# Supplementary material for: Genomics Insight into cfr-Mediated Linezolid-Resistant LA-MRSA in Italian Pig Holdings
Source: Antibiotics (Basel). 2023 Mar 7;12(3):530. doi: 10.3390/antibiotics12030530 (PMC10044604; doi:10.3390/antibiotics12030530)
Supplement: Supplementary file 1 [file antibiotics-12-00530-s001.zip]

Archive with 2 entries (2 files):
- BAKTA_ANNOTATIONS_Supplementary Table S1.xls
- MobileElementFinder Results_Supplentary Table S2.xlsx
