# Supplementary material for: Genomics Insight into cfr-Mediated Linezolid-Resistant LA-MRSA in Italian Pig Holdings
Source: Antibiotics (Basel). 2023 Mar 7;12(3):530. doi: 10.3390/antibiotics12030530 (PMC10044604; doi:10.3390/antibiotics12030530)
Supplement: Supplementary file 1 [file antibiotics-12-00530-s001.zip › BAKTA_ANNOTATIONS_Supplementary Table S1.xls]

## Sheet: 76669_3
#Annotated with Bakta (v1.5.1): https://github.com/oschwengers/bakta
#Database (v4.0): https://doi.org/10.5281/zenodo.4247252
#Sequence Id	Type	Start	Stop	Strand	Locus Tag	Gene	Product	DbXrefs
1	cds	136	1083	+	KGFJFE_00005	ybcI	metal-dependent hydrolase	COG:COG1988, COG:R, SO:0001217, UniRef:UniRef50_A0A2A1K6D6, UniRef:UniRef90_A0A0D1JM55
1	cds	1344	2180	-	KGFJFE_00010		Membrane protein	RefSeq:WP_021285967.1, SO:0001217, UniParc:UPI000385838B, UniRef:UniRef100_UPI000385838B, UniRef:UniRef50_A0A0D6HEB1, UniRef:UniRef90_A0A0D6HEB1
1	cds	2189	3706	-	KGFJFE_00015	tagH	teichoic acid ABC transporter ATP-binding protein	COG:COG1134, COG:G, RefSeq:WP_000535846.1, SO:0001217, UniParc:UPI0001C11F18, UniRef:UniRef100_A0A2S6DMY4, UniRef:UniRef50_A0A0D6HDQ3, UniRef:UniRef90_A0A0D6HDQ3
1	cds	3721	4035	-	KGFJFE_00020		DUF1811 domain-containing protein	RefSeq:WP_000435806.1, SO:0001217, UniParc:UPI00000D778E, UniRef:UniRef100_W8TV68, UniRef:UniRef50_W8TV68, UniRef:UniRef90_W8TV68
1	cds	4013	4831	-	KGFJFE_00025	recX	recombination regulator RecX	COG:COG2137, COG:O, GO:0005737, GO:0006282, KEGG:K03565, RefSeq:WP_001124416.1, SO:0001217, UniParc:UPI0001C11F19, UniRef:UniRef100_A0A2S6DMV1, UniRef:UniRef50_Q49YR8, UniRef:UniRef90_Q2FFM2
1	cds	5092	5901	-	KGFJFE_00030	sgtB	monofunctional peptidoglycan glycosyltransferase SgtB	COG:COG0744, COG:M, EC:2.4.1.129, GO:0005886, GO:0008360, GO:0008955, GO:0009252, GO:0016021, GO:0071555, RefSeq:WP_000830380.1, SO:0001217, UniParc:UPI00000D7827, UniRef:UniRef100_A7X3Z2, UniRef:UniRef50_Q49YR9, UniRef:UniRef90_A7X3Z2
1	cds	6242	6757	-	KGFJFE_00035	yajL	Uncharacterized protein SAS1797	COG:COG0693, COG:V, RefSeq:WP_000163283.1, SO:0001217, UniParc:UPI0000052288, UniRef:UniRef100_P0A0K1, UniRef:UniRef50_Q49YS0, UniRef:UniRef90_P0A0K1
1	cds	6887	7048	-	KGFJFE_00040		hypothetical protein	RefSeq:WP_001005407.1, SO:0001217, UniParc:UPI00000544EF, UniRef:UniRef100_O87115, UniRef:UniRef50_K9ALC9, UniRef:UniRef90_O87115
1	cds	7272	8423	+	KGFJFE_00045	yfkAB	radical SAM/CxCxxxxC motif protein YfkAB	COG:COG0535, COG:DH, RefSeq:WP_001089599.1, SO:0001217, UniParc:UPI0001C11F1A, UniRef:UniRef100_A0A0E0VR16, UniRef:UniRef50_B9E7Z7, UniRef:UniRef90_A0A0D1JSS5
1	cds	8685	9215	-	KGFJFE_00050	yciA	acyl-CoA thioesterase	COG:COG1607, COG:I, RefSeq:WP_000184383.1, SO:0001217, UniParc:UPI00000D7727, UniRef:UniRef100_A0A0E0VQ43, UniRef:UniRef50_A0A1D4PC79, UniRef:UniRef90_A0A0D1HN17
1	cds	9305	10552	-	KGFJFE_00055	ampS	aminopeptidase	COG:COG2309, COG:E, RefSeq:WP_000186262.1, SO:0001217, UniParc:UPI0001C11F1B, UniRef:UniRef100_UPI0001C11F1B, UniRef:UniRef50_A0A380G748, UniRef:UniRef90_A0A380DXA6
1	cds	10564	10770	-	KGFJFE_00060	yfkK	UPF0435 protein SAOUHSC_02093	COG:COG4840, COG:S, SO:0001217, UniParc:UPI00000D766E, UniRef:UniRef100_Q7A4S2, UniRef:UniRef50_Q2FFL5, UniRef:UniRef90_Q2FFL5
1	cds	10911	11375	+	KGFJFE_00065	ptpA	Low molecular weight protein-tyrosine-phosphatase PtpA	COG:COG0394, COG:T, EC:3.1.3.48, GO:0004725, GO:0005576, GO:0006470, RefSeq:WP_000228666.1, SO:0001217, UniParc:UPI000005449F, UniRef:UniRef100_Q2FFL4, UniRef:UniRef50_Q2FFL4, UniRef:UniRef90_Q2FFL4
1	cds	11382	11657	+	KGFJFE_00070		hypothetical protein	RefSeq:WP_000428172.1, SO:0001217, UniParc:UPI000005449E, UniRef:UniRef100_W8UWJ4, UniRef:UniRef50_A0A0Q9XKC8, UniRef:UniRef90_W8UWJ4
1	cds	11935	13152	+	KGFJFE_00075	brkB	Virulence factor BrkB	COG:COG1295, COG:S, RefSeq:WP_000037081.1, SO:0001217, UniParc:UPI00019CD761, UniRef:UniRef100_A0A0E0VQ48, UniRef:UniRef50_W8TV61, UniRef:UniRef90_W8TV61
1	cds	13265	13894	-	KGFJFE_00080	vraR	two-component system response regulator VraR	COG:COG2197, COG:TK, GO:0000160, GO:0003677, GO:0005737, GO:0006355, RefSeq:WP_000153535.1, SO:0001217, UniParc:UPI000002E89F, UniRef:UniRef100_P0C0Z1, UniRef:UniRef50_P0C0Z1, UniRef:UniRef90_P0C0Z1
1	cds	13884	14927	-	KGFJFE_00085	vraS	Sensor protein VraS	COG:COG4585, COG:T, EC:2.7.13.3, GO:0000155, GO:0005524, GO:0005886, GO:0016021, GO:0046983, RefSeq:WP_001017131.1, SO:0001217, UniParc:UPI000005449B, UniRef:UniRef100_Q5HEN9, UniRef:UniRef50_Q5HEN9, UniRef:UniRef90_Q5HEN9
1	cds	14924	15625	-	KGFJFE_00090	liaF	transporter	COG:COG4758, COG:T, RefSeq:WP_000149064.1, SO:0001217, UniParc:UPI000005449A, UniRef:UniRef100_Q9KWK9, UniRef:UniRef50_B9DMV1, UniRef:UniRef90_G5JJU0
1	cds	15640	16026	-	KGFJFE_00095		hypothetical protein	RefSeq:WP_001110182.1, SO:0001217, UniParc:UPI0001C11F1D, UniRef:UniRef100_A0A0E0VR26, UniRef:UniRef50_A0A0H3KHI9, UniRef:UniRef90_A0A0H3KHI9
1	cds	16243	17001	-	KGFJFE_00100	map	type I methionyl aminopeptidase	COG:COG0024, COG:J, EC:3.4.11.18, GO:0006508, GO:0046914, GO:0070006, GO:0070084, KEGG:K01265, RefSeq:WP_000636145.1, SO:0001217, UniParc:UPI0001C11F1E, UniRef:UniRef100_A0A2S6DM96, UniRef:UniRef50_O34484, UniRef:UniRef90_P0A080
1	ncRNA	17082	17350	+	KGFJFE_00105	S35	Staphylococcus sRNA 35 (srn_0335)	RFAM:RF02894, SO:0000655
1	cds	17585	18571	+	KGFJFE_00110	ygaE	UPF0421 protein SAHV_1874	COG:COG4129, COG:S, GO:0005886, GO:0016021, RefSeq:WP_000999712.1, SO:0001217, UniParc:UPI0001C11F1F, UniRef:UniRef100_A0A2S6DJL2, UniRef:UniRef50_Q5HN45, UniRef:UniRef90_Q7A4R6
1	cds	18760	19173	-	KGFJFE_00115		hypothetical protein	RefSeq:WP_025174370.1, SO:0001217, UniParc:UPI00044EADA1, UniRef:UniRef100_A0A0E0VS16, UniRef:UniRef50_A0A0E0VS16, UniRef:UniRef90_A0A0E0VS16
1	cds	19398	20129	-	KGFJFE_00120	gatD	Lipid II isoglutaminyl synthase (glutamine-hydrolyzing) subunit GatD	COG:COG3442, COG:R, EC:6.3.5.13, GO:0004359, GO:0006541, GO:0008360, GO:0009236, GO:0009252, GO:0071555, GO:0140282, KEGG:K07009, RefSeq:WP_000544974.1, SO:0001217, UniParc:UPI0001C11F21, UniRef:UniRef100_A0A0E0VR29, UniRef:UniRef50_A0A0H2WZ38, UniRef:UniRef90_A0A0H2WZ38
1	cds	20131	21444	-	KGFJFE_00125	murT	lipid II isoglutaminyl synthase subunit MurT	COG:COG0769, COG:M, EC:6.3.5.13, GO:0005524, GO:0008270, GO:0008360, GO:0009252, GO:0071555, GO:0140282, RefSeq:WP_001250333.1, SO:0001217, UniParc:UPI00000D9EDF, UniRef:UniRef100_A0A0E0VQ58, UniRef:UniRef50_A0A0H3JUU7, UniRef:UniRef90_A0A0H3JUU7
1	cds	21736	22236	+	KGFJFE_00130	ftnA	H-type ferritin FtnA	COG:COG1528, COG:P, EC:1.16.3.2, GO:0005737, GO:0006826, GO:0006879, GO:0008199, GO:0016491, RefSeq:WP_000949465.1, SO:0001217, UniParc:UPI0001C11F22, UniRef:UniRef100_A0A224B3G0, UniRef:UniRef50_Q49YT7, UniRef:UniRef90_Q6GFG4
1	cds	22627	23181	+	KGFJFE_00135	dnaQ	DNA polymerase III subunit epsilon	COG:COG0847, COG:L, RefSeq:WP_000613738.1, SO:0001217, UniParc:UPI00000D771E, UniRef:UniRef100_A0A0D1JF35, UniRef:UniRef50_A0A0D1JF35, UniRef:UniRef90_A0A0D1JF35
1	cds	23248	24318	-	KGFJFE_00140	dinB	DNA polymerase IV	COG:COG0389, COG:L, EC:2.7.7.7, GO:0000287, GO:0003684, GO:0003887, GO:0005737, GO:0006261, GO:0006281, GO:0009432, RefSeq:WP_000140179.1, SO:0001217, UniParc:UPI00003B17E4, UniRef:UniRef100_Q6GFG2, UniRef:UniRef50_Q49YT9, UniRef:UniRef90_Q5HEM7
1	cds	24565	25095	-	KGFJFE_00145		permease	RefSeq:WP_000548781.1, SO:0001217, UniParc:UPI00000CAC36, UniRef:UniRef100_A0A0E0VR35, UniRef:UniRef50_C5QLY1, UniRef:UniRef90_A0A0E0VR35
1	cds	25265	26626	-	KGFJFE_00150	rlmD	23S rRNA (uracil(1939)-C(5))-methyltransferase RlmD	COG:COG2265, COG:J, EC:2.1.1.-, GO:0008173, GO:0034470, GO:0046872, GO:0051539, RefSeq:WP_001147871.1, SO:0001217, UniParc:UPI0001C11F23, UniRef:UniRef100_A0A2S6DII7, UniRef:UniRef50_Q8CRU6, UniRef:UniRef90_Q7A4Q9
1	cds	26707	27654	-	KGFJFE_00155	dagK	diacylglycerol kinase	COG:COG1597, COG:IR, EC:2.7.1.107, GO:0003951, GO:0004143, GO:0005524, GO:0008654, GO:0016310, GO:0042802, GO:0046872, RefSeq:WP_001231457.1, SO:0001217, UniParc:UPI0001C11F24, UniRef:UniRef100_A0A224AYF5, UniRef:UniRef50_Q6GFF9, UniRef:UniRef90_Q6GFF9
1	ncRNA	27698	27964	+	KGFJFE_00160	S35	Staphylococcus sRNA 35 (srn_0335)	RFAM:RF02894, SO:0000655
1	cds	28366	29793	-	KGFJFE_00165	gatB	Asp-tRNA(Asn)/Glu-tRNA(Gln) amidotransferase subunit GatB	COG:COG0064, COG:J, EC:6.3.5.-, EC:6.3.5.6, EC:6.3.5.7, GO:0005524, GO:0006412, GO:0050566, GO:0050567, KEGG:K02434, RefSeq:WP_000545370.1, SO:0001217, UniParc:UPI000012B162, UniRef:UniRef100_A7X426, UniRef:UniRef50_B5YL60, UniRef:UniRef90_Q45486
1	cds	29806	31263	-	KGFJFE_00170	gatA	Asp-tRNA(Asn)/Glu-tRNA(Gln) amidotransferase subunit GatA	COG:COG0154, COG:J, EC:6.3.5.7, GO:0005524, GO:0006412, GO:0030956, GO:0050567, RefSeq:WP_000027924.1, SO:0001217, UniParc:UPI00003B17E8, UniRef:UniRef100_Q6GFF7, UniRef:UniRef50_O06491, UniRef:UniRef90_Q8CRU3
1	cds	31265	31567	-	KGFJFE_00175	gatC	Asp-tRNA(Asn)/Glu-tRNA(Gln) amidotransferase subunit GatC	COG:COG0721, COG:J, EC:6.3.5.-, GO:0005524, GO:0006412, GO:0006450, GO:0050566, GO:0050567, RefSeq:WP_000170162.1, SO:0001217, UniParc:UPI0000054485, UniRef:UniRef100_A7X428, UniRef:UniRef50_Q49YU5, UniRef:UniRef90_A7X428
1	cds	31934	33472	+	KGFJFE_00180	putP	sodium/proline symporter PutP	COG:COG0591, COG:E, GO:0005298, GO:0005886, GO:0015824, GO:0016021, GO:0031402, RefSeq:WP_000957030.1, SO:0001217, UniParc:UPI0001C11F26, UniRef:UniRef100_A0A0E0VRI2, UniRef:UniRef50_O06493, UniRef:UniRef90_A6QID0
1	cds	33561	34760	-	KGFJFE_00185	camS	CamS sex pheromone cAM373 precursor	COG:COG4851, COG:R, RefSeq:WP_000831695.1, SO:0001217, UniParc:UPI00019CD78A, UniRef:UniRef100_A0A8D9YQM9, UniRef:UniRef50_A0A4Z1BFN2, UniRef:UniRef90_A0A831DZ67
1	cds	34773	36776	-	KGFJFE_00190	ligA	NAD-dependent DNA ligase LigA	COG:COG0272, COG:L, EC:6.5.1.2, GO:0003677, GO:0003911, GO:0006260, GO:0006281, GO:0046872, RefSeq:WP_000774571.1, SO:0001217, UniParc:UPI0001C11F27, UniRef:UniRef100_A0A2S6DII5, UniRef:UniRef50_Q837V6, UniRef:UniRef90_Q5HEL8
1	cds	36780	38972	-	KGFJFE_00195	pcrA	DNA helicase PcrA	COG:COG0210, COG:L, EC:3.6.4.12, GO:0003677, GO:0003678, GO:0005524, GO:0005737, GO:0006268, GO:0016887, RefSeq:WP_000992924.1, SO:0001217, UniParc:UPI00000CAA08, UniRef:UniRef100_P64318, UniRef:UniRef50_Q53727, UniRef:UniRef90_Q53727
1	cds	38969	39661	-	KGFJFE_00200	pcrB	heptaprenylglyceryl phosphate synthase	COG:COG1646, COG:I, EC:2.5.1.n9, GO:0000287, GO:0002094, GO:0046474, RefSeq:WP_000272065.1, SO:0001217, UniParc:UPI0001C11F4E, UniRef:UniRef100_A0A0E0VQ75, UniRef:UniRef50_Q53726, UniRef:UniRef90_Q53726
1	cds	39833	40135	-	KGFJFE_00205	yerC	Uncharacterized protein YerC	COG:COG4496, COG:R, RefSeq:WP_001165363.1, SO:0001217, UniParc:UPI000005447E, UniRef:UniRef100_W8UWG3, UniRef:UniRef50_Q7BVT7, UniRef:UniRef90_W8UWG3
1	cds	40244	41539	-	KGFJFE_00210	purB	adenylosuccinate lyase	COG:COG0015, COG:F, EC:4.3.2.2, GO:0004018, GO:0006189, GO:0044208, GO:0070626, RefSeq:WP_000572878.1, SO:0001217, UniParc:UPI00000D76FE, UniRef:UniRef100_Q2FFI7, UniRef:UniRef50_Q49YV3, UniRef:UniRef90_Q5HN26
1	cds	42386	43552	+	KGFJFE_00215	scpA	cysteine protease staphopain A	EC:3.4.22.48, GO:0005576, GO:0006508, GO:0008234, RefSeq:WP_000827738.1, SO:0001217, UniParc:UPI0001C11F4F, UniRef:UniRef100_A0A224AYH6, UniRef:UniRef50_P81297, UniRef:UniRef90_P81297
1	cds	43583	43906	+	KGFJFE_00220		staphostatin A	SO:0001217, UniRef:UniRef50_T1YAB3, UniRef:UniRef90_A0A0E0VR50
1	cds	44199	44372	-	KGFJFE_00225		Cytosolic protein	RefSeq:WP_000669861.1, SO:0001217, UniParc:UPI00003B17F0, UniRef:UniRef100_A0A0D1HTC9, UniRef:UniRef50_A0A5F0TS84, UniRef:UniRef90_A0A0U1MPT6
1	cds	44353	44955	-	KGFJFE_00230	yebE	UPF0316 protein SAOUHSC_02131	COG:COG4843, COG:S, GO:0005886, GO:0016021, RefSeq:WP_000011542.1, SO:0001217, UniParc:UPI00000D7723, UniRef:UniRef100_P61544, UniRef:UniRef50_P61544, UniRef:UniRef90_P61544
1	cds	45225	46046	-	KGFJFE_00235	nadE	ammonia-dependent NAD(+) synthetase	COG:COG0171, COG:H, EC:6.3.1.5, GO:0003952, GO:0004359, GO:0005524, GO:0005737, GO:0008795, GO:0009435, GO:0046872, RefSeq:WP_000040870.1, SO:0001217, UniParc:UPI0001C11F51, UniRef:UniRef100_A0A0E0VQF7, UniRef:UniRef50_P08164, UniRef:UniRef90_Q6GFE4
1	cds	46039	47508	-	KGFJFE_00240	pncB	nicotinate phosphoribosyltransferase	COG:COG1488, COG:H, EC:6.3.4.21, KEGG:K00763, RefSeq:WP_000284428.1, SO:0001217, UniParc:UPI0001C11F52, UniRef:UniRef100_A0A224B3G4, UniRef:UniRef50_A0A0D3Q8S4, UniRef:UniRef90_A0A0D3Q8S4
1	cds	47692	48768	+	KGFJFE_00245	nos	Nitric oxide synthase oxygenase	COG:COG4362, COG:P, EC:1.14.14.47, GO:0004517, GO:0006809, GO:0020037, GO:0046872, RefSeq:WP_000897642.1, SO:0001217, UniParc:UPI0001C11F53, UniRef:UniRef100_A0A0E0VR54, UniRef:UniRef50_Q6GFE2, UniRef:UniRef90_Q6GFE2
1	cds	48788	49582	+	KGFJFE_00250	pheA2	prephenate dehydratase	COG:COG0077, COG:E, RefSeq:WP_001177819.1, SO:0001217, UniParc:UPI0001C11F54, UniRef:UniRef100_A0A2S6DQ57, UniRef:UniRef50_C5QLW3, UniRef:UniRef90_A0A0D1HPB8
1	cds	49772	51334	-	KGFJFE_00255	sdcS	Sodium-dependent dicarboxylate transporter SdcS	COG:COG0471, COG:G, GO:0005886, GO:0006814, GO:0015293, GO:0016021, KEGG:K14445, RefSeq:WP_000323172.1, SO:0001217, UniParc:UPI0001C11F55, UniRef:UniRef100_A0A0E0VRJ7, UniRef:UniRef50_Q2FWY4, UniRef:UniRef90_Q2FWY4
1	cds	51539	52636	-	KGFJFE_00260		pectate lyase	RefSeq:WP_000275718.1, SO:0001217, UniParc:UPI0001C11F56, UniRef:UniRef100_A0A2S6DAN0, UniRef:UniRef50_B9DMQ6, UniRef:UniRef90_A0A7U9J381
1	cds	53008	53568	+	KGFJFE_00265	pncA	isochorismatase	COG:COG1335, COG:HR, RefSeq:WP_000149686.1, SO:0001217, UniParc:UPI0000054471, UniRef:UniRef100_A0A0D1IA98, UniRef:UniRef50_A0A0D1IA98, UniRef:UniRef90_A0A0D1IA98
1	cds	53621	54550	+	KGFJFE_00270	ppaC	manganese-dependent inorganic pyrophosphatase	COG:C, COG:COG1227, EC:3.6.1.1, GO:0004427, GO:0005737, GO:0030145, KEGG:K15986, RefSeq:WP_001140871.1, SO:0001217, UniParc:UPI0000131FDA, UniRef:UniRef100_A7X451, UniRef:UniRef50_O68579, UniRef:UniRef90_A7X451
1	cds	54968	56347	+	KGFJFE_00275	aldH1	4,4'-diaponeurosporen-aldehyde dehydrogenase	COG:COG1012, COG:I, EC:1.2.1.-, GO:0004029, GO:0005737, GO:0006081, GO:0016117, GO:0016620, RefSeq:WP_001021224.1, SO:0001217, UniParc:UPI00003B17F8, UniRef:UniRef100_A0A170FIS6, UniRef:UniRef50_Q2FWX9, UniRef:UniRef90_Q2FWX9
1	cds	56467	57495	-	KGFJFE_00280	pgl	Uncharacterized protein SAR2014	COG:COG2706, COG:G, GO:0005829, GO:0017057, RefSeq:WP_000181321.1, SO:0001217, UniParc:UPI0001C11F57, UniRef:UniRef100_A0A229LV12, UniRef:UniRef50_Q49YW6, UniRef:UniRef90_Q7A4P4
1	cds	57766	58167	+	KGFJFE_00285		YolD-like family protein	RefSeq:WP_000205106.1, SO:0001217, UniParc:UPI000005446C, UniRef:UniRef100_Q9K3E9, UniRef:UniRef50_Q9K3E9, UniRef:UniRef90_Q9K3E9
1	cds	58224	58397	-	KGFJFE_00290		hypothetical protein	RefSeq:WP_000267034.1, SO:0001217, UniParc:UPI000005446B, UniRef:UniRef100_A0A0D1HE14, UniRef:UniRef50_A0A192F0S7, UniRef:UniRef90_A0A0D1HE14
1	cds	58776	59888	+	KGFJFE_00295		acyl-CoA--6-aminopenicillanic acid acyltransferase	COG:COG4927, COG:R, SO:0001217, UniParc:UPI0002550F2C, UniRef:UniRef100_A0A0E0VRL7, UniRef:UniRef50_A0A380C8U7, UniRef:UniRef90_A0A0D6HCF9
1	cds	59945	60787	-	KGFJFE_00300		DUF4097 domain-containing protein	RefSeq:WP_000713062.1, SO:0001217, UniParc:UPI0002432AB6, UniRef:UniRef100_A0A2S6DL51, UniRef:UniRef50_G5JI23, UniRef:UniRef90_A0A8D9YRI1
1	cds	60784	61341	-	KGFJFE_00305		DUF1700 domain-containing protein	COG:COG4709, COG:S, RefSeq:WP_001033968.1, SO:0001217, UniParc:UPI00003B17FB, UniRef:UniRef100_A0A0E0VS68, UniRef:UniRef50_A0A855TVM4, UniRef:UniRef90_A0A0E0VS68
1	cds	61401	61925	-	KGFJFE_00310		Membrane protein	RefSeq:WP_000966291.1, SO:0001217, UniParc:UPI0001C11FA3, UniRef:UniRef100_A0A2S6DHF3, UniRef:UniRef50_W8U9H5, UniRef:UniRef90_W8U9H5
1	cds	62046	62609	+	KGFJFE_00315		Thioredoxin	RefSeq:WP_000182842.1, SO:0001217, UniParc:UPI00000D769F, UniRef:UniRef100_A0A133PVE2, UniRef:UniRef50_A0A318R5H2, UniRef:UniRef90_A0A7U7PW52
1	cds	62673	63413	-	KGFJFE_00320	pmtD	phenol-soluble modulin export ABC transporter permease subunit PmtD	RefSeq:WP_001221650.1, SO:0001217, UniParc:UPI00003B17FC, UniRef:UniRef100_A0A162GVW4, UniRef:UniRef50_W8TV14, UniRef:UniRef90_W8TV14
1	cds	63413	64285	-	KGFJFE_00325	pmtC	phenol-soluble modulin export ABC transporter ATP-binding protein PmtC	COG:COG1131, COG:V, RefSeq:WP_000763048.1, SO:0001217, UniParc:UPI0000054464, UniRef:UniRef100_X5EJW5, UniRef:UniRef50_X5EJW5, UniRef:UniRef90_X5EJW5
1	cds	64282	64962	-	KGFJFE_00330	pmtB	phenol-soluble modulin export ABC transporter permease subunit PmtB	RefSeq:WP_000645735.1, SO:0001217, UniParc:UPI0001C11FA4, UniRef:UniRef100_A0A454H134, UniRef:UniRef50_W8U4M3, UniRef:UniRef90_W8U4M3
1	cds	64963	65859	-	KGFJFE_00335	pmtA	phenol-soluble modulin export ABC transporter ATP-binding protein PmtA	COG:COG1131, COG:V, RefSeq:WP_000991294.1, SO:0001217, UniParc:UPI0001C11FA5, UniRef:UniRef100_A0A2S6DPB9, UniRef:UniRef50_A0A0D6HCS0, UniRef:UniRef90_A0A0D6HCS0
1	cds	65856	66236	-	KGFJFE_00340		GntR family transcriptional regulator	KEGG:K07979, RefSeq:WP_000691584.1, SO:0001217, UniParc:UPI00000D785D, UniRef:UniRef100_A0A0E1XAQ1, UniRef:UniRef50_A0A380DW29, UniRef:UniRef90_A0A380DW29
1	cds	66494	66670	-	KGFJFE_00345		Membrane protein	RefSeq:WP_000681966.1, SO:0001217, UniParc:UPI00003B1800, UniRef:UniRef100_A0A090N1I4, UniRef:UniRef50_W8TV10, UniRef:UniRef90_W8TV10
1	cds	67210	68496	+	KGFJFE_00350	aspB	aspartate aminotransferase	COG:COG0436, COG:E, RefSeq:WP_001068535.1, SO:0001217, UniParc:UPI0001C11FA6, UniRef:UniRef100_A0A2S6DHD7, UniRef:UniRef50_A0A380FXV6, UniRef:UniRef90_A0A0D6HCB3
1	cds	68767	70836	-	KGFJFE_00355	eap	extracellular adherence protein Eap/Map	KEGG:K14204, RefSeq:WP_000669725.1, SO:0001217, UniParc:UPI0001C11FA7, UniRef:UniRef100_A0A454H158, UniRef:UniRef50_Q53599, UniRef:UniRef90_Q53599
1	cds	71225	72217	+	KGFJFE_00360	sph	sphingomyelin phosphodiesterase	EC:3.1.4.3, GO:0005576, GO:0034480, GO:0044179, GO:0090729, RefSeq:WP_000239613.1, SO:0001217, UniParc:UPI0001C11FA8, UniRef:UniRef100_A0A2S6DHX1, UniRef:UniRef50_Q2FWP1, UniRef:UniRef90_Q2FWP1
1	cds	72479	73495	-	KGFJFE_00365		Uncharacterized leukocidin-like protein 1	GO:0005576, GO:0051715, KEGG:K11038, RefSeq:WP_000595612.1, SO:0001217, UniParc:UPI0001C11FA9, UniRef:UniRef100_A0A2S6DPC6, UniRef:UniRef50_Q99SN8, UniRef:UniRef90_Q99SN8
1	cds	73517	74572	-	KGFJFE_00370		Uncharacterized leukocidin-like protein 2	GO:0005576, GO:0051715, KEGG:K11038, RefSeq:WP_000791397.1, SO:0001217, UniParc:UPI0001C11FAA, UniRef:UniRef100_A0A0E0VQI0, UniRef:UniRef50_Q931I5, UniRef:UniRef90_Q931I5
1	cds	75004	76227	+	KGFJFE_00375	dapE	putative succinyl-diaminopimelate desuccinylase	COG:COG0624, COG:E, EC:3.5.1.18, GO:0009014, GO:0009089, GO:0019877, GO:0046872, KEGG:K01439, RefSeq:WP_000206618.1, SO:0001217, UniParc:UPI00003B1824, UniRef:UniRef100_Q6GF48, UniRef:UniRef50_Q5HKI1, UniRef:UniRef90_Q99SN6
1	ncRNA	76348	76566	+	KGFJFE_00380	S35	Staphylococcus sRNA 35 (srn_0335)	RFAM:RF02894, SO:0000655
1	cds	76610	77917	+	KGFJFE_00385	trkG	potassium transporter KtrB	COG:COG0168, COG:P, RefSeq:WP_001045074.1, SO:0001217, UniParc:UPI0001C11FAB, UniRef:UniRef100_A0A2S6DHW1, UniRef:UniRef50_A0A0E1VGA0, UniRef:UniRef90_A0A0D3Q927
1	cds	78456	79082	-	KGFJFE_00390		Hypothetical mobile element-associated protein	RefSeq:WP_000216896.1, SO:0001217, UniParc:UPI0001C11FAC, UniRef:UniRef100_A0A5S9I501, UniRef:UniRef50_A1JUF9, UniRef:UniRef90_A1JUF9
1	cds	79079	79258	-	KGFJFE_00395		Mobile element-associated protein	RefSeq:WP_000201398.1, SO:0001217, UniParc:UPI0001C11FAD, UniRef:UniRef100_A0A2S6DKM2, UniRef:UniRef50_A0A2P7DBH4, UniRef:UniRef90_A0A2P7DBH4
1	cds	79799	81415	-	KGFJFE_00400	groL	chaperonin GroEL	COG:COG0459, COG:O, EC:5.6.1.7, GO:0005524, GO:0005737, GO:0016853, GO:0042026, GO:0051082, GO:0140662, RefSeq:WP_000240642.1, SO:0001217, UniParc:UPI0000127715, UniRef:UniRef100_A7X4J1, UniRef:UniRef50_A1B877, UniRef:UniRef90_Q49YY5
1	cds	81491	81775	-	KGFJFE_00405	groES	co-chaperone GroES	COG:COG0234, COG:O, GO:0005524, GO:0005737, GO:0140662, KEGG:K04078, RefSeq:WP_000917289.1, SO:0001217, UniParc:UPI0000000ED6, UniRef:UniRef100_A7X4J3, UniRef:UniRef50_A7X4J3, UniRef:UniRef90_A7X4J3
1	cds	81950	82693	+	KGFJFE_00410	mroQ	Membrane-embedded CAAX protease MroQ	COG:COG1266, COG:O, EC:3.4.-.-, GO:0004222, GO:0016021, GO:0071586, RefSeq:WP_000197638.1, SO:0001217, UniParc:UPI00003B182A, UniRef:UniRef100_A0A166LGR2, UniRef:UniRef50_A0A0H2XEK8, UniRef:UniRef90_A0A0H2XEK8
1	cds	82718	83962	-	KGFJFE_00415		Membrane anchored protein	RefSeq:WP_000119492.1, SO:0001217, UniParc:UPI0001C11FAF, UniRef:UniRef100_A0A2S6DH82, UniRef:UniRef50_A0A2S6DH82, UniRef:UniRef90_A0A2S6DH82
1	cds	84159	84785	+	KGFJFE_00420	fMR2	nitroreductase family protein	COG:COG3560, COG:R, KEGG:K07078, RefSeq:WP_000522384.1, SO:0001217, UniParc:UPI000005423C, UniRef:UniRef100_X5DRL9, UniRef:UniRef50_A0A0H3JV63, UniRef:UniRef90_A0A0H3JV63
1	cds	85093	85878	+	KGFJFE_00425	yafV	Hydrolase in agr operon	COG:C, COG:COG0388, EC:3.5.-.-, GO:0006807, GO:0016787, RefSeq:WP_000867947.1, SO:0001217, UniParc:UPI0001C11FB0, UniRef:UniRef100_A0A2S6DJP2, UniRef:UniRef50_P0DP65, UniRef:UniRef90_P0DP65
1	ncRNA	86131	86644	-	KGFJFE_00430	RNAIII	RNAIII	RFAM:RF00503, SO:0000655
1	cds	86480	86614	-	KGFJFE_00435	hld	delta-hemolysin	GO:0005576, GO:0016021, GO:0019836, GO:0020002, GO:0044179, GO:0090729, NCBIProtein:AGU62139.1, RefSeq:WP_001549197.1, SO:0001217, UniParc:UPI0000000A3A, UniRef:UniRef100_Q2FWM8, UniRef:UniRef50_Q2FWM8, UniRef:UniRef90_Q2FWM8
1	cds	86796	87419	+	KGFJFE_00440	agrB	accessory gene regulator AgrB	KEGG:K07813, SO:0001217, UniParc:UPI0002551031, UniRef:UniRef100_A0A5S9C4Q7, UniRef:UniRef50_Q2FF88, UniRef:UniRef90_Q9F6Z4
1	cds	87416	87556	+	KGFJFE_00445		cyclic lactone autoinducer peptide	SO:0001217, UniRef:UniRef50_Q53643, UniRef:UniRef90_Q53643
1	cds	87581	88873	+	KGFJFE_00450		ATP-binding protein	RefSeq:WP_001825886.1, SO:0001217, UniParc:UPI0002551032, UniRef:UniRef100_A0A5S9C4S1, UniRef:UniRef50_O07911, UniRef:UniRef90_O07911
1	cds	88892	89608	+	KGFJFE_00455	agrA	Accessory gene regulator protein A	COG:COG3279, COG:KT, GO:0000160, GO:0003677, GO:0005737, RefSeq:WP_000688492.1, SO:0001217, UniParc:UPI0000054244, UniRef:UniRef100_Q5HEG2, UniRef:UniRef50_Q5HMY2, UniRef:UniRef90_Q5HEG2
1	cds	89982	90941	-	KGFJFE_00460	rbsK	carbohydrate kinase	COG:COG0524, COG:G, RefSeq:WP_001253294.1, SO:0001217, UniParc:UPI0001C11FB2, UniRef:UniRef100_A0A2S6DNR5, UniRef:UniRef50_A0A0Y9VKF8, UniRef:UniRef90_A0A0Y9VKF8
1	cds	90938	92422	-	KGFJFE_00465	sacC	sucrose-6-phosphate hydrolase	COG:COG1621, COG:G, RefSeq:WP_000141407.1, SO:0001217, UniParc:UPI0001C11FB3, UniRef:UniRef100_A0A2S6DNS5, UniRef:UniRef50_Q05936, UniRef:UniRef90_A0A0H2WWU4
1	cds	92571	93521	-	KGFJFE_00470	purR	LacI family transcriptional regulator	COG:COG1609, COG:K, RefSeq:WP_000790325.1, SO:0001217, UniParc:UPI00003B1831, UniRef:UniRef100_A0A166DHT2, UniRef:UniRef50_P74892, UniRef:UniRef90_A0A0D6H9Y0
1	cds	93705	94955	-	KGFJFE_00475	amt	ammonium transporter	COG:COG0004, COG:P, KEGG:K03320, RefSeq:WP_001052260.1, SO:0001217, UniParc:UPI00027E4A6F, UniRef:UniRef100_A0A0E0VQK1, UniRef:UniRef50_Q07429, UniRef:UniRef90_A0A1Q4GX85
1	cds	95164	95388	-	KGFJFE_00480	tusA	oxidoreductase	COG:COG0425, COG:JHO, RefSeq:WP_000581077.1, SO:0001217, UniParc:UPI00000D9F1B, UniRef:UniRef100_A0A133PW10, UniRef:UniRef50_A0A7U7JQM0, UniRef:UniRef90_A0A7U7JQM0
1	cds	95448	96527	-	KGFJFE_00485	yedE	Sulphur transport	COG:COG2391, COG:R, RefSeq:WP_000266900.1, SO:0001217, UniParc:UPI0001C11FF8, UniRef:UniRef100_A0A5S9I5C6, UniRef:UniRef50_P33015, UniRef:UniRef90_A0A0U1MR79
1	cds	96646	96759	-	KGFJFE_00490		hypothetical protein	SO:0001217, UniParc:UPI00044E5B74, UniRef:UniRef100_A0A7I8NNL8, UniRef:UniRef50_A0A7I8NNL8, UniRef:UniRef90_A0A7I8NNL8
1	cds	96831	97466	-	KGFJFE_00495	rex	redox-sensing transcriptional repressor Rex	COG:COG2344, COG:K, GO:0003677, GO:0003700, GO:0005737, GO:0045892, GO:0051775, RefSeq:WP_001283612.1, SO:0001217, UniParc:UPI000005424D, UniRef:UniRef100_A7X4L6, UniRef:UniRef50_Q4L7T0, UniRef:UniRef90_A7X4L6
1	cds	97719	99647	+	KGFJFE_00500	abc-f	ABC-F type ribosomal protection protein	COG:COG0488, COG:R, RefSeq:WP_000602063.1, SO:0001217, UniParc:UPI0001C11FF9, UniRef:UniRef100_A0A0E0VRH4, UniRef:UniRef50_A0A2K4AK62, UniRef:UniRef90_A0A2K4AK62
1	cds	100009	101619	+	KGFJFE_00505	mutS	DNA mismatch repair protein MutS	COG:COG0249, COG:L, RefSeq:WP_000106315.1, SO:0001217, UniParc:UPI0001C11FFB, UniRef:UniRef100_A0A2S6DD55, UniRef:UniRef50_A0A0D3Q9N4, UniRef:UniRef90_A0A0D3Q9N4
1	cds	101936	102961	-	KGFJFE_00510	tsaD	tRNA (adenosine(37)-N6)-threonylcarbamoyltransferase complex transferase subunit TsaD	COG:COG0533, COG:J, EC:2.3.1.234, GO:0002949, GO:0005506, GO:0005737, GO:0061711, KEGG:K25706, RefSeq:WP_000159047.1, SO:0001217, UniParc:UPI00003B1837, UniRef:UniRef100_Q6GF23, UniRef:UniRef50_O05518, UniRef:UniRef90_Q2FF75
1	cds	102954	103418	-	KGFJFE_00515	rimI	ribosomal protein S18-alanine N-acetyltransferase	COG:COG0456, COG:J, RefSeq:WP_000372755.1, SO:0001217, UniParc:UPI00000D9F20, UniRef:UniRef100_A0A0D1GAV6, UniRef:UniRef50_B9E8B3, UniRef:UniRef90_A0A0D6HBI8
1	cds	103391	104053	-	KGFJFE_00520	tsaB	tRNA (adenosine(37)-N6)-threonylcarbamoyltransferase complex dimerization subunit type 1 TsaB	COG:COG1214, COG:J, RefSeq:WP_001086730.1, SO:0001217, UniParc:UPI0001C11FFC, UniRef:UniRef100_A0A0E0VSG5, UniRef:UniRef50_K9AK65, UniRef:UniRef90_A0A0D1HLG7
1	cds	104034	104528	-	KGFJFE_00525	tsaE	tRNA (adenosine(37)-N6)-threonylcarbamoyltransferase complex ATPase subunit type 1 TsaE	COG:COG0802, COG:J, SO:0001217, UniParc:UPI00003B1839, UniRef:UniRef100_A0A166LG99, UniRef:UniRef50_A0A143PFY2, UniRef:UniRef90_A0A0D3Q9U1
1	ncRNA	104697	104901	+	KGFJFE_00530	rli60	Listeria sRNA rli60	RFAM:RF02414, SO:0000655
1	cds	105006	108485	+	KGFJFE_00535		hypothetical protein	PFAM:PF00205.25, PFAM:PF02775.24, PFAM:PF02776.21
1	cds	108485	108739	+	KGFJFE_00540	ilvH	ACT domain-containing protein	COG:COG0440, COG:E, RefSeq:WP_000196911.1, SO:0001217, UniParc:UPI0000054257, UniRef:UniRef100_W8U989, UniRef:UniRef50_W8U989, UniRef:UniRef90_W8U989
1	cds	108876	109880	+	KGFJFE_00545	ilvC	ketol-acid reductoisomerase	COG:COG0059, COG:EH, EC:1.1.1.86, GO:0000287, GO:0004455, GO:0009097, GO:0009099, GO:0050661, KEGG:K00053, RefSeq:WP_000214560.1, SO:0001217, UniParc:UPI0001C11FFF, UniRef:UniRef100_A0A0E0VSH0, UniRef:UniRef50_C8WR67, UniRef:UniRef90_Q2FF68
1	cds	109910	111439	+	KGFJFE_00550	leuA	2-isopropylmalate synthase	COG:COG0119, COG:E, EC:2.3.3.13, KEGG:K01649, RefSeq:WP_000094575.1, SO:0001217, UniParc:UPI00019F4CE8, UniRef:UniRef100_A0A0E0VRI4, UniRef:UniRef50_Q8Y5R9, UniRef:UniRef90_A0A0E0VRI4
1	cds	111442	112488	+	KGFJFE_00555	leuB	3-isopropylmalate dehydrogenase	COG:CE, COG:COG0473, EC:1.1.1.85, GO:0000287, GO:0003862, GO:0005737, GO:0009098, GO:0051287, KEGG:K00052, RefSeq:WP_000221945.1, SO:0001217, UniParc:UPI000012E562, UniRef:UniRef100_P65100, UniRef:UniRef50_Q2FWK2, UniRef:UniRef90_Q2FWK2
1	cds	112502	113872	+	KGFJFE_00560	leuC	3-isopropylmalate dehydratase large subunit	COG:COG0065, COG:E, EC:4.2.1.33, EC:4.2.1.35, GO:0003861, GO:0009098, GO:0046872, GO:0051539, KEGG:K01703, RefSeq:WP_000531828.1, SO:0001217, UniParc:UPI0001C12000, UniRef:UniRef100_A0A2S6DHK9, UniRef:UniRef50_P80858, UniRef:UniRef90_Q6GF14
1	cds	113873	114445	+	KGFJFE_00565	leuD	3-isopropylmalate dehydratase small subunit	COG:COG0066, COG:E, EC:4.2.1.33, GO:0003861, GO:0009098, GO:0009316, RefSeq:WP_000718946.1, SO:0001217, UniParc:UPI0001C12001, UniRef:UniRef100_A0A2S6DP97, UniRef:UniRef50_Q02144, UniRef:UniRef90_Q6GF13
1	cds	114460	115728	+	KGFJFE_00570	ilvA	threonine ammonia-lyase IlvA	COG:COG1171, COG:E, EC:4.3.1.19, GO:0004794, GO:0006566, GO:0009097, GO:0030170, RefSeq:WP_000216851.1, SO:0001217, UniParc:UPI0001C12002, UniRef:UniRef100_A0A0E0VSH7, UniRef:UniRef50_Q49Z16, UniRef:UniRef90_Q99SJ1
1	rRNA	116463	116577	-	KGFJFE_00575	5S_rrna	5S ribosomal RNA	GO:0003735, GO:0005840, RFAM:RF00001, SO:0000652
1	rRNA	116651	119573	-	KGFJFE_00580	23S_rrna	23S ribosomal RNA	GO:0003735, GO:0005840, RFAM:RF02541, SO:0001001
1	tRNA	119787	119863	-	KGFJFE_00585	Ile_trna	tRNA-Ile	SO:0000263
1	rRNA	119957	121508	-	KGFJFE_00590	16S_rrna	16S ribosomal RNA	GO:0003735, GO:0005840, RFAM:RF00177, SO:0001000
1	tRNA	121627	121700	-	KGFJFE_00595	Gly_trna	tRNA-Gly	SO:0000260
1	tRNA	121722	121804	-	KGFJFE_00600	Leu_trna	tRNA-Leu	SO:0000264
1	cds	122451	122906	-	KGFJFE_00605	sprT	SprT family protein	COG:COG3091, COG:R, GO:0005737, GO:0008270, GO:0051716, RefSeq:WP_001058377.1, SO:0001217, UniParc:UPI000314BD3E, UniRef:UniRef100_A0A0E0VRJ1, UniRef:UniRef50_Q5HMF3, UniRef:UniRef90_Q6GF11
1	cds	122899	125037	-	KGFJFE_00610	tex	RNA-binding transcriptional accessory protein	COG:COG2183, COG:K, KEGG:K06959, SO:0001217, UniParc:UPI00044C1412, UniRef:UniRef100_A0A7I8NNX5, UniRef:UniRef50_O31489, UniRef:UniRef90_A0A0H3JM27
1	cds	125484	126254	-	KGFJFE_00615	sigB	RNA polymerase sigma factor SigB	KEGG:K03090, RefSeq:WP_001041107.1, SO:0001217, UniParc:UPI00003B1844, UniRef:UniRef100_A0A7Z8CAI8, UniRef:UniRef50_A0A378MJD6, UniRef:UniRef90_A0A7Z8CAI8
1	cds	126229	126708	-	KGFJFE_00620	rsbW	anti-sigma B factor RsbW	COG:COG2172, COG:T, EC:2.7.11.1, GO:0004674, GO:0005524, GO:0006468, GO:0016989, GO:0106310, RefSeq:WP_001190825.1, SO:0001217, UniParc:UPI00003B1845, UniRef:UniRef100_Q2YUI8, UniRef:UniRef50_Q2YUI8, UniRef:UniRef90_Q2YUI8
1	cds	126710	127036	-	KGFJFE_00625	rsbV	Anti-sigma-B factor antagonist	COG:COG1366, COG:T, GO:0043856, RefSeq:WP_001052491.1, SO:0001217, UniParc:UPI00000545BE, UniRef:UniRef100_P60070, UniRef:UniRef50_P60070, UniRef:UniRef90_P60070
1	cds	127155	128156	-	KGFJFE_00630	rsbU	serine/threonine protein phosphatase	COG:COG2208, COG:TK, EC:3.1.3.3, KEGG:K07315, RefSeq:WP_000390829.1, SO:0001217, UniParc:UPI00000D76B3, UniRef:UniRef100_H9BRP0, UniRef:UniRef50_H9BRP0, UniRef:UniRef90_H9BRP0
1	cds	128506	128868	-	KGFJFE_00635	mazF	Endoribonuclease MazF	COG:COG2337, COG:V, EC:3.1.-.-, GO:0003677, GO:0003723, GO:0004519, RefSeq:WP_000621175.1, SO:0001217, UniParc:UPI00000545C1, UniRef:UniRef100_A7X4P5, UniRef:UniRef50_Q5HME7, UniRef:UniRef90_Q5HME7
1	cds	128865	129035	-	KGFJFE_00640	mazE	type II toxin-antitoxin system antitoxin MazE	GO:0006355, RefSeq:WP_000948331.1, SO:0001217, UniParc:UPI00000D780C, UniRef:UniRef100_A7X4P6, UniRef:UniRef50_Q5HME6, UniRef:UniRef90_A7X4P6
1	cds	129120	130268	-	KGFJFE_00645	alr	alanine racemase	COG:COG0787, COG:M, EC:5.1.1.1, GO:0008784, GO:0030170, GO:0030632, RefSeq:WP_001281139.1, SO:0001217, UniParc:UPI0001C12005, UniRef:UniRef100_A0A0E0VQV3, UniRef:UniRef50_P63479, UniRef:UniRef90_P63479
1	cds	130334	130693	-	KGFJFE_00650	acpS	Holo-[acyl-carrier-protein] synthase	COG:COG0736, COG:I, EC:2.7.8.7, GO:0000287, GO:0005737, GO:0006633, GO:0008897, RefSeq:WP_000581197.1, SO:0001217, UniParc:UPI0000125346, UniRef:UniRef100_A7X4P8, UniRef:UniRef50_Q49Z25, UniRef:UniRef90_Q2FF54
1	cds	130697	131191	-	KGFJFE_00655	ydbS	bPH-2 domain-containing protein	COG:COG3402, COG:S, RefSeq:WP_025174360.1, SO:0001217, UniParc:UPI000445F72B, UniRef:UniRef100_A0A7I8NNX2, UniRef:UniRef50_A0A0U1MRQ7, UniRef:UniRef90_A0A0U1MRQ7
1	cds	131181	132758	-	KGFJFE_00660	ydbT	Bacterial membrane flanked domain protein	COG:COG3428, COG:S, RefSeq:WP_001294650.1, SO:0001217, UniParc:UPI0001C12007, UniRef:UniRef100_A0A2S6DMX4, UniRef:UniRef50_Q9ZAH8, UniRef:UniRef90_Q9ZAH8
1	cds	132751	133230	-	KGFJFE_00665	ydbS	bPH-2 domain-containing protein	COG:COG3402, COG:S, RefSeq:WP_001287081.1, SO:0001217, UniParc:UPI0001C12008, UniRef:UniRef100_A0A2S6DMU8, UniRef:UniRef50_A0A7U7JQI4, UniRef:UniRef90_A0A8D9Z2A2
1	cds	133439	133999	-	KGFJFE_00670	kdpC	K(+)-transporting ATPase subunit C	COG:COG2156, COG:P, GO:0005524, GO:0005887, GO:0008556, KEGG:K01548, RefSeq:WP_001092419.1, SO:0001217, UniParc:UPI0001C12009, UniRef:UniRef100_A0A0E0VQW0, UniRef:UniRef50_P65213, UniRef:UniRef90_P65213
1	cds	134019	136046	-	KGFJFE_00675	kdpB	potassium-transporting ATPase subunit KdpB	COG:COG2216, COG:P, EC:7.2.2.6, GO:0000287, GO:0005524, GO:0005887, GO:0008556, GO:0016887, RefSeq:WP_000546590.1, SO:0001217, UniParc:UPI0001C1200A, UniRef:UniRef100_A0A0E0VSJ2, UniRef:UniRef50_Q8Z8E5, UniRef:UniRef90_P63683
1	cds	136065	137741	-	KGFJFE_00680	kdpA	potassium-transporting ATPase subunit KdpA	COG:COG2060, COG:P, GO:0005887, GO:0008556, GO:0030955, KEGG:K01546, RefSeq:WP_000402646.1, SO:0001217, UniParc:UPI0001C1200B, UniRef:UniRef100_A0A0E0VRK7, UniRef:UniRef50_P0A056, UniRef:UniRef90_Q99SH9
1	cds	138013	140670	+	KGFJFE_00685	kdpD	Sensor histidine kinase KdpD	COG:COG2205, COG:T, EC:2.7.13.3, GO:0000155, GO:0005524, GO:0005887, GO:0009927, GO:0046777, RefSeq:WP_000072261.1, SO:0001217, UniParc:UPI0001C12039, UniRef:UniRef100_A0A2S6DMU4, UniRef:UniRef50_Q2FWH7, UniRef:UniRef90_Q2FWH7
1	cds	140670	141365	+	KGFJFE_00690	kdpE	Transcriptional regulatory protein KdpE	COG:COG0745, COG:TK, GO:0000156, GO:0000976, GO:0001216, GO:0005829, GO:0032993, RefSeq:WP_001190840.1, SO:0001217, UniParc:UPI0001C1203A, UniRef:UniRef100_A0A229LWQ2, UniRef:UniRef50_Q2FWH6, UniRef:UniRef90_Q2FWH6
1	cds	141718	143238	-	KGFJFE_00695	cshA	DEAD-box ATP-dependent RNA helicase CshA	COG:COG0513, COG:L, EC:3.6.4.13, GO:0003723, GO:0003724, GO:0005524, GO:0005737, GO:0006401, GO:0010501, GO:0016887, RefSeq:WP_001178939.1, SO:0001217, UniParc:UPI0001C1203B, UniRef:UniRef100_A0A229LWT2, UniRef:UniRef50_Q49Z29, UniRef:UniRef90_Q6GEZ3
1	cds	143754	145109	-	KGFJFE_00700	murF	UDP-N-acetylmuramoylalanyl-D-glutamyl-2, 6-diaminopimelate--D-alanyl-D-alanine ligase	COG:COG0770, COG:M, RefSeq:WP_000611457.1, SO:0001217, UniParc:UPI0001C1203C, UniRef:UniRef100_A0A2S6DAJ2, UniRef:UniRef50_A0A7Z7QNN4, UniRef:UniRef90_A0A380DWK3
1	cds	145124	146194	-	KGFJFE_00705	ddl	D-alanine--D-alanine ligase	COG:COG1181, COG:MR, EC:6.3.2.4, GO:0005524, GO:0005737, GO:0008360, GO:0008716, GO:0009252, GO:0046872, GO:0071555, RefSeq:WP_000159641.1, SO:0001217, UniParc:UPI0001C1203D, UniRef:UniRef100_A0A0E0VQN1, UniRef:UniRef50_Q49Z31, UniRef:UniRef90_Q6GEZ1
1	cds	146512	147714	+	KGFJFE_00710	ftsW	rod shape-determining protein RodA	COG:COG0772, COG:D, RefSeq:WP_001109939.1, SO:0001217, UniParc:UPI00000545D2, UniRef:UniRef100_W8U489, UniRef:UniRef50_W8U489, UniRef:UniRef90_W8U489
1	cds	147978	148115	-	KGFJFE_00715		Lmo0850 family protein	RefSeq:WP_000828354.1, SO:0001217, UniParc:UPI00000D7764, UniRef:UniRef100_A0A0E0VQW7, UniRef:UniRef50_A0A0H2VHK0, UniRef:UniRef90_A0A0E0VQW7
1	cds	148243	148452	-	KGFJFE_00720		HMA domain-containing protein	RefSeq:WP_000581792.1, SO:0001217, UniParc:UPI00000545D4, UniRef:UniRef100_W8U965, UniRef:UniRef50_A0A2T4KAE8, UniRef:UniRef90_A0A380DTB0
1	cds	148464	148757	-	KGFJFE_00725	csoR	copper-sensing transcriptional repressor CsoR	COG:COG1937, COG:K, KEGG:K21600, RefSeq:WP_000138932.1, SO:0001217, UniParc:UPI00000D7670, UniRef:UniRef100_A0A133PUA6, UniRef:UniRef50_A0A0D0RM17, UniRef:UniRef90_A0A0U1MQV0
1	cds	148923	150407	+	KGFJFE_00730	cls	cardiolipin synthase	COG:COG1502, COG:I, EC:2.7.8.-, GO:0005886, GO:0008808, GO:0016021, GO:0032049, KEGG:K06131, RefSeq:WP_000571550.1, SO:0001217, UniParc:UPI0001C1203E, UniRef:UniRef100_A0A0E0VQN7, UniRef:UniRef50_Q927Z0, UniRef:UniRef90_Q5HEB2
1	cds	150435	151082	+	KGFJFE_00735	rnaY	phosphohydrolase	COG:COG1418, COG:JR, KEGG:K06950, RefSeq:WP_001187614.1, SO:0001217, UniParc:UPI0001C1203F, UniRef:UniRef100_A0A0E0VS10, UniRef:UniRef50_B9E8D3, UniRef:UniRef90_A0A0U1MR45
1	cds	151679	152590	-	KGFJFE_00740		ISL3 family transposase	SO:0001217, UniRef:UniRef50_Q4L8F5, UniRef:UniRef90_A0A0E0VSK7
1	cds	152605	152994	-	KGFJFE_00745		zf-ISL3 domain-containing protein	SO:0001217, UniParc:UPI0001C12041, UniRef:UniRef100_A0A0E0VRM2, UniRef:UniRef50_A0A5S9C2X2, UniRef:UniRef90_A0A5S9C2X2
1	ncRNA	153002	153060	+	KGFJFE_00750	sau-5949	Staphylococcus sRNA sau-5949	RFAM:RF02396, SO:0000655
1	cds	153324	154196	-	KGFJFE_00755	yidC	Membrane protein insertase YidC	COG:COG0706, COG:M, GO:0005886, GO:0015031, GO:0016021, GO:0032977, RefSeq:WP_000725800.1, SO:0001217, UniParc:UPI0001C12042, UniRef:UniRef100_A0A1D4EMV0, UniRef:UniRef50_Q8CMK8, UniRef:UniRef90_Q6GEY5
1	cds	154282	154923	-	KGFJFE_00760	thiE	Thiamine-phosphate synthase	COG:COG0352, COG:H, EC:2.5.1.3, GO:0000287, GO:0004789, GO:0009228, GO:0009229, RefSeq:WP_000483161.1, SO:0001217, UniParc:UPI0001C12043, UniRef:UniRef100_A0A0E0VS18, UniRef:UniRef50_Q5HMD0, UniRef:UniRef90_Q6GEY4
1	cds	154925	155716	-	KGFJFE_00765	thiM	hydroxyethylthiazole kinase	COG:COG2145, COG:H, EC:2.7.1.50, GO:0000287, GO:0004417, GO:0005524, GO:0009228, GO:0009229, GO:0016310, RefSeq:WP_001108486.1, SO:0001217, UniParc:UPI0001C0BDF3, UniRef:UniRef100_A0A454GZU7, UniRef:UniRef50_Q6GEY3, UniRef:UniRef90_Q6GEY3
1	cds	155700	156530	-	KGFJFE_00770	thiD	Hydroxymethylpyrimidine/phosphomethylpyrimidine kinase	COG:COG0351, COG:H, EC:2.7.1.49, EC:2.7.4.7, GO:0005524, GO:0008902, GO:0008972, GO:0009228, GO:0009229, GO:0016310, RefSeq:WP_000594965.1, SO:0001217, UniParc:UPI0001C12044, UniRef:UniRef100_A0A224B3P8, UniRef:UniRef50_P66915, UniRef:UniRef90_P66915
1	cds	156523	157212	-	KGFJFE_00775	tenA	thiaminase II	COG:COG0819, COG:H, EC:3.5.99.2, GO:0009228, GO:0009229, GO:0050334, RefSeq:WP_000396068.1, SO:0001217, UniParc:UPI00003B185A, UniRef:UniRef100_Q6GEY1, UniRef:UniRef50_Q6GEY1, UniRef:UniRef90_Q6GEY1
1	ncRNA-region	157292	157394	-			TPP riboswitch (THI element)	RFAM:RF00059, SO:0000035
1	cds	157599	158294	-	KGFJFE_00780	sceD	lytic transglycosylase SceD	EC:3.2.-.-, GO:0005576, GO:0008152, GO:0016798, RefSeq:WP_000751995.1, SO:0001217, UniParc:UPI00005FE6CD, UniRef:UniRef100_Q2YUK8, UniRef:UniRef50_Q5HEA4, UniRef:UniRef90_Q5HEA4
1	cds	158683	159078	-	KGFJFE_00785	ssb	single-stranded DNA-binding protein	COG:COG0629, COG:L, RefSeq:WP_000932694.1, SO:0001217, UniParc:UPI00000545E3, UniRef:UniRef100_W8U955, UniRef:UniRef50_Q8CNK0, UniRef:UniRef90_W8U955
1	cds	159272	159712	+	KGFJFE_00790		YwpF-like protein	RefSeq:WP_000846746.1, SO:0001217, UniParc:UPI00000D77B6, UniRef:UniRef100_A0A133PUB5, UniRef:UniRef50_A0A133PUB5, UniRef:UniRef90_A0A133PUB5
1	cds	159769	160209	-	KGFJFE_00795	fabZ	3-hydroxyacyl-ACP dehydratase FabZ	COG:COG0764, COG:I, EC:4.2.1.59, GO:0004317, GO:0005737, GO:0006633, GO:0008659, GO:0008693, GO:0009245, GO:0047451, RefSeq:WP_000447678.1, SO:0001217, UniParc:UPI00000545E6, UniRef:UniRef100_A7X4T7, UniRef:UniRef50_Q7TV98, UniRef:UniRef90_A7X4T7
1	cds	160243	161508	-	KGFJFE_00800	murA	UDP-N-acetylglucosamine 1-carboxyvinyltransferase	COG:COG0766, COG:M, EC:2.5.1.7, GO:0005737, GO:0007049, GO:0008360, GO:0008760, GO:0009252, GO:0019277, GO:0051301, GO:0071555, RefSeq:WP_000358009.1, SO:0001217, UniParc:UPI00003B185E, UniRef:UniRef100_Q6GEX5, UniRef:UniRef50_Q4L7Y1, UniRef:UniRef90_Q6GEX5
1	cds	161619	161852	-	KGFJFE_00805	ywzB	DUF1146 domain-containing protein	COG:COG4836, COG:S, RefSeq:WP_000384523.1, SO:0001217, UniParc:UPI00000545E8, UniRef:UniRef100_W8U476, UniRef:UniRef50_W8U476, UniRef:UniRef90_W8U476
1	ncRNA	162076	162347	-	KGFJFE_00810	S35	Staphylococcus sRNA 35 (srn_0335)	RFAM:RF02894, SO:0000655
1	cds	162505	162909	-	KGFJFE_00815	atpC	F0F1 ATP synthase subunit epsilon	COG:C, COG:COG0355, GO:0005524, GO:0005886, GO:0045261, GO:0046933, RefSeq:WP_001094394.1, SO:0001217, UniParc:UPI00000545E9, UniRef:UniRef100_A7X4U2, UniRef:UniRef50_Q8CNJ8, UniRef:UniRef90_A7X4U2
1	cds	162929	164341	-	KGFJFE_00820	atpD	F0F1 ATP synthase subunit beta	COG:C, COG:COG0055, EC:7.1.2.2, GO:0005524, GO:0005886, GO:0045261, GO:0046933, GO:0046961, RefSeq:WP_000511139.1, SO:0001217, UniParc:UPI0001C12045, UniRef:UniRef100_A0A2S6DF82, UniRef:UniRef50_P37809, UniRef:UniRef90_Q5HMB9
1	cds	164363	165229	-	KGFJFE_00825	atpG	ATP synthase F1 subunit gamma	COG:C, COG:COG0224, GO:0005524, GO:0005886, GO:0042777, GO:0045261, GO:0046933, KEGG:K02115, RefSeq:WP_000157603.1, SO:0001217, UniParc:UPI00000D76D5, UniRef:UniRef100_A7X4U4, UniRef:UniRef50_P37810, UniRef:UniRef90_Q2YUK0
1	cds	165260	166768	-	KGFJFE_00830	atpA	F0F1 ATP synthase subunit alpha	COG:C, COG:COG0056, EC:7.1.2.2, GO:0005524, GO:0005886, GO:0045261, GO:0046933, GO:0046961, RefSeq:WP_000974881.1, SO:0001217, UniParc:UPI00000545EC, UniRef:UniRef100_A7X4U5, UniRef:UniRef50_P56757, UniRef:UniRef90_Q49Z52
1	cds	166790	167329	-	KGFJFE_00835	atpH	F0F1 ATP synthase subunit delta	COG:C, COG:COG0712, GO:0005886, GO:0045261, GO:0046933, RefSeq:WP_000241344.1, SO:0001217, UniParc:UPI00000D770A, UniRef:UniRef100_A7X4U8, UniRef:UniRef50_Q5HMB6, UniRef:UniRef90_Q6GEW9
1	cds	167329	167850	-	KGFJFE_00840	atpF	F0F1 ATP synthase subunit B	COG:C, COG:COG0711, GO:0005886, GO:0016021, GO:0045263, GO:0046933, RefSeq:WP_000140679.1, SO:0001217, UniParc:UPI00000D78AB, UniRef:UniRef100_A7X4U9, UniRef:UniRef50_Q49Z54, UniRef:UniRef90_Q6GEW8
1	cds	168048	168260	-	KGFJFE_00845	atpE	F0F1 ATP synthase subunit C	COG:C, COG:COG0636, GO:0005886, GO:0008289, GO:0016021, GO:0045263, GO:0046933, RefSeq:WP_001048816.1, SO:0001217, UniParc:UPI00000545F0, UniRef:UniRef100_A7X4V0, UniRef:UniRef50_P26682, UniRef:UniRef90_Q49Z55
1	cds	168303	169031	-	KGFJFE_00850	atpB	F0F1 ATP synthase subunit A	COG:C, COG:COG0356, GO:0005886, GO:0016021, GO:0045263, GO:0046933, RefSeq:WP_000349655.1, SO:0001217, UniParc:UPI00000545F1, UniRef:UniRef100_A7X4V1, UniRef:UniRef50_P37813, UniRef:UniRef90_A7X4V1
1	cds	169052	169405	-	KGFJFE_00855		ATP synthase I chain	RefSeq:WP_000086251.1, SO:0001217, UniParc:UPI0001C12046, UniRef:UniRef100_A0A2S6DFA2, UniRef:UniRef50_A0A2S6DFA2, UniRef:UniRef90_A0A2S6DFA2
1	cds	169572	170699	-	KGFJFE_00860	wecB	UDP-N-acetylglucosamine 2-epimerase (non-hydrolyzing)	COG:COG0381, COG:M, RefSeq:WP_000723408.1, SO:0001217, UniParc:UPI0001C12047, UniRef:UniRef100_A0A5S9EVJ1, UniRef:UniRef50_E0NZE0, UniRef:UniRef90_A0A0U1MQV7
1	cds	170723	171352	-	KGFJFE_00865	upp	uracil phosphoribosyltransferase	COG:COG0035, COG:F, EC:2.4.2.9, GO:0000287, GO:0004845, GO:0005525, GO:0006223, GO:0044206, RefSeq:WP_000048712.1, SO:0001217, UniParc:UPI00000545F4, UniRef:UniRef100_A7X4V6, UniRef:UniRef50_P70881, UniRef:UniRef90_Q5HMB1
1	cds	171380	172618	-	KGFJFE_00870	glyA	Serine hydroxymethyltransferase	COG:COG0112, COG:E, EC:2.1.2.1, GO:0004372, GO:0005737, GO:0019264, GO:0030170, GO:0035999, KEGG:K00600, RefSeq:WP_000120490.1, SO:0001217, UniParc:UPI0001C12048, UniRef:UniRef100_A0A2S6DF98, UniRef:UniRef50_D3DKC4, UniRef:UniRef90_Q2FF15
1	cds	172645	173169	-	KGFJFE_00875	ywlG	UPF0340 protein SAHV_2098	COG:COG4475, COG:S, RefSeq:WP_000654181.1, SO:0001217, UniParc:UPI00005FE6D7, UniRef:UniRef100_Q2YUJ0, UniRef:UniRef50_Q4L7Z5, UniRef:UniRef90_Q7A4E2
1	cds	173276	173695	-	KGFJFE_00880	ptpB	Low molecular weight protein-tyrosine-phosphatase PtpB	COG:COG0394, COG:T, EC:3.1.3.48, GO:0004725, GO:0006470, RefSeq:WP_000697332.1, SO:0001217, UniParc:UPI0001C12049, UniRef:UniRef100_A0A229LWQ9, UniRef:UniRef50_Q2FF13, UniRef:UniRef90_Q2FF13
1	cds	173692	174738	-	KGFJFE_00885	tsaC	L-threonylcarbamoyladenylate synthase	COG:COG0009, COG:J, RefSeq:WP_000379903.1, SO:0001217, UniParc:UPI0001C1204A, UniRef:UniRef100_A0A7I8NP01, UniRef:UniRef50_A0A1D4QMI5, UniRef:UniRef90_A0A0D3QBK7
1	cds	174822	175658	-	KGFJFE_00890	prmC	peptide chain release factor N(5)-glutamine methyltransferase	COG:COG2890, COG:J, EC:2.1.1.297, GO:0003676, GO:0018364, GO:0036009, GO:0102559, KEGG:K02493, RefSeq:WP_000248730.1, SO:0001217, UniParc:UPI00003B1865, UniRef:UniRef100_A0A163U0H1, UniRef:UniRef50_Q2FWE1, UniRef:UniRef90_Q2FWE1
1	cds	175645	176721	-	KGFJFE_00895	prfA	peptide chain release factor 1	COG:COG0216, COG:J, GO:0005737, GO:0016149, RefSeq:WP_000467900.1, SO:0001217, UniParc:UPI0001C1204C, UniRef:UniRef100_A0A2S6DU85, UniRef:UniRef50_Q49Z65, UniRef:UniRef90_Q5HMA4
1	cds	176722	177321	-	KGFJFE_00900	tdk	thymidine kinase	COG:COG1435, COG:F, EC:2.7.1.21, GO:0004797, GO:0005524, GO:0005737, GO:0008270, GO:0016310, GO:0071897, KEGG:K00857, RefSeq:WP_000273356.1, SO:0001217, UniParc:UPI00000D9F35, UniRef:UniRef100_Q2FF09, UniRef:UniRef50_B7GMH4, UniRef:UniRef90_P65230
1	cds	177668	177922	-	KGFJFE_00905	rpmE2	type B 50S ribosomal protein L31	COG:COG0254, COG:J, GO:0003735, GO:0005840, GO:0006412, RefSeq:WP_000808968.1, SO:0001217, UniParc:UPI00000545FB, UniRef:UniRef100_A7X4W8, UniRef:UniRef50_P0A486, UniRef:UniRef90_Q5HMA2
1	cds	178040	179356	-	KGFJFE_00910	rho	transcription termination factor Rho	COG:COG1158, COG:K, KEGG:K03628, RefSeq:WP_001115100.1, SO:0001217, UniParc:UPI00005FE6DA, UniRef:UniRef100_A0A0E0VS49, UniRef:UniRef50_A0A1E5NKV4, UniRef:UniRef90_A0A0Q9XXK1
1	cds	179603	181030	-	KGFJFE_00915	adhE	Putative aldehyde dehydrogenase	COG:COG1012, COG:I, EC:1.2.1.3, GO:0004029, GO:0006081, GO:0043878, RefSeq:WP_001206109.1, SO:0001217, UniParc:UPI0001C12074, UniRef:UniRef100_A0A0E0VQZ9, UniRef:UniRef50_Q2FF06, UniRef:UniRef90_Q2FF06
1	cds	181268	181603	-	KGFJFE_00920	hxlR	transcriptional regulator	COG:COG1733, COG:K, RefSeq:WP_000451437.1, SO:0001217, UniParc:UPI0001C12075, UniRef:UniRef100_A0A0E0VSP2, UniRef:UniRef50_B9E8G6, UniRef:UniRef90_A0A7U7PWB3
1	cds	181692	182951	-	KGFJFE_00925	murA2	UDP-N-acetylglucosamine 1-carboxyvinyltransferase	COG:COG0766, COG:M, EC:2.5.1.7, GO:0005737, GO:0007049, GO:0008360, GO:0008760, GO:0009252, GO:0019277, GO:0051301, GO:0071555, KEGG:K00790, RefSeq:WP_000046613.1, SO:0001217, UniParc:UPI0001C12076, UniRef:UniRef100_A0A2S6DFC3, UniRef:UniRef50_P19670, UniRef:UniRef90_Q6GEV1
1	cds	183417	184277	-	KGFJFE_00930	fba	fructose-bisphosphate aldolase	COG:COG0191, COG:G, EC:4.1.2.13, GO:0004332, GO:0006096, GO:0008270, GO:0030388, RefSeq:WP_001131841.1, SO:0001217, UniParc:UPI00000D7773, UniRef:UniRef100_Q5HE75, UniRef:UniRef50_P13243, UniRef:UniRef90_Q5HM97
1	cds	184495	185016	+	KGFJFE_00935		DUF2529 domain-containing protein	RefSeq:WP_000036005.1, SO:0001217, UniParc:UPI0000054601, UniRef:UniRef100_X5EG65, UniRef:UniRef50_B9DMD9, UniRef:UniRef90_A0A8D9YQB1
1	cds	185125	186735	-	KGFJFE_00940	pyrG	CTP synthase	COG:COG0504, COG:F, EC:6.3.4.2, GO:0003883, GO:0004359, GO:0005524, GO:0006541, GO:0044210, GO:0046872, KEGG:K01937, RefSeq:WP_000159960.1, SO:0001217, UniParc:UPI0000132D80, UniRef:UniRef100_A7X4X7, UniRef:UniRef50_O87761, UniRef:UniRef90_Q2FWD1
1	ncRNA	186954	187023	-	KGFJFE_00945	tsr31	S. aureus tsr31 small RNA	RFAM:RF02580, SO:0000655
1	cds	187071	187601	-	KGFJFE_00950	rpoE	DNA-directed RNA polymerase subunit delta	GO:0000428, GO:0003899, GO:0006351, GO:0006355, RefSeq:WP_000701483.1, SO:0001217, UniParc:UPI0000054604, UniRef:UniRef100_A7X4Y0, UniRef:UniRef50_B9E8H2, UniRef:UniRef90_A7X4Y0
1	cds	187713	188573	-	KGFJFE_00955	rimL	GNAT family N-acetyltransferase	COG:COG1670, COG:JO, RefSeq:WP_001040736.1, SO:0001217, UniParc:UPI0000054605, UniRef:UniRef100_A0A0D1HWL9, UniRef:UniRef50_A0A4U9TGM0, UniRef:UniRef90_A0A0D1HWL9
1	cds	188998	189801	+	KGFJFE_00960	coaW	type II pantothenate kinase	COG:COG5146, COG:H, EC:2.7.1.33, GO:0004594, GO:0005524, GO:0005737, GO:0015937, GO:0016310, RefSeq:WP_000862732.1, SO:0001217, UniParc:UPI0001C12077, UniRef:UniRef100_A0A224AYV0, UniRef:UniRef50_Q2FEZ8, UniRef:UniRef90_Q2FEZ8
1	cds	189931	190602	-	KGFJFE_00965		DUF2750 domain-containing protein	RefSeq:WP_000120549.1, SO:0001217, UniParc:UPI0000054607, UniRef:UniRef100_W8U450, UniRef:UniRef50_Q49Z77, UniRef:UniRef90_W8U450
1	cds	191001	192194	-	KGFJFE_00970	accC	ATP-grasp domain-containing protein	COG:COG0439, COG:I, RefSeq:WP_000183714.1, SO:0001217, UniParc:UPI0001C12078, UniRef:UniRef100_A0A224B5D0, UniRef:UniRef50_S2XDJ9, UniRef:UniRef90_A0A0D1JSZ5
1	cds	192194	193378	-	KGFJFE_00975	abgB	amidohydrolase	COG:COG1473, COG:R, RefSeq:WP_001291508.1, SO:0001217, UniParc:UPI0001C12079, UniRef:UniRef100_A0A224B3T2, UniRef:UniRef50_A0A0E7YL28, UniRef:UniRef90_A0A0E7YL28
1	cds	193687	194157	+	KGFJFE_00980	luxS	S-ribosylhomocysteine lyase	COG:COG1854, COG:T, EC:4.4.1.21, GO:0005506, GO:0009372, GO:0043768, KEGG:K07173, RefSeq:WP_000164421.1, SO:0001217, UniParc:UPI0000054609, UniRef:UniRef100_A7X4Y8, UniRef:UniRef50_Q6AAL4, UniRef:UniRef90_Q5HM88
1	cds	194309	194659	-	KGFJFE_00985		Uncharacterized membrane protein	COG:COG4270, COG:S, RefSeq:WP_001024035.1, SO:0001217, UniParc:UPI00000CAC3B, UniRef:UniRef100_W8TRM7, UniRef:UniRef50_A0A1N6NVX1, UniRef:UniRef90_W8TRM7
1	cds	194673	195974	-	KGFJFE_00990	pdp	pyrimidine-nucleoside phosphorylase	COG:COG0213, COG:F, EC:2.4.2.2, GO:0004645, GO:0004850, GO:0006206, GO:0006213, GO:0009032, GO:0016154, GO:0046872, GO:0047847, KEGG:K00756, RefSeq:WP_001242303.1, SO:0001217, UniParc:UPI0001C1207A, UniRef:UniRef100_A0A0E0VR15, UniRef:UniRef50_P77836, UniRef:UniRef90_Q6GET9
1	cds	196254	196916	-	KGFJFE_00995	deoC	deoxyribose-phosphate aldolase	EC:4.1.2.4, GO:0004139, GO:0005737, GO:0009264, GO:0016052, GO:0046386, RefSeq:WP_001083326.1, SO:0001217, UniParc:UPI0001DA20FB, UniRef:UniRef100_A0A0D1K0Y1, UniRef:UniRef50_Q6GKG7, UniRef:UniRef90_Q6GKG7
1	cds	197230	197940	+	KGFJFE_01000	deoD	purine-nucleoside phosphorylase	COG:COG0813, COG:F, EC:2.4.2.1, KEGG:K03784, RefSeq:WP_000160304.1, SO:0001217, UniParc:UPI000005460E, UniRef:UniRef100_W8UVW7, UniRef:UniRef50_W8UVW7, UniRef:UniRef90_W8UVW7
1	cds	198061	198504	-	KGFJFE_01005	dps	DNA starvation/stationary phase protection protein	COG:COG0783, COG:PV, RefSeq:WP_000070865.1, SO:0001217, UniParc:UPI0001B3AF7A, UniRef:UniRef100_A0A7X1T362, UniRef:UniRef50_W8TUK8, UniRef:UniRef90_W8TUK8
1	cds	198704	199117	-	KGFJFE_01010	yuxK	DCC1-like thiol-disulfide oxidoreductase	COG:COG3011, COG:R, RefSeq:WP_001123309.1, SO:0001217, UniParc:UPI0001C1207C, UniRef:UniRef100_A0A229LV72, UniRef:UniRef50_Q4L822, UniRef:UniRef90_W8TRM3
1	cds	199575	200948	-	KGFJFE_01015	eVE	EVE domain-containing protein	COG:COG2947, COG:R, RefSeq:WP_000123397.1, SO:0001217, UniParc:UPI00027E4D01, UniRef:UniRef100_UPI00027E4D01, UniRef:UniRef50_S2X7Z9, UniRef:UniRef90_A0A7U9J2Z7
1	cds	201620	201850	-	KGFJFE_01020		hypothetical protein	RefSeq:WP_000808818.1, SO:0001217, UniParc:UPI0001C1207D, UniRef:UniRef100_A0A229LVA7, UniRef:UniRef50_B9DMA4, UniRef:UniRef90_W8U915
1	cds	201881	202819	-	KGFJFE_01025	manA	mannose-6-phosphate isomerase, class I	COG:COG1482, COG:G, EC:5.3.1.8, KEGG:K01809, RefSeq:WP_001127960.1, SO:0001217, UniParc:UPI00000D7844, UniRef:UniRef100_A0A133QD78, UniRef:UniRef50_A0A2T4S7R1, UniRef:UniRef90_Q2FWB3
1	cds	203253	203918	-	KGFJFE_01030	ybjT	oxidoreductase	COG:COG0702, COG:R, RefSeq:WP_001024099.1, SO:0001217, UniParc:UPI00003B1871, UniRef:UniRef100_A0A090M247, UniRef:UniRef50_A0A0D6HHY4, UniRef:UniRef90_A0A090M247
1	cds	204070	204390	+	KGFJFE_01035	czrA	Zn(II)-responsive metalloregulatory transcriptional repressor CzrA	COG:COG0640, COG:K, RefSeq:WP_000003759.1, SO:0001217, UniParc:UPI0000054616, UniRef:UniRef100_O85142, UniRef:UniRef50_O85142, UniRef:UniRef90_O85142
1	cds	204392	205372	+	KGFJFE_01040	czrB	CDF family zinc efflux transporter CzrB	COG:COG1230, COG:P, RefSeq:WP_000019735.1, SO:0001217, UniParc:UPI0001C1207E, UniRef:UniRef100_A0A0E0VR27, UniRef:UniRef50_A0A380FWR9, UniRef:UniRef90_A0A2K4AEW9
1	cds	205638	206729	+	KGFJFE_01045		transcriptional regulator	RefSeq:WP_000495673.1, SO:0001217, UniParc:UPI0001C1207F, UniRef:UniRef100_A0A2S6DAQ6, UniRef:UniRef50_A0A390LDD6, UniRef:UniRef90_A0A0D6H9G0
1	ncRNA	207247	207427	-	KGFJFE_01050	rli28	Listeria sRNA rli28	RFAM:RF01492, SO:0000655
1	cds	208840	209697	-	KGFJFE_01055	cof	Cof-type HAD-IIB family hydrolase	COG:COG0561, COG:HR, RefSeq:WP_000370942.1, SO:0001217, UniParc:UPI0001C12081, UniRef:UniRef100_A0A0E0VR30, UniRef:UniRef50_A0A364UNS1, UniRef:UniRef90_A0A2S6D4C0
1	cds	209765	210547	-	KGFJFE_01060	modF	iron ABC transporter ATP-binding protein	COG:COG1119, COG:P, RefSeq:WP_000908191.1, SO:0001217, UniParc:UPI0001C12082, UniRef:UniRef100_A0A2S6DUC0, UniRef:UniRef50_A0A2X2KPX0, UniRef:UniRef90_A0A2X2KPX0
1	cds	210837	211445	-	KGFJFE_01065		DUF1863 domain-containing protein	RefSeq:WP_000101714.1, SO:0001217, UniParc:UPI0001C12083, UniRef:UniRef100_A0A2S6DMV7, UniRef:UniRef50_F5J2L9, UniRef:UniRef90_A0A0E0VRU3
1	cds	211473	212399	-	KGFJFE_01070		toll/interleukin-1 receptor domain-containing protein	RefSeq:WP_001807899.1, SO:0001217, UniParc:UPI0001C12084, UniRef:UniRef100_A0A6K8I3Z2, UniRef:UniRef50_A0A2S6DAR3, UniRef:UniRef90_A0A2S6DAR3
1	cds	212601	213341	-	KGFJFE_01075		Sir2- and TIR-associating SLOG family	SO:0001217, UniRef:UniRef50_UPI001CD16B54, UniRef:UniRef90_UPI001CD16B54
1	cds	213358	214053	-	KGFJFE_01080		SIR2 family protein	SO:0001217, UniRef:UniRef50_UPI001E622EBE
1	cds	214131	214421	-	KGFJFE_01085		Type I restriction-modification system restriction subunit	RefSeq:WP_099184063.1, SO:0001217, UniParc:UPI0004539740, UniRef:UniRef100_A0A0E0VST1, UniRef:UniRef50_A0A0E0VST1, UniRef:UniRef90_A0A0E0VST1
1	cds	214546	214950	-	KGFJFE_01090		TnsE-C domain-containing protein	RefSeq:WP_001156920.1, SO:0001217, UniParc:UPI0001C12087, UniRef:UniRef100_A0A2S6DMZ0, UniRef:UniRef50_A0A2S6DMZ0, UniRef:UniRef90_A0A2S6DMZ0
1	cds	215128	215448	-	KGFJFE_01095		hypothetical protein	RefSeq:WP_002869612.1, SO:0001217, UniParc:UPI0001C12088, UniRef:UniRef100_A0A2S6DAS6, UniRef:UniRef50_A0A2S6DAS6, UniRef:UniRef90_A0A2S6DAS6
1	cds	215740	215961	-	KGFJFE_01100		hypothetical protein	RefSeq:WP_001807906.1, SO:0001217, UniParc:UPI00024324A7, UniRef:UniRef100_A0A2S6DAS4, UniRef:UniRef50_A0A2S6DAS4, UniRef:UniRef90_A0A2S6DAS4
1	cds	216051	217889	-	KGFJFE_01105		transposase	RefSeq:WP_000936539.1, SO:0001217, UniParc:UPI0001C1208B, UniRef:UniRef100_A0A2S6DMU3, UniRef:UniRef50_C3BUC4, UniRef:UniRef90_A0A2S6DMU3
1	cds	218034	218489	-	KGFJFE_01110		hypothetical protein	RefSeq:WP_000340188.1, SO:0001217, UniParc:UPI0001C1208C, UniRef:UniRef100_A0A2S6DMY9, UniRef:UniRef50_A0A1Q2L4L1, UniRef:UniRef90_A0A2S6DMY9
1	cds	218557	218778	-	KGFJFE_01115		hypothetical protein	RefSeq:WP_000394604.1, SO:0001217, UniParc:UPI0001C1208D, UniRef:UniRef100_A0A2S6DAT5, UniRef:UniRef50_A0A2S6DAT5, UniRef:UniRef90_A0A2S6DAT5
1	cds	218794	219771	-	KGFJFE_01120		TnsC	SO:0001217, UniRef:UniRef50_A0A0E0VS96, UniRef:UniRef90_A0A0E0VS96
1	cds	220391	221026	+	KGFJFE_01125		Transposase	SO:0001217, UniParc:UPI0001C11E3B, UniRef:UniRef100_A0A0E0VSU5, UniRef:UniRef50_A0A0E0VSU5, UniRef:UniRef90_A0A0E0VSU5
1	cds	221053	222672	-	KGFJFE_01130	tnp-IS1182	IS1182 family transposase	SO:0001217, UniParc:UPI0002550C6B, UniRef:UniRef100_A0A0E0VRY0, UniRef:UniRef50_A0A7R7D595, UniRef:UniRef90_A0A7R7D595
1	ncRNA	222655	222881	+	KGFJFE_01135	tsr24	S. aureus tsr24 small RNA	RFAM:RF02577, SO:0000655
1	cds	223060	224865	-	KGFJFE_01140	glmS	glutamine--fructose-6-phosphate transaminase (isomerizing)	COG:COG0449, COG:M, EC:2.6.1.16, GO:0004360, GO:0005737, GO:0005975, GO:0006541, GO:0097367, GO:1901137, RefSeq:WP_000334469.1, SO:0001217, UniParc:UPI0001C11E3D, UniRef:UniRef100_A0A0E0VQZ1, UniRef:UniRef50_Q81J01, UniRef:UniRef90_Q6GES3
1	ncRNA-region	225067	225283	-			glmS glucosamine-6-phosphate activated ribozyme	RFAM:RF00234, SO:0005836
1	cds	225546	227084	+	KGFJFE_01145	mtlA	PTS system mannitol-specific EIICB component	COG:COG2213, COG:G, EC:2.7.1.197, GO:0005886, GO:0009401, GO:0016021, GO:0016301, GO:0016310, GO:0022872, KEGG:K02800, RefSeq:WP_000083792.1, SO:0001217, UniParc:UPI00027E4E43, UniRef:UniRef100_UPI00027E4E43, UniRef:UniRef50_P28008, UniRef:UniRef90_Q99SA3
1	cds	227119	229251	+	KGFJFE_01150	bglG	PTS lactose transporter subunit IIB	COG:COG3711, COG:K, KEGG:K03483, RefSeq:WP_000927105.1, SO:0001217, UniParc:UPI00024328A5, UniRef:UniRef100_A0A0E0VSX5, UniRef:UniRef50_A0A0D6H7E9, UniRef:UniRef90_A0A0D6H7E9
1	cds	229263	229697	+	KGFJFE_01155	mtlF	Mannitol-specific phosphotransferase enzyme IIA component	COG:COG4668, COG:G, GO:0005737, GO:0009401, GO:0016301, GO:0016310, RefSeq:WP_001292149.1, SO:0001217, UniParc:UPI0000165A32, UniRef:UniRef100_Q5HE46, UniRef:UniRef50_P17876, UniRef:UniRef90_Q5HE46
1	cds	229697	230803	+	KGFJFE_01160	mtlD	mannitol-1-phosphate 5-dehydrogenase	COG:COG0246, COG:G, EC:1.1.1.17, GO:0008926, GO:0019594, KEGG:K00009, RefSeq:WP_000648724.1, SO:0001217, UniParc:UPI0001C11E41, UniRef:UniRef100_A0A2S6DQS9, UniRef:UniRef50_Q2FW96, UniRef:UniRef90_Q2FW96
1	cds	231122	238501	-	KGFJFE_01165		DUF1542 domain-containing protein	RefSeq:WP_021286041.1, SO:0001217, UniParc:UPI0003868086, UniRef:UniRef100_UPI0003868086, UniRef:UniRef50_A0A2K4AEX9, UniRef:UniRef90_A0A133QDE9
1	cds	238784	240139	-	KGFJFE_01170	glmM	phosphoglucosamine mutase	COG:COG1109, COG:G, EC:5.4.2.10, GO:0000287, GO:0005975, GO:0008966, RefSeq:WP_000521495.1, SO:0001217, UniParc:UPI00000D77E8, UniRef:UniRef100_A7X524, UniRef:UniRef50_O34824, UniRef:UniRef90_Q5HM67
1	cds	240166	241098	-	KGFJFE_01175	ybbR	YbbR-like protein	COG:COG4856, COG:T, RefSeq:WP_000894032.1, SO:0001217, UniParc:UPI0000054628, UniRef:UniRef100_Q9ZAI5, UniRef:UniRef50_A0A291JJ86, UniRef:UniRef90_Q9ZAI5
1	cds	241100	241909	-	KGFJFE_01180	cdaA	diadenylate cyclase CdaA	COG:COG1624, COG:T, EC:2.7.7.85, KEGG:K18672, RefSeq:WP_000347896.1, SO:0001217, UniParc:UPI0000054629, UniRef:UniRef100_Q9RL70, UniRef:UniRef50_A0A223KXB4, UniRef:UniRef90_Q9RL70
1	cds	242098	243006	-	KGFJFE_01185	rocF	arginase	EC:3.5.3.1, GO:0000050, GO:0004053, GO:0006525, GO:0046872, RefSeq:WP_000162592.1, SO:0001217, UniParc:UPI0001C11E43, UniRef:UniRef100_A0A224B3V2, UniRef:UniRef50_P60086, UniRef:UniRef90_P60086
1	tRNA	243148	243220	-	KGFJFE_01190	Lys_trna	tRNA-Lys	SO:0000265
1	tRNA	243224	243298	-	KGFJFE_01195	Gln_trna	tRNA-Gln	SO:0000261
1	tRNA	243308	243391	-	KGFJFE_01200	Tyr_trna	tRNA-Tyr	SO:0000272
1	tRNA	243420	243495	-	KGFJFE_01205	Val_trna	tRNA-Val	SO:0000273
1	tRNA	243503	243574	-	KGFJFE_01210	Glu_trna	tRNA-Glu	SO:0000259
1	tRNA	243576	243650	-	KGFJFE_01215	Asn_trna	tRNA-Asn	SO:0000257
1	rRNA	243662	243776	-	KGFJFE_01220	5S_rrna	5S ribosomal RNA	GO:0003735, GO:0005840, RFAM:RF00001, SO:0000652
1	rRNA	243850	246772	-	KGFJFE_01225	23S_rrna	23S ribosomal RNA	GO:0003735, GO:0005840, RFAM:RF02541, SO:0001001
1	rRNA	247123	248674	-	KGFJFE_01230	16S_rrna	16S ribosomal RNA	GO:0003735, GO:0005840, RFAM:RF00177, SO:0001000
1	cds	249131	250195	-	KGFJFE_01235	mrp	chromosome partitioning protein ParA	COG:COG0489, COG:D, RefSeq:WP_000958520.1, SO:0001217, UniParc:UPI0001C11E44, UniRef:UniRef100_A0A2S6DKI7, UniRef:UniRef50_P50863, UniRef:UniRef90_A0A2C9TRW4
1	cds	250343	251785	-	KGFJFE_01240	lmrS	multidrug efflux MFS transporter LmrS	COG:COG2814, COG:G, KEGG:K18934, NCBIProtein:AAW38464.1, RefSeq:WP_001141018.1, SO:0001217, UniParc:UPI0004488EE8, UniRef:UniRef100_A0A0E0VR13, UniRef:UniRef50_B9DM85, UniRef:UniRef90_A0A0U1MT24
1	cds	251974	252441	-	KGFJFE_01245	sepA	multidrug efflux transporter SepA	GO:0005886, GO:0016021, RefSeq:WP_001108418.1, SO:0001217, UniParc:UPI00003B1880, UniRef:UniRef100_Q6GER1, UniRef:UniRef50_Q5HM62, UniRef:UniRef90_Q6G7E6
1	cds	252569	253912	-	KGFJFE_01250	sdrM	multidrug efflux MFS transporter SdrM	RefSeq:WP_001237523.1, SO:0001217, UniParc:UPI0001C11E47, UniRef:UniRef100_A0A0U1MRS3, UniRef:UniRef50_Q99S97, UniRef:UniRef90_A0A0U1MRS3
1	cds	254085	254771	-	KGFJFE_01255	yqfA	hemolysin III	COG:COG1272, COG:U, SO:0001217, UniParc:UPI0001C11E48, UniRef:UniRef100_A0A0E0VSZ8, UniRef:UniRef50_A0A448CY48, UniRef:UniRef90_A0A448CY48
1	cds	254787	255974	-	KGFJFE_01260	qRI1	putative uridylyltransferase MW2097	COG:COG4284, COG:G, EC:2.7.7.-, GO:0070569, KEGG:K11442, RefSeq:WP_031918404.1, SO:0001217, UniParc:UPI000452A22E, UniRef:UniRef100_UPI000452A22E, UniRef:UniRef50_Q49ZB5, UniRef:UniRef90_Q99S95
1	cds	256018	256533	-	KGFJFE_01265	ybcI	Membrane-bound metal-dependent hydrolase	COG:COG1988, COG:R, RefSeq:WP_000147094.1, SO:0001217, UniParc:UPI0000054BDC, UniRef:UniRef100_X5EF77, UniRef:UniRef50_A0A0U1E838, UniRef:UniRef90_X5EF77
1	cds	256710	256970	+	KGFJFE_01270		UPF0457 protein SAV2173	RefSeq:WP_001251935.1, SO:0001217, UniParc:UPI0000054BDD, UniRef:UniRef100_Q99S93, UniRef:UniRef50_Q8CRK5, UniRef:UniRef90_Q49ZB7
1	cds	257103	258473	-	KGFJFE_01275	spoVV	Gate domain-containing protein	COG:COG3314, COG:DE, RefSeq:WP_001807842.1, SO:0001217, UniParc:UPI0001C11E4A, UniRef:UniRef100_A0A2S6DR93, UniRef:UniRef50_Q49ZB9, UniRef:UniRef90_A0A0H3K9V7
1	cds	258709	259677	-	KGFJFE_01280	fecD	iron-dicitrate transporter subunit FecD	COG:COG0609, COG:P, RefSeq:WP_000989088.1, SO:0001217, UniParc:UPI00000CABFA, UniRef:UniRef100_W8TUI2, UniRef:UniRef50_W8TUI2, UniRef:UniRef90_W8TUI2
1	cds	259674	260705	-	KGFJFE_01285	fepD	iron-siderophore ABC transporter permease	COG:COG0609, COG:P, RefSeq:WP_000974929.1, SO:0001217, UniParc:UPI0001C11E4B, UniRef:UniRef100_A0A2S6DB18, UniRef:UniRef50_A0A0D6H6V3, UniRef:UniRef90_A0A0D6H6V3
1	cds	260717	261700	-	KGFJFE_01290	fecB	iron citrate ABC transporter substrate-binding protein	COG:COG4594, COG:P, RefSeq:WP_001214652.1, SO:0001217, UniParc:UPI0001C11E4C, UniRef:UniRef100_A0A0E0VR23, UniRef:UniRef50_S2Y8V6, UniRef:UniRef90_A0A0U1MR80
1	cds	262093	263163	-	KGFJFE_01295	sfaC	staphyloferrin A biosynthesis protein SfaC	COG:COG3457, COG:E, RefSeq:WP_000951630.1, SO:0001217, UniParc:UPI0001C11E4D, UniRef:UniRef100_A0A2S6DE08, UniRef:UniRef50_K9ATB9, UniRef:UniRef90_A0A7U7EZI0
1	cds	263170	264927	-	KGFJFE_01300	sfaB	staphyloferrin A synthetase SfaB	COG:COG4264, COG:P, EC:6.3.2.57, GO:0005524, GO:0016881, GO:0019290, KEGG:K23447, RefSeq:WP_000262651.1, SO:0001217, UniParc:UPI0001C11E4E, UniRef:UniRef100_A0A2S6DR56, UniRef:UniRef50_Q2FW72, UniRef:UniRef90_Q2FW72
1	cds	264914	266107	-	KGFJFE_01305	sfaA	staphyloferrin A export MFS transporter	GO:0005886, GO:0016021, GO:0022857, KEGG:K23448, RefSeq:WP_000170402.1, SO:0001217, UniParc:UPI0002433299, UniRef:UniRef100_A0A2S6DR57, UniRef:UniRef50_Q2FW71, UniRef:UniRef90_Q2FW71
1	cds	266209	268185	+	KGFJFE_01310	sfaD	D-ornithine--citrate ligase SfaD	COG:COG4264, COG:P, EC:6.3.2.58, GO:0005524, GO:0016881, GO:0019290, RefSeq:WP_001052575.1, SO:0001217, UniParc:UPI0001C11EAA, UniRef:UniRef100_A0A2S6DE05, UniRef:UniRef50_Q2FW70, UniRef:UniRef90_Q2FW70
1	cds	268346	268855	-	KGFJFE_01315	asp23	Alkaline shock protein 23	RefSeq:WP_000215236.1, SO:0001217, UniParc:UPI0000054BEA, UniRef:UniRef100_Q2FEV0, UniRef:UniRef50_Q5HM47, UniRef:UniRef90_Q2FEV0
1	cds	268918	269157	-	KGFJFE_01320		DUF2273 domain-containing protein	COG:COG5547, COG:S, RefSeq:WP_000002683.1, SO:0001217, UniParc:UPI0000054BEB, UniRef:UniRef100_W8U8Y3, UniRef:UniRef50_Q49ZC8, UniRef:UniRef90_W8U8Y3
1	cds	269170	269706	-	KGFJFE_01325	amaP	alkaline shock response membrane anchor protein AmaP	RefSeq:WP_000825817.1, SO:0001217, UniParc:UPI00003B188D, UniRef:UniRef100_A0A090LYN1, UniRef:UniRef50_A0A0M5MYG1, UniRef:UniRef90_A0A6A9GS35
1	cds	269881	271443	-	KGFJFE_01330	betT	choline transporter	COG:COG1292, COG:M, RefSeq:WP_000792330.1, SO:0001217, UniParc:UPI0001C11EAB, UniRef:UniRef100_A0A2S6DPJ2, UniRef:UniRef50_A0A0D6H8B9, UniRef:UniRef90_A0A0D6H8B9
1	cds	271751	272758	-	KGFJFE_01335	qor	Zinc-type alcohol dehydrogenase-like protein MW2112	COG:COG0604, COG:CR, GO:0008270, GO:0016491, RefSeq:WP_000781937.1, SO:0001217, UniParc:UPI0001C11EAC, UniRef:UniRef100_A0A2S6DE27, UniRef:UniRef50_Q5HM44, UniRef:UniRef90_P63475
1	cds	272993	273997	-	KGFJFE_01340	curA	NADP-dependent oxidoreductase	COG:COG2130, COG:QR, SO:0001217, UniParc:UPI000332D64D, UniRef:UniRef100_A0A7I8NIX0, UniRef:UniRef50_A0A0B6XSJ7, UniRef:UniRef90_A0A0B6XSJ7
1	cds	274314	275183	-	KGFJFE_01345		alpha/beta hydrolase	COG:COG4814, COG:S, RefSeq:WP_000719346.1, SO:0001217, UniParc:UPI00003B1891, UniRef:UniRef100_A0A113XPM5, UniRef:UniRef50_A0A7Z8M332, UniRef:UniRef90_A0A2Y9TSB8
1	cds	275449	276861	-	KGFJFE_01350	lacG	6-phospho-beta-galactosidase	COG:COG2723, COG:G, EC:3.2.1.85, GO:0019512, GO:0033920, RefSeq:WP_000169224.1, SO:0001217, UniParc:UPI00000D77CE, UniRef:UniRef100_A7X569, UniRef:UniRef50_C7N8L9, UniRef:UniRef90_Q5HM41
1	cds	276879	278591	-	KGFJFE_01355	lacE	lactose-specific PTS transporter subunit EIIC	COG:COG1455, COG:G, EC:2.7.1.207, GO:0005886, GO:0009401, GO:0016021, GO:0016301, GO:0016310, GO:0022869, KEGG:K02788, RefSeq:WP_000983330.1, SO:0001217, UniParc:UPI00000D772D, UniRef:UniRef100_Q5HE15, UniRef:UniRef50_P11162, UniRef:UniRef90_P11162
1	cds	278594	278908	-	KGFJFE_01360	lacF	PTS system lactose-specific EIIA component	COG:COG1447, COG:G, GO:0005737, GO:0009401, GO:0016740, GO:0046872, RefSeq:WP_001078310.1, SO:0001217, UniParc:UPI0001C11EAE, UniRef:UniRef100_Q5HE14, UniRef:UniRef50_P23532, UniRef:UniRef90_Q5HE14
1	cds	278930	279910	-	KGFJFE_01365	lacD	tagatose-bisphosphate aldolase	COG:COG3684, COG:GP, EC:4.1.2.40, GO:0009024, GO:0009025, GO:0019512, GO:2001059, KEGG:K01635, RefSeq:WP_000047012.1, SO:0001217, UniParc:UPI00003B1893, UniRef:UniRef100_Q6GEN7, UniRef:UniRef50_Q8DPP2, UniRef:UniRef90_Q4L871
1	cds	279914	280846	-	KGFJFE_01370	lacC	tagatose-6-phosphate kinase	COG:COG1105, COG:G, EC:2.7.1.144, GO:0005524, GO:0009024, GO:0016310, GO:0019512, GO:2001059, KEGG:K00917, RefSeq:WP_000604128.1, SO:0001217, UniParc:UPI0001C11EAF, UniRef:UniRef100_A0A2S6DDY6, UniRef:UniRef50_A3CPH5, UniRef:UniRef90_Q6GEN6
1	cds	280859	281374	-	KGFJFE_01375	lacB	galactose-6-phosphate isomerase subunit LacB	EC:5.3.1.26, GO:0019388, GO:0019512, GO:0050044, KEGG:K01819, RefSeq:WP_000684746.1, SO:0001217, UniParc:UPI0000054BF7, UniRef:UniRef100_Q2FET8, UniRef:UniRef50_P23495, UniRef:UniRef90_Q2FET8
1	cds	281390	281818	-	KGFJFE_01380	lacA	galactose-6-phosphate isomerase subunit LacA	EC:5.3.1.26, GO:0019388, GO:0019512, GO:0050044, RefSeq:WP_000974608.1, SO:0001217, UniParc:UPI0000054BF8, UniRef:UniRef100_A7X579, UniRef:UniRef50_P23494, UniRef:UniRef90_A7X579
1	cds	282186	282941	-	KGFJFE_01385	lacR	Lactose phosphotransferase system repressor	COG:COG1349, COG:KG, GO:0003677, GO:0003700, GO:0005988, RefSeq:WP_001032743.1, SO:0001217, UniParc:UPI00003B1895, UniRef:UniRef100_Q6GEN3, UniRef:UniRef50_P0A0Q0, UniRef:UniRef90_P0A0Q0
1	cds	283183	283923	+	KGFJFE_01390	cobB	NAD-dependent protein deacylase	COG:COG0846, COG:O, EC:2.3.1.286, GO:0005737, GO:0006476, GO:0008270, GO:0016740, GO:0034979, GO:0070403, RefSeq:WP_001826258.1, SO:0001217, UniParc:UPI0002550C15, UniRef:UniRef100_A0A6B0AU19, UniRef:UniRef50_P66815, UniRef:UniRef90_P66815
1	cds	284196	284804	-	KGFJFE_01395		DUF3885 domain-containing protein	RefSeq:WP_000333470.1, SO:0001217, UniParc:UPI0001C11EB1, UniRef:UniRef100_A0A2S6DPY0, UniRef:UniRef50_A0A380DY58, UniRef:UniRef90_A0A380DY58
1	cds	285065	285190	-	KGFJFE_01400		Putative membrane protein	RefSeq:WP_000221036.1, SO:0001217, UniParc:UPI0001C11EB2, UniRef:UniRef100_A0A2S6DHT8, UniRef:UniRef50_A0A0U1MSB3, UniRef:UniRef90_A0A2S6DHT8
1	cds	285409	286257	-	KGFJFE_01405	aRA1	2,5-diketo-D-gluconic acid reductase	COG:COG0656, COG:Q, RefSeq:WP_001015510.1, SO:0001217, UniParc:UPI0001C11EB3, UniRef:UniRef100_A0A2S6DHR1, UniRef:UniRef50_A0A0U1MRZ3, UniRef:UniRef90_A0A0U1MRZ3
1	cds	286327	286743	-	KGFJFE_01410		MerR family transcriptional regulator	KEGG:K21745, RefSeq:WP_000850009.1, SO:0001217, UniParc:UPI0001C11EB4, UniRef:UniRef100_A0A2S6DPX9, UniRef:UniRef50_A0A0B8RGU3, UniRef:UniRef90_A0A0D6H7Y4
1	ncRNA	286981	287131	+	KGFJFE_01415	tsr32	S. aureus tsr32 small RNA	RFAM:RF02581, SO:0000655
1	cds	287151	289580	+	KGFJFE_01420		hyaluronate lyase	RefSeq:WP_000222273.1, SO:0001217, UniParc:UPI0001C11EB5, UniRef:UniRef100_A0A0E0VT36, UniRef:UniRef50_Q59801, UniRef:UniRef90_A0A0E0VT36
1	cds	289640	290494	-	KGFJFE_01425	nlpD	peptidase M23	COG:COG0739, COG:M, RefSeq:WP_001044437.1, SO:0001217, UniParc:UPI0002550C11, UniRef:UniRef100_A0A2S6DPY4, UniRef:UniRef50_A0A0D6H7W4, UniRef:UniRef90_A0A0D6H7W4
1	cds	291366	291632	+	KGFJFE_01430		hypothetical protein	SO:0001217, UniRef:UniRef50_A0A0U1MRC1, UniRef:UniRef90_A0A0U1MRC1
1	cds	291656	293155	+	KGFJFE_01435		glycosyl transferase	SO:0001217, UniRef:UniRef50_A0A0E0VSG3, UniRef:UniRef90_A0A0E0VSG3
1	cds	293388	294203	-	KGFJFE_01440	cof	Uncharacterized hydrolase SACOL2196	COG:COG0561, COG:HR, EC:3.-.-.-, GO:0016791, RefSeq:WP_000044371.1, SO:0001217, UniParc:UPI000207C5EF, UniRef:UniRef100_A0A0E0VRC7, UniRef:UniRef50_Q8GAX4, UniRef:UniRef90_Q8GAX4
1	cds	294498	294923	+	KGFJFE_01445		toxin	RefSeq:WP_000769708.1, SO:0001217, UniParc:UPI0001C0BB14, UniRef:UniRef100_A0A2S6DKY9, UniRef:UniRef50_A0A7U7JQY5, UniRef:UniRef90_A0A7U7JQY5
1	cds	295314	296018	-	KGFJFE_01450	budA	acetolactate decarboxylase	COG:COG3527, COG:Q, RefSeq:WP_000186136.1, SO:0001217, UniParc:UPI0001C11EB9, UniRef:UniRef100_A0A0E0VS45, UniRef:UniRef50_A0A0K7VUK1, UniRef:UniRef90_A0A0D1HNQ1
1	cds	296055	297719	-	KGFJFE_01455	alsS	acetolactate synthase AlsS	COG:COG0028, COG:EH, RefSeq:WP_000130154.1, SO:0001217, UniParc:UPI0001C11EBA, UniRef:UniRef100_A0A2S6DKZ6, UniRef:UniRef50_Q04789, UniRef:UniRef90_A0A2K4AJT4
1	cds	298298	299245	+	KGFJFE_01460		IS30-like element ISSau1 family transposase	RefSeq:WP_000121214.1, SO:0001217, UniParc:UPI0001C11EBB, UniRef:UniRef100_A0A224B4C6, UniRef:UniRef50_I4A9Z8, UniRef:UniRef90_Q599I4
1	cds	299758	300156	-	KGFJFE_01465	rpsI	30S ribosomal protein S9	COG:COG0103, COG:J, GO:0003735, GO:0005840, GO:0006412, RefSeq:WP_000170975.1, SO:0001217, UniParc:UPI0000048023, UniRef:UniRef100_Q2FES2, UniRef:UniRef50_P80374, UniRef:UniRef90_B9E9M4
1	cds	300170	300607	-	KGFJFE_01470	rplM	50S ribosomal protein L13	COG:COG0102, COG:J, GO:0003735, GO:0005840, GO:0006412, RefSeq:WP_001250038.1, SO:0001217, UniParc:UPI0000054B7F, UniRef:UniRef100_A7X5B4, UniRef:UniRef50_Q8CRI9, UniRef:UniRef90_Q8CRI9
1	ncRNA-region	300735	300804	-			Ribosomal protein L13 leader	RFAM:RF00555, SO:0000140
1	cds	300847	301650	-	KGFJFE_01475	truA	tRNA pseudouridine(38-40) synthase TruA	COG:COG0101, COG:J, EC:5.4.99.12, GO:0003723, GO:0031119, GO:0106029, RefSeq:WP_001221853.1, SO:0001217, UniParc:UPI00000D4727, UniRef:UniRef100_A7X5B5, UniRef:UniRef50_Q49ZD7, UniRef:UniRef90_Q2FES0
1	cds	301655	302461	-	KGFJFE_01480	ecfT	Energy-coupling factor transporter transmembrane protein EcfT	COG:COG0619, COG:H, GO:0005886, GO:0016021, GO:0022857, RefSeq:WP_000791610.1, SO:0001217, UniParc:UPI0001C11EBC, UniRef:UniRef100_A0A224AZ34, UniRef:UniRef50_D3ERJ1, UniRef:UniRef90_D3ERJ1
1	cds	302451	303311	-	KGFJFE_01485	ecfA2	energy-coupling factor transporter ATPase	COG:COG1122, COG:PR, EC:3.6.3.-, GO:0005524, GO:0016787, GO:0042626, GO:0043190, RefSeq:WP_000586771.1, SO:0001217, UniParc:UPI0001C11EBD, UniRef:UniRef100_A0A2S6DG91, UniRef:UniRef50_Q49ZD9, UniRef:UniRef90_Q2FER8
1	cds	303308	304117	-	KGFJFE_01490	ecfA1	energy-coupling factor transporter ATPase	COG:COG1122, COG:PR, EC:7.-.-.-, GO:0005524, GO:0005886, GO:0022857, RefSeq:WP_000389671.1, SO:0001217, UniParc:UPI0001C11EBE, UniRef:UniRef100_A0A2S6DTE2, UniRef:UniRef50_Q2YYM4, UniRef:UniRef90_Q2YYM4
1	ncRNA	303424	303489	+	KGFJFE_01495	sau-31	Staphylococcus sRNA sau-31	RFAM:RF02389, SO:0000655
1	ncRNA	304466	304529	-	KGFJFE_01500	sau-30	Staphylococcus sRNA sau-30	RFAM:RF02388, SO:0000655
1	cds	304655	305023	-	KGFJFE_01505	rplQ	50S ribosomal protein L17	COG:COG0203, COG:J, GO:0003735, GO:0005840, GO:0006412, RefSeq:WP_000542274.1, SO:0001217, UniParc:UPI0000054BB3, UniRef:UniRef100_A7X5C3, UniRef:UniRef50_P20277, UniRef:UniRef90_Q5HM26
1	cds	305040	305984	-	KGFJFE_01510	rpoA	DNA-directed RNA polymerase subunit alpha	COG:COG0202, COG:K, EC:2.7.7.6, GO:0000428, GO:0003677, GO:0003899, GO:0005737, GO:0006351, GO:0046983, RefSeq:WP_000569649.1, SO:0001217, UniParc:UPI0000054BBD, UniRef:UniRef100_A7X5C4, UniRef:UniRef50_Q49ZE2, UniRef:UniRef90_B9E9L7
1	cds	306059	306448	-	KGFJFE_01515	rpsK	30S ribosomal protein S11	COG:COG0100, COG:J, GO:0003735, GO:0005840, GO:0006412, GO:0019843, KEGG:K02948, RefSeq:WP_000101625.1, SO:0001217, UniParc:UPI0000048025, UniRef:UniRef100_A7X5C5, UniRef:UniRef50_P56018, UniRef:UniRef90_B9E9L6
1	cds	306472	306837	-	KGFJFE_01520	rpsM	30S ribosomal protein S13	COG:COG0099, COG:J, GO:0000049, GO:0003735, GO:0005840, GO:0006412, GO:0019843, KEGG:K02952, RefSeq:WP_000090796.1, SO:0001217, UniParc:UPI0000048027, UniRef:UniRef100_A7X5C7, UniRef:UniRef50_P48137, UniRef:UniRef90_Q49ZE4
1	cds	306860	306973	-	KGFJFE_01525	rpmJ	50S ribosomal protein L36	COG:COG0257, COG:J, GO:0003735, GO:0005840, GO:0006412, RefSeq:WP_000868342.1, SO:0001217, UniParc:UPI0000054BDA, UniRef:UniRef100_A7X5C8, UniRef:UniRef50_P12230, UniRef:UniRef90_P07841
1	cds	307005	307223	-	KGFJFE_01530	infA	translation initiation factor IF-1	COG:COG0361, COG:J, GO:0003743, GO:0005737, GO:0019843, GO:0043022, RefSeq:WP_001118443.1, SO:0001217, UniParc:UPI0000054BE5, UniRef:UniRef100_A7X5D0, UniRef:UniRef50_A7X5D0, UniRef:UniRef90_A7X5D0
1	cds	307416	308063	-	KGFJFE_01535	adk	adenylate kinase	COG:COG0563, COG:F, EC:2.7.4.3, GO:0004017, GO:0005524, GO:0005737, GO:0008270, GO:0016310, GO:0044209, RefSeq:WP_001021468.1, SO:0001217, UniParc:UPI000012DBE8, UniRef:UniRef100_Q5HDX9, UniRef:UniRef50_P16304, UniRef:UniRef90_Q5HM20
1	cds	308080	309372	-	KGFJFE_01540	secY	preprotein translocase subunit SecY	COG:COG0201, COG:U, GO:0005886, GO:0006605, GO:0016021, GO:0043952, GO:0065002, RefSeq:WP_000616784.1, SO:0001217, UniParc:UPI0000054BFA, UniRef:UniRef100_O08387, UniRef:UniRef50_P16336, UniRef:UniRef90_O08387
1	cds	309372	309812	-	KGFJFE_01545	rplO	50S ribosomal protein L15	COG:COG0200, COG:J, GO:0003735, GO:0006412, GO:0015934, GO:0019843, RefSeq:WP_000766074.1, SO:0001217, UniParc:UPI0000054C04, UniRef:UniRef100_A7X5D4, UniRef:UniRef50_P19946, UniRef:UniRef90_Q8CRH9
1	cds	309829	310008	-	KGFJFE_01550	rpmD	50S ribosomal protein L30	COG:COG1841, COG:J, GO:0003735, GO:0006412, GO:0015934, RefSeq:WP_001096577.1, SO:0001217, UniParc:UPI0000054C0F, UniRef:UniRef100_A7X5D6, UniRef:UniRef50_Q8CRH8, UniRef:UniRef90_Q8CRH8
1	cds	310025	310525	-	KGFJFE_01555	rpsE	30S ribosomal protein S5	COG:COG0098, COG:J, GO:0003735, GO:0006412, GO:0015935, GO:0019843, KEGG:K02988, RefSeq:WP_000113851.1, SO:0001217, UniParc:UPI0000048021, UniRef:UniRef100_A7X5D8, UniRef:UniRef50_A2RNN6, UniRef:UniRef90_Q49ZF1
1	cds	310546	310905	-	KGFJFE_01560	rplR	50S ribosomal protein L18	COG:COG0256, COG:J, GO:0003735, GO:0005737, GO:0005840, GO:0006412, GO:0019843, RefSeq:WP_000623881.1, SO:0001217, UniParc:UPI0000054C23, UniRef:UniRef100_A7X5D9, UniRef:UniRef50_Q8DS29, UniRef:UniRef90_Q4L898
1	cds	310936	311472	-	KGFJFE_01565	fusE_Q140L	50S ribosomal protein L6	COG:COG0097, COG:J, GO:0003735, GO:0005840, GO:0006412, GO:0019843, RefSeq:WP_000091975.1, SO:0001217, UniParc:UPI0000054C2C, UniRef:UniRef100_A7X5E1, UniRef:UniRef50_Q2RQX5, UniRef:UniRef90_Q5HM14
1	cds	311497	311895	-	KGFJFE_01570	rpsH	30S ribosomal protein S8	COG:COG0096, COG:J, GO:0003735, GO:0005840, GO:0006412, GO:0019843, RefSeq:WP_000178881.1, SO:0001217, UniParc:UPI000004801B, UniRef:UniRef100_A7X5E2, UniRef:UniRef50_P12879, UniRef:UniRef90_Q49ZF4
1	cds	311927	312112	-	KGFJFE_01575	rpsZ	type Z 30S ribosomal protein S14	COG:COG0199, COG:J, GO:0003735, GO:0005840, GO:0006412, GO:0008270, GO:0019843, KEGG:K02954, RefSeq:WP_001140799.1, SO:0001217, UniParc:UPI0000048028, UniRef:UniRef100_A7X5E4, UniRef:UniRef50_P54798, UniRef:UniRef90_Q5HM12
1	cds	312135	312674	-	KGFJFE_01580	rplE	50S ribosomal protein L5	COG:COG0094, COG:J, GO:0000049, GO:0003735, GO:0005840, GO:0006412, GO:0019843, KEGG:K02931, RefSeq:WP_001080824.1, SO:0001217, UniParc:UPI00000D76D0, UniRef:UniRef100_A7X5E5, UniRef:UniRef50_Q7NEG4, UniRef:UniRef90_Q49ZF6
1	cds	312701	313018	-	KGFJFE_01585	rplX	50S ribosomal protein L24	COG:COG0198, COG:J, GO:0003735, GO:0005840, GO:0006412, GO:0019843, RefSeq:WP_000547687.1, SO:0001217, UniParc:UPI0000054C5E, UniRef:UniRef100_A7X5E7, UniRef:UniRef50_Q49ZF7, UniRef:UniRef90_Q49ZF7
1	cds	313054	313422	-	KGFJFE_01590	rplN	50S ribosomal protein L14	COG:COG0093, COG:J, GO:0003735, GO:0006412, GO:0015934, GO:0019843, RefSeq:WP_000615921.1, SO:0001217, UniParc:UPI0000054C69, UniRef:UniRef100_A7X5E9, UniRef:UniRef50_P12875, UniRef:UniRef90_Q65P97
1	cds	313454	313717	-	KGFJFE_01595	rpsQ	30S ribosomal protein S17	COG:COG0186, COG:J, GO:0003735, GO:0005840, GO:0006412, GO:0019843, RefSeq:WP_000004086.1, SO:0001217, UniParc:UPI000004801D, UniRef:UniRef100_A6U3W6, UniRef:UniRef50_P23828, UniRef:UniRef90_Q49ZF9
1	cds	313741	313950	-	KGFJFE_01600	rpmC	50S ribosomal protein L29	COG:COG0255, COG:J, GO:0003735, GO:0005840, GO:0006412, RefSeq:WP_000644737.1, SO:0001217, UniParc:UPI0000133E90, UniRef:UniRef100_A7X5F2, UniRef:UniRef50_Q49ZG0, UniRef:UniRef90_Q49ZG0
1	cds	313940	314374	-	KGFJFE_01605	rplP	50S ribosomal protein L16	COG:COG0197, COG:J, GO:0000049, GO:0003735, GO:0005840, GO:0006412, GO:0019843, KEGG:K02878, RefSeq:WP_000926310.1, SO:0001217, UniParc:UPI00000D76A9, UniRef:UniRef100_A7X5F4, UniRef:UniRef50_P14577, UniRef:UniRef90_Q5HM06
1	cds	314377	315030	-	KGFJFE_01610	rpsC	30S ribosomal protein S3	COG:COG0092, COG:J, GO:0003729, GO:0003735, GO:0005840, GO:0006412, GO:0019843, RefSeq:WP_000529877.1, SO:0001217, UniParc:UPI0000134FAF, UniRef:UniRef100_A7X5F5, UniRef:UniRef50_Q04G79, UniRef:UniRef90_Q49ZG2
1	cds	315054	315407	-	KGFJFE_01615	rplV	50S ribosomal protein L22	COG:COG0091, COG:J, GO:0003735, GO:0006412, GO:0015934, GO:0019843, KEGG:K02890, RefSeq:WP_000387527.1, SO:0001217, UniParc:UPI0000054ADA, UniRef:UniRef100_A7X5F6, UniRef:UniRef50_C5CC57, UniRef:UniRef90_Q49ZG3
1	cds	315436	315714	-	KGFJFE_01620	rpsS	30S ribosomal protein S19	COG:COG0185, COG:J, GO:0003735, GO:0005737, GO:0006412, GO:0015935, GO:0019843, RefSeq:WP_000124353.1, SO:0001217, UniParc:UPI000004802B, UniRef:UniRef100_A7X5F7, UniRef:UniRef50_Q49ZG4, UniRef:UniRef90_Q49ZG4
1	cds	315781	316614	-	KGFJFE_01625	rplB	50S ribosomal protein L2	COG:COG0090, COG:J, GO:0003735, GO:0006412, GO:0015934, GO:0016740, GO:0019843, KEGG:K02886, RefSeq:WP_000985472.1, SO:0001217, UniParc:UPI00000522A9, UniRef:UniRef100_A7X5G0, UniRef:UniRef50_P42919, UniRef:UniRef90_Q49ZG5
1	cds	316647	316922	-	KGFJFE_01630	rplW	50S ribosomal protein L23	COG:COG0089, COG:J, GO:0003735, GO:0005840, GO:0006412, GO:0019843, RefSeq:WP_000388082.1, SO:0001217, UniParc:UPI00000549A8, UniRef:UniRef100_A7X5G1, UniRef:UniRef50_Q49ZG6, UniRef:UniRef90_Q5HM01
1	cds	316922	317545	-	KGFJFE_01635	rplD	50S ribosomal protein L4	COG:COG0088, COG:J, GO:0003735, GO:0005737, GO:0005840, GO:0006412, GO:0019843, KEGG:K02926, RefSeq:WP_000024827.1, SO:0001217, UniParc:UPI00000545D9, UniRef:UniRef100_A7X5G2, UniRef:UniRef50_P42921, UniRef:UniRef90_Q49ZG7
1	cds	317572	318234	-	KGFJFE_01640	rplC_M169L	50S ribosomal protein L3 RplC	COG:COG0087, COG:J, GO:0003735, GO:0005840, GO:0006412, GO:0019843, KEGG:K02906, RefSeq:WP_000160212.1, SO:0001217, UniParc:UPI00000D76AA, UniRef:UniRef100_A7X5G3, UniRef:UniRef50_Q74L88, UniRef:UniRef90_Q5HLZ9
1	cds	318262	318570	-	KGFJFE_01645	rpsJ	30S ribosomal protein S10	COG:COG0051, COG:J, GO:0000049, GO:0003735, GO:0005840, GO:0006412, RefSeq:WP_001118667.1, SO:0001217, UniParc:UPI0000048024, UniRef:UniRef100_A6U3X6, UniRef:UniRef50_Q2LQA2, UniRef:UniRef90_A6U3X6
1	cds	318927	319316	+	KGFJFE_01650		hypothetical protein	RefSeq:WP_000788443.1, SO:0001217, UniParc:UPI00000CAA87, UniRef:UniRef100_W8UVM1, UniRef:UniRef50_A0A133Q4Q9, UniRef:UniRef90_W8UVM1
1	cds	319510	320844	-	KGFJFE_01655	nCS2	guanine permease	COG:COG2252, COG:F, RefSeq:WP_000800700.1, SO:0001217, UniParc:UPI00000D7655, UniRef:UniRef100_W8TUA8, UniRef:UniRef50_Q63GV3, UniRef:UniRef90_W8TUA8
1	cds	320957	323092	-	KGFJFE_01660	topB	DNA topoisomerase 3	COG:COG0551, COG:L, EC:5.6.2.1, GO:0000287, GO:0003677, GO:0003917, GO:0006265, RefSeq:WP_000838508.1, SO:0001217, UniParc:UPI0001C11EDA, UniRef:UniRef100_A0A2S6DCD5, UniRef:UniRef50_Q4L8B8, UniRef:UniRef90_P0C2W6
1	cds	323279	324166	+	KGFJFE_01665		N-acetyltransferase	RefSeq:WP_000029539.1, SO:0001217, UniParc:UPI0001C11EDB, UniRef:UniRef100_A0A0E0VRG5, UniRef:UniRef50_T1YCF9, UniRef:UniRef90_T1YCF9
1	cds	324347	325210	+	KGFJFE_01670	glcU	putative glucose uptake protein GlcU	COG:COG4975, COG:G, GO:0005886, GO:0015144, GO:0016021, RefSeq:WP_001159898.1, SO:0001217, UniParc:UPI00000D76E6, UniRef:UniRef100_Q5HDV2, UniRef:UniRef50_P40420, UniRef:UniRef90_Q6GEH7
1	ncRNA	325465	325734	+	KGFJFE_01675	S35	Staphylococcus sRNA 35 (srn_0335)	RFAM:RF02894, SO:0000655
1	cds	325865	326773	-	KGFJFE_01680	yfdV	malonate transporter	COG:COG0679, COG:R, RefSeq:WP_000139197.1, SO:0001217, UniParc:UPI0001DDA3F2, UniRef:UniRef100_A0A0S2J8I2, UniRef:UniRef50_B9E9I1, UniRef:UniRef90_T1YAR5
1	cds	326906	327070	+	KGFJFE_01685		SE1832 family protein	RefSeq:WP_000051210.1, SO:0001217, UniParc:UPI00000D7798, UniRef:UniRef100_A0A090LUF7, UniRef:UniRef50_A0A2T4PTT7, UniRef:UniRef90_A0A090LUF7
1	cds	327315	327632	+	KGFJFE_01690	mspA	membrane stabilizing protein MspA	RefSeq:WP_001161080.1, SO:0001217, UniParc:UPI0001C11EDC, UniRef:UniRef100_A0A0E0VT92, UniRef:UniRef50_A0A166PLY6, UniRef:UniRef90_A0A0E0VT92
1	cds	327819	330986	-	KGFJFE_01695	acrB	multidrug transporter	COG:COG0841, COG:V, RefSeq:WP_000592324.1, SO:0001217, UniParc:UPI0001C11EDD, UniRef:UniRef100_A0A2S6DTA8, UniRef:UniRef50_A0A380F3K5, UniRef:UniRef90_Q9RQG6
1	cds	331103	332368	-	KGFJFE_01700	femX	lipid II:glycine glycyltransferase	COG:COG2348, COG:M, EC:2.3.2.16, GO:0005737, GO:0008360, GO:0009252, GO:0016755, GO:0046677, GO:0071555, KEGG:K11693, RefSeq:WP_000413858.1, SO:0001217, UniParc:UPI0001C11EDE, UniRef:UniRef100_A0A224AZ71, UniRef:UniRef50_Q7A2M4, UniRef:UniRef90_Q7A2M4
1	cds	332757	333008	+	KGFJFE_01705		Membrane protein	RefSeq:WP_001826279.1, SO:0001217, UniParc:UPI0002550CE3, UniRef:UniRef100_A0A0U1MRL3, UniRef:UniRef50_A0A2P7CQ36, UniRef:UniRef90_A0A2P7CQ36
1	cds	333000	333764	-	KGFJFE_01710		VOC family protein	RefSeq:WP_000600962.1, SO:0001217, UniParc:UPI0001C11EDF, UniRef:UniRef100_A0A229LZX7, UniRef:UniRef50_A0A0H2VHF3, UniRef:UniRef90_W8U8R7
1	cds	333926	334366	+	KGFJFE_01715	marR	Uncharacterized HTH-type transcriptional regulator MW2183	COG:COG1846, COG:K, GO:0003677, GO:0003700, RefSeq:WP_000951058.1, SO:0001217, UniParc:UPI00000546E9, UniRef:UniRef100_P62087, UniRef:UniRef50_Q6GEG9, UniRef:UniRef90_Q6GEG9
1	cds	334359	335570	+	KGFJFE_01720	araJ	MFS transporter	COG:COG2814, COG:G, RefSeq:WP_000184410.1, SO:0001217, UniParc:UPI0001C11EE0, UniRef:UniRef100_A0A2S6DTB8, UniRef:UniRef50_B9DM13, UniRef:UniRef90_X5DZI9
1	cds	335672	336022	-	KGFJFE_01725	sarV	HTH-type transcriptional regulator SarV	COG:COG1846, COG:K, GO:0003677, GO:0003700, GO:0005737, RefSeq:WP_000066900.1, SO:0001217, UniParc:UPI0000054708, UniRef:UniRef100_Q2FVY9, UniRef:UniRef50_Q2FVY9, UniRef:UniRef90_Q2FVY9
1	cds	336273	336554	-	KGFJFE_01730		hypothetical protein	RefSeq:WP_021286003.1, SO:0001217, UniParc:UPI0003869C2F, UniRef:UniRef100_UPI0015536E55, UniRef:UniRef50_A0A8D9T4B7, UniRef:UniRef90_A0A8D9T4B7
1	ncRNA	336275	336544	+	KGFJFE_01735	S35	Staphylococcus sRNA 35 (srn_0335)	RFAM:RF02894, SO:0000655
1	cds	336658	337680	-	KGFJFE_01740	moaA	GTP 3',8-cyclase MoaA	COG:COG2896, COG:H, EC:4.1.99.22, GO:0005525, GO:0006777, GO:0019008, GO:0046872, GO:0051539, GO:0061798, GO:1904047, RefSeq:WP_001807871.1, SO:0001217, UniParc:UPI0002432C9C, UniRef:UniRef100_A0A229M0C2, UniRef:UniRef50_Q49ZI6, UniRef:UniRef90_Q6GEG6
1	cds	337700	338299	-	KGFJFE_01745	mobA	molybdenum cofactor guanylyltransferase MobA	COG:COG0746, COG:H, EC:2.7.7.77, GO:0005525, GO:0005737, GO:0006777, GO:0046872, GO:0061603, KEGG:K03752, RefSeq:WP_000643984.1, SO:0001217, UniParc:UPI0001C11EE2, UniRef:UniRef100_A0A2S6DNH9, UniRef:UniRef50_Q5HLY0, UniRef:UniRef90_Q2FEM3
1	cds	338306	338539	-	KGFJFE_01750	moaD	molybdopterin converting factor subunit 1	COG:COG1977, COG:H, GO:0000166, GO:0006777, RefSeq:WP_000866972.1, SO:0001217, UniParc:UPI0001C11EE3, UniRef:UniRef100_A0A2S6DCD3, UniRef:UniRef50_Q7A441, UniRef:UniRef90_Q7A441
1	cds	338545	338991	-	KGFJFE_01755	moaE	Molybdopterin synthase catalytic subunit	COG:COG0314, COG:H, EC:2.8.1.12, GO:0006777, GO:0030366, KEGG:K03635, RefSeq:WP_000808500.1, SO:0001217, UniParc:UPI0000054752, UniRef:UniRef100_Q5HDT6, UniRef:UniRef50_O31705, UniRef:UniRef90_P65400
1	cds	339005	339490	-	KGFJFE_01760	mobB	molybdopterin-guanine dinucleotide biosynthesis protein B	COG:COG1763, COG:H, RefSeq:WP_000602930.1, SO:0001217, UniParc:UPI0001C11EE4, UniRef:UniRef100_A0A2S6DNJ6, UniRef:UniRef50_A0A192F7X5, UniRef:UniRef90_A0A0D1HYT8
1	cds	339487	340746	-	KGFJFE_01765	moeA	Molybdopterin molybdenumtransferase	COG:COG0303, COG:H, EC:2.10.1.1, GO:0006777, GO:0032324, GO:0046872, GO:0061599, RefSeq:WP_031918375.1, SO:0001217, UniParc:UPI000451D91A, UniRef:UniRef100_UPI000451D91A, UniRef:UniRef50_O31703, UniRef:UniRef90_P65407
1	cds	340809	341303	+	KGFJFE_01770	moaC	cyclic pyranopterin monophosphate synthase MoaC	COG:COG0315, COG:H, EC:4.6.1.17, GO:0006777, GO:0061799, RefSeq:WP_000134531.1, SO:0001217, UniParc:UPI0001C11EE5, UniRef:UniRef100_A0A229M032, UniRef:UniRef50_O05520, UniRef:UniRef90_Q6GEG0
1	cds	341305	341811	-	KGFJFE_01775	moaB	Molybdenum cofactor biosynthesis protein B	COG:COG0521, COG:H, GO:0006777, RefSeq:WP_000503825.1, SO:0001217, UniParc:UPI0001C11EE6, UniRef:UniRef100_A0A224B5N2, UniRef:UniRef50_Q5HLX4, UniRef:UniRef90_P65406
1	cds	341841	342845	-	KGFJFE_01780	thiF	molybdopterin biosynthesis protein MoeB	COG:COG0476, COG:H, RefSeq:WP_000076915.1, SO:0001217, UniParc:UPI0001C11EE7, UniRef:UniRef100_A0A224B442, UniRef:UniRef50_A0A380C5E9, UniRef:UniRef90_A0A0D6H3X1
1	cds	343013	343618	-	KGFJFE_01785	modC	molybdenum ABC transporter ATP-binding protein	COG:COG4148, COG:P, RefSeq:WP_000913006.1, SO:0001217, UniParc:UPI00003B18BA, UniRef:UniRef100_A0A090LUI2, UniRef:UniRef50_X5EMJ0, UniRef:UniRef90_X5EMJ0
1	cds	343619	344290	-	KGFJFE_01790	modB	molybdate ABC transporter permease subunit	COG:COG4149, COG:P, RefSeq:WP_001113095.1, SO:0001217, UniParc:UPI0001C11F28, UniRef:UniRef100_A0A2S6DCF3, UniRef:UniRef50_A0A4Q8MX90, UniRef:UniRef90_A0A0U1MSM8
1	cds	344304	345086	-	KGFJFE_01795	modA	molybdate ABC transporter substrate-binding protein	COG:COG0725, COG:P, RefSeq:WP_000782739.1, SO:0001217, UniParc:UPI00003B18BC, UniRef:UniRef100_A0A166PFD1, UniRef:UniRef50_Q6GEF4, UniRef:UniRef90_A0A0U1MSA4
1	cds	345382	346179	+	KGFJFE_01800	fdhD	formate dehydrogenase accessory sulfurtransferase FdhD	COG:C, COG:COG1526, GO:0005737, GO:0006777, GO:0016783, GO:0097163, RefSeq:WP_001030828.1, SO:0001217, UniParc:UPI00019F4E65, UniRef:UniRef100_A0A229LZV4, UniRef:UniRef50_Q6GEF4, UniRef:UniRef90_Q2FEL2
1	cds	346355	347125	-	KGFJFE_01805		GNAT family N-acetyltransferase	RefSeq:WP_000146735.1, SO:0001217, UniParc:UPI0001C11F29, UniRef:UniRef100_A0A0E0VSM6, UniRef:UniRef50_A0A0E0VSM6, UniRef:UniRef90_A0A0E0VSM6
1	cds	347197	347751	-	KGFJFE_01810	bioY	biotin transporter BioY	COG:COG1268, COG:H, RefSeq:WP_000208737.1, SO:0001217, UniParc:UPI00000D9F6B, UniRef:UniRef100_A0A090LUI7, UniRef:UniRef50_A0A0D6XRP3, UniRef:UniRef90_A0A090LUI7
1	cds	347872	348813	-	KGFJFE_01815	uRH1	purine nucleosidase	COG:COG1957, COG:F, RefSeq:WP_000163419.1, SO:0001217, UniParc:UPI0001C11F2A, UniRef:UniRef100_A0A2S6DCG5, UniRef:UniRef50_A0A364URW8, UniRef:UniRef90_W8U3T6
1	cds	349212	350120	-	KGFJFE_01820	fepB	ferrichrome ABC transporter substrate-binding protein	COG:COG0614, COG:P, RefSeq:WP_000735038.1, SO:0001217, UniParc:UPI00000547D7, UniRef:UniRef100_Q7BGA5, UniRef:UniRef50_A0A192F710, UniRef:UniRef90_Q7BGA5
1	cds	350333	351487	-	KGFJFE_01825	caiA	acyl-CoA dehydrogenase	COG:COG1960, COG:I, RefSeq:WP_000999193.1, SO:0001217, UniParc:UPI0001C11F2B, UniRef:UniRef100_A0A0E0VSN1, UniRef:UniRef50_A0A240C9L4, UniRef:UniRef90_A0A380DW78
1	cds	351704	352642	-	KGFJFE_01830	yut	urea transporter	COG:COG4413, COG:E, SO:0001217, UniParc:UPI0002432C9E, UniRef:UniRef100_A0A0E0VRJ9, UniRef:UniRef50_A0A0M2NT05, UniRef:UniRef90_A0A0U1MRM9
1	cds	352869	353171	+	KGFJFE_01835	ureA	urease subunit gamma	COG:COG0831, COG:E, EC:3.5.1.5, GO:0005737, GO:0009039, GO:0016151, GO:0043419, RefSeq:WP_000545928.1, SO:0001217, UniParc:UPI00000D77A0, UniRef:UniRef100_A7X5L9, UniRef:UniRef50_Q4A0J3, UniRef:UniRef90_Q5HLW3
1	cds	353185	353595	+	KGFJFE_01840	ureB	urease subunit beta	COG:COG0832, COG:E, EC:3.5.1.5, GO:0009039, GO:0035550, GO:0043419, RefSeq:WP_000612123.1, SO:0001217, UniParc:UPI0001C11F2D, UniRef:UniRef100_A0A7X1T2U2, UniRef:UniRef50_Q4A0J4, UniRef:UniRef90_Q2FEK4
1	cds	353592	355307	+	KGFJFE_01845	ureC	urease subunit alpha	COG:COG0804, COG:E, EC:3.5.1.5, GO:0005737, GO:0009039, GO:0016151, GO:0043419, RefSeq:WP_000008678.1, SO:0001217, UniParc:UPI0001C11F2E, UniRef:UniRef100_A0A224B4Q6, UniRef:UniRef50_P41020, UniRef:UniRef90_Q6GEE4
1	ncRNA	353743	354045	-	KGFJFE_01850	5_ureB_sRNA	5' ureB small RNA	RFAM:RF02514, SO:0000655
1	cds	355320	355772	+	KGFJFE_01855	ureE	urease accessory protein UreE	COG:COG2371, COG:O, GO:0005737, GO:0006457, GO:0016151, GO:0019627, GO:0051082, GO:0065003, RefSeq:WP_000634589.1, SO:0001217, UniParc:UPI0000054814, UniRef:UniRef100_A7X5M4, UniRef:UniRef50_Q4A0J6, UniRef:UniRef90_Q6GEE3
1	cds	355765	356454	+	KGFJFE_01860	ureF	Urease accessory protein UreF	COG:COG0830, COG:O, GO:0005737, GO:0006807, GO:0016151, RefSeq:WP_000565259.1, SO:0001217, UniParc:UPI00019F4E62, UniRef:UniRef100_A0A2S6DQ84, UniRef:UniRef50_Q4A0J7, UniRef:UniRef90_Q6GEE2
1	cds	356467	357081	+	KGFJFE_01865	ureG	urease accessory protein UreG	COG:COG0378, COG:O, GO:0003924, GO:0005525, GO:0005737, GO:0006807, GO:0016151, RefSeq:WP_000002971.1, SO:0001217, UniParc:UPI0001C11F2F, UniRef:UniRef100_A0A2S6DQ96, UniRef:UniRef50_Q9RP19, UniRef:UniRef90_Q5HLV8
1	cds	357081	357917	+	KGFJFE_01870	ureD	Urease accessory protein UreD	COG:COG0829, COG:O, GO:0005737, GO:0006807, GO:0016151, KEGG:K03190, RefSeq:WP_000344347.1, SO:0001217, UniParc:UPI0001C11F30, UniRef:UniRef100_A0A2S6DQ81, UniRef:UniRef50_Q4A0J9, UniRef:UniRef90_Q2YYV1
2	cds	83	304	-	KGFJFE_01875		ATP-binding protein	SO:0001217, UniRef:UniRef50_UPI000CECC118, UniRef:UniRef90_UPI001C4EB144
2	cds	368	541	-	KGFJFE_01880		ATP-binding protein	RefSeq:WP_001215406.1, SO:0001217, UniParc:UPI0001C11DBD, UniRef:UniRef100_A0A0E0VQC0, UniRef:UniRef50_A0A1W6BKA1, UniRef:UniRef90_A0A454GWG3
2	cds	953	1204	+	KGFJFE_01885		hypothetical protein	RefSeq:WP_000585092.1, SO:0001217, UniParc:UPI0001C11DBF, UniRef:UniRef100_A0A2S6DAZ6, UniRef:UniRef50_A0A2S6DAZ6, UniRef:UniRef90_A0A2S6DAZ6
2	cds	1409	1885	+	KGFJFE_01890		minor capsid protein	SO:0001217, UniRef:UniRef50_UPI0020258BA4, UniRef:UniRef90_UPI001EDB7181
2	cds	5304	6329	-	KGFJFE_01895	gLY1	low specificity L-threonine aldolase	COG:COG2008, COG:E, EC:4.1.2.48, KEGG:K01620, RefSeq:WP_000622698.1, SO:0001217, UniParc:UPI00000D9DC7, UniRef:UniRef100_A0A0D1JD04, UniRef:UniRef50_A0A0D1JD04, UniRef:UniRef90_A0A0D1JD04
2	cds	6598	6795	+	KGFJFE_01900		hypothetical protein	RefSeq:WP_000435070.1, SO:0001217, UniParc:UPI0001AE8643, UniRef:UniRef100_A0A0S2J5S7, UniRef:UniRef50_W8U6A7, UniRef:UniRef90_W8U6A7
2	cds	6853	8334	+	KGFJFE_01905	cls	cardiolipin synthase	COG:COG1502, COG:I, EC:2.7.8.-, GO:0005886, GO:0008808, GO:0016021, GO:0032049, RefSeq:WP_001160817.1, SO:0001217, UniParc:UPI0001C11DC1, UniRef:UniRef100_A0A2S6DCS8, UniRef:UniRef50_Q8CPD8, UniRef:UniRef90_Q5HGA3
2	cds	8717	8905	-	KGFJFE_01910		LapA family protein	RefSeq:WP_001027142.1, SO:0001217, UniParc:UPI0001C11DC2, UniRef:UniRef100_A0A224B2J7, UniRef:UniRef50_A0A7I0YLX7, UniRef:UniRef90_A0A0U1MK09
2	cds	9044	9577	+	KGFJFE_01915	yncB	thermonuclease	COG:COG1525, COG:L, RefSeq:WP_000841351.1, SO:0001217, UniParc:UPI00000D77A5, UniRef:UniRef100_A0A0E0VPW9, UniRef:UniRef50_P43270, UniRef:UniRef90_A0A7U7PYI0
2	cds	9722	10576	-	KGFJFE_01920		NERD domain-containing protein	RefSeq:WP_000011820.1, SO:0001217, UniParc:UPI0001C11DC3, UniRef:UniRef100_A0A0E0VNS7, UniRef:UniRef50_A0A7X9ZKD5, UniRef:UniRef90_A0A0E0VNS7
2	cds	10898	11482	+	KGFJFE_01925		hypothetical protein	SO:0001217, UniParc:UPI00006E8E86, UniRef:UniRef100_W8TTQ9, UniRef:UniRef50_A0A133Q3R9, UniRef:UniRef90_A0A0H2WWM4
2	cds	11536	12918	-	KGFJFE_01930	metL1	aspartate kinase	COG:COG0527, COG:E, RefSeq:WP_000868646.1, SO:0001217, UniParc:UPI0001C11DC4, UniRef:UniRef100_A0A0E0VPH9, UniRef:UniRef50_A0A7H9DM48, UniRef:UniRef90_A0A3S4NKM9
2	cds	13109	14389	+	KGFJFE_01935	thrA	homoserine dehydrogenase	COG:COG0460, COG:E, RefSeq:WP_000735864.1, SO:0001217, UniParc:UPI00000CA98E, UniRef:UniRef100_A0A0M3KKV6, UniRef:UniRef50_A0A2K4AHW8, UniRef:UniRef90_A0A2K4AHW8
2	cds	14395	15456	+	KGFJFE_01940	thrC	threonine synthase	COG:COG0498, COG:E, EC:4.2.3.1, KEGG:K01733, RefSeq:WP_001255457.1, SO:0001217, UniParc:UPI0001C11DC5, UniRef:UniRef100_A0A2S6DME6, UniRef:UniRef50_P04990, UniRef:UniRef90_A0A2S6DME6
2	cds	15458	16372	+	KGFJFE_01945	thrB	homoserine kinase	COG:COG0083, COG:E, EC:2.7.1.39, GO:0004413, GO:0005524, GO:0005737, GO:0009088, GO:0016310, RefSeq:WP_000073175.1, SO:0001217, UniParc:UPI0001C0B994, UniRef:UniRef100_A0A0E0VQD9, UniRef:UniRef50_Q49XB7, UniRef:UniRef90_Q2FHA3
2	cds	16430	17233	+	KGFJFE_01950	cof	Cof-type HAD-IIB family hydrolase	COG:COG0561, COG:HR, RefSeq:WP_000186308.1, SO:0001217, UniParc:UPI0001C11DC6, UniRef:UniRef100_A0A229LXE5, UniRef:UniRef50_X5EMW4, UniRef:UniRef90_X5EMW4
2	cds	17524	17838	-	KGFJFE_01955		hypothetical protein	RefSeq:WP_000580201.1, SO:0001217, UniParc:UPI00000CAA54, UniRef:UniRef100_W8U690, UniRef:UniRef50_B9DP93, UniRef:UniRef90_W8U690
2	cds	18057	19511	-	KGFJFE_01960	lysP	gamma-aminobutyrate permease	COG:COG0833, COG:E, RefSeq:WP_000389947.1, SO:0001217, UniParc:UPI0001C11DC7, UniRef:UniRef100_A0A229LXA8, UniRef:UniRef50_W8UB09, UniRef:UniRef90_W8UB09
2	cds	19715	21232	+	KGFJFE_01965	katB	Catalase-like protein	COG:COG0753, COG:P, EC:1.11.1.6, GO:0004096, GO:0006979, GO:0020037, GO:0042744, RefSeq:WP_000082541.1, SO:0001217, UniParc:UPI0001C11DC8, UniRef:UniRef100_A0A0E0VNT6, UniRef:UniRef50_Q49XC1, UniRef:UniRef90_Q6GH72
2	cds	21323	21472	+	KGFJFE_01970	rpmG	50S ribosomal protein L33	COG:COG0267, COG:J, GO:0003735, GO:0005737, GO:0005840, GO:0006412, RefSeq:WP_001265708.1, SO:0001217, UniParc:UPI0000132FC6, UniRef:UniRef100_A7X1Y9, UniRef:UniRef50_Q65HN7, UniRef:UniRef90_Q5HPK7
2	cds	21926	22195	+	KGFJFE_01975	rpsN	30S ribosomal protein S14	COG:COG0199, COG:J, GO:0003735, GO:0005737, GO:0005840, GO:0006412, GO:0019843, KEGG:K02954, RefSeq:WP_001085655.1, SO:0001217, UniParc:UPI000005442A, UniRef:UniRef100_A7X1Z0, UniRef:UniRef50_Q65M53, UniRef:UniRef90_Q5HPK6
2	cds	22352	23329	+	KGFJFE_01980		GMP reductase	RefSeq:WP_000688126.1, SO:0001217, UniParc:UPI00004B5BDA, UniRef:UniRef100_Q2FH96, UniRef:UniRef90_Q4L646
2	cds	23555	24367	+	KGFJFE_01985	ykwD	secretion protein	COG:COG2340, COG:DR, RefSeq:WP_223225026.1, SO:0001217, UniParc:UPI0003998112, UniRef:UniRef100_A0A5S9I3N7, UniRef:UniRef50_A0A0Q9Y2Z2, UniRef:UniRef90_A0A0D3Q6V8
2	cds	24422	24523	+	KGFJFE_01990		hypothetical protein	SO:0001217, UniParc:UPI0002550DD3, UniRef:UniRef100_A0A0E0VNU2, UniRef:UniRef50_A0A0E0VNU2, UniRef:UniRef90_A0A0E0VNU2
2	cds	24746	25369	-	KGFJFE_01995	lexA	transcriptional repressor LexA	COG:COG1974, COG:KT, EC:3.4.21.88, GO:0003677, GO:0004252, GO:0006260, GO:0006281, GO:0006508, GO:0009432, GO:0045892, KEGG:K01356, RefSeq:WP_001208755.1, SO:0001217, UniParc:UPI000012E5C6, UniRef:UniRef100_A7X1Z4, UniRef:UniRef50_Q03FU3, UniRef:UniRef90_Q4L648
2	cds	25509	25745	+	KGFJFE_02000		hypothetical protein	SO:0001217, UniParc:UPI0001C11DC9, UniRef:UniRef100_A0A0E0VPI9, UniRef:UniRef50_A0A0E0VPI9, UniRef:UniRef90_A0A0E0VPI9
2	cds	25881	26120	+	KGFJFE_02005	ynzC	UPF0291 protein SACOL1376	COG:COG4224, COG:S, GO:0005737, RefSeq:WP_000071351.1, SO:0001217, UniParc:UPI00000D776D, UniRef:UniRef100_P60076, UniRef:UniRef50_P60076, UniRef:UniRef90_P60076
2	cds	26241	28229	+	KGFJFE_02010	tkt	transketolase	COG:COG0021, COG:G, EC:2.2.1.1, GO:0004802, GO:0006098, GO:0006310, GO:0019253, GO:0046872, RefSeq:WP_000481439.1, SO:0001217, UniParc:UPI0001C11DCA, UniRef:UniRef100_A0A224B1F0, UniRef:UniRef50_Q8CPC7, UniRef:UniRef90_Q6GH64
2	cds	28462	28749	+	KGFJFE_02015	yneF	UPF0154 protein SAR1353	COG:COG3763, COG:S, GO:0005886, GO:0016021, RefSeq:WP_001548645.1, SO:0001217, UniParc:UPI0000696C25, UniRef:UniRef100_P67291, UniRef:UniRef50_B8DG21, UniRef:UniRef90_P67291
2	cds	28928	29395	+	KGFJFE_02020	ccdC	cytochrome C biogenesis protein CcdC	COG:CO, COG:COG4846, RefSeq:WP_000966144.1, SO:0001217, UniParc:UPI0001B3B0CD, UniRef:UniRef100_A0A0U1MK17, UniRef:UniRef50_W8UY14, UniRef:UniRef90_W8UY14
2	cds	29519	30640	+	KGFJFE_02025	sbcD	Nuclease SbcCD subunit D	COG:COG0420, COG:L, GO:0004519, GO:0006260, GO:0006310, GO:0008408, SO:0001217, UniRef:UniRef50_Q49XE0, UniRef:UniRef90_Q6GH61
2	cds	30644	33673	+	KGFJFE_02030	sbcC	Nuclease SbcCD subunit C	COG:COG0419, COG:L, GO:0004519, GO:0004527, GO:0005524, GO:0006260, GO:0006310, GO:0140664, RefSeq:WP_000803173.1, SO:0001217, UniParc:UPI0001C11DCC, UniRef:UniRef100_A0A454GXJ7, UniRef:UniRef50_Q2FYT3, UniRef:UniRef90_Q2FYT3
2	cds	33744	34106	-	KGFJFE_02035	mscL	large conductance mechanosensitive channel protein MscL	COG:COG1970, COG:M, GO:0005887, GO:0008381, GO:0042802, RefSeq:WP_000910493.1, SO:0001217, UniParc:UPI0001C11DCD, UniRef:UniRef100_A0A0E0VPZ2, UniRef:UniRef50_Q49XE2, UniRef:UniRef90_A7X204
2	cds	34310	35956	+	KGFJFE_02040	betT	choline transporter	COG:COG1292, COG:M, RefSeq:WP_001088978.1, SO:0001217, UniParc:UPI00000549F5, UniRef:UniRef100_Q7X226, UniRef:UniRef50_A0A2K4AI34, UniRef:UniRef90_A0A2K4AI34
2	ncRNA	36233	36484	-	KGFJFE_02045	S35	Staphylococcus sRNA 35 (srn_0335)	RFAM:RF02894, SO:0000655
2	cds	36369	36614	+	KGFJFE_02050		nitrogen fixation protein NifR	RefSeq:WP_014532481.1, SO:0001217, UniParc:UPI0001C11DCE, UniRef:UniRef100_A0A0E0VQF9, UniRef:UniRef50_A0A0E0VQF9, UniRef:UniRef90_A0A0E0VQF9
2	cds	36904	39609	+	KGFJFE_02055	acnA	aconitate hydratase AcnA	COG:C, COG:COG1048, EC:4.2.1.3, GO:0003729, GO:0003730, GO:0003994, GO:0006099, GO:0019679, GO:0046872, GO:0047456, GO:0047780, GO:0051539, RefSeq:WP_000729727.1, SO:0001217, UniParc:UPI0001C11DCF, UniRef:UniRef100_A0A2S6DFZ4, UniRef:UniRef50_Q9RTN7, UniRef:UniRef90_Q5HPJ0
2	cds	39790	40257	+	KGFJFE_02060	fadM	acyl-CoA thioesterase	COG:COG0824, COG:I, RefSeq:WP_000640483.1, SO:0001217, UniParc:UPI00003B1654, UniRef:UniRef100_A0A166E508, UniRef:UniRef50_B9EBV5, UniRef:UniRef90_W8TWI6
2	cds	40464	40760	-	KGFJFE_02065	yneR	Uncharacterized protein SAR1364	COG:COG4841, COG:S, RefSeq:WP_021285944.1, SO:0001217, UniParc:UPI000385A1FB, UniRef:UniRef100_UPI000385A1FB, UniRef:UniRef50_Q49XE6, UniRef:UniRef90_Q6GH53
2	ncRNA	40743	41003	+	KGFJFE_02070	S35	Staphylococcus sRNA 35 (srn_0335)	RFAM:RF02894, SO:0000655
2	cds	41138	41746	-	KGFJFE_02075	plsY	glycerol-3-phosphate 1-O-acyltransferase PlsY	COG:COG0344, COG:I, GO:0005886, GO:0008654, GO:0016021, GO:0043772, RefSeq:WP_000972779.1, SO:0001217, UniParc:UPI000013A85C, UniRef:UniRef100_A7X211, UniRef:UniRef50_Q4L661, UniRef:UniRef90_Q2FH82
2	cds	41952	43943	+	KGFJFE_02080	parE	DNA topoisomerase IV subunit B	COG:COG0187, COG:L, EC:5.6.2.2, GO:0003677, GO:0003918, GO:0005524, GO:0005694, GO:0006265, GO:0007059, GO:0046872, RefSeq:WP_016187370.1, SO:0001217, UniParc:UPI000332C1D9, UniRef:UniRef100_A0A0E0VQG3, UniRef:UniRef50_H7C794, UniRef:UniRef90_Q2FYS5
2	cds	43943	46345	+	KGFJFE_02085	parC	DNA topoisomerase IV subunit A	COG:COG0188, COG:L, EC:5.6.2.2, GO:0003677, GO:0003918, GO:0005524, GO:0005694, GO:0006265, GO:0007059, GO:0019897, RefSeq:WP_001289548.1, SO:0001217, UniParc:UPI0001C11DD2, UniRef:UniRef100_A0A7I8NKF5, UniRef:UniRef50_P72525, UniRef:UniRef90_Q2FYS4
2	cds	46595	48055	+	KGFJFE_02090	alsT	sodium:alanine symporter	COG:COG1115, COG:E, KEGG:K03310, RefSeq:WP_000651160.1, SO:0001217, UniParc:UPI00000D7777, UniRef:UniRef100_A0A0H2WWP0, UniRef:UniRef50_A0A6V7RIZ3, UniRef:UniRef90_A0A0U1MK54
2	cds	48555	49406	+	KGFJFE_02095	glcT	Protein GlcT	COG:COG3711, COG:K, GO:0003723, GO:0045893, KEGG:K03480, RefSeq:WP_000505019.1, SO:0001217, UniParc:UPI0001C11DD3, UniRef:UniRef100_A0A0E0VNW1, UniRef:UniRef50_O33618, UniRef:UniRef90_Q6GH48
2	cds	49600	50748	+	KGFJFE_02100	perM	AI-2E family transporter	COG:COG0628, COG:R, RefSeq:WP_000673632.1, SO:0001217, UniParc:UPI0001BAF7E0, UniRef:UniRef100_A0A080V4N7, UniRef:UniRef50_A0A6N8HPS7, UniRef:UniRef90_A0A080V4N7
2	cds	51228	53750	+	KGFJFE_02105	mprF	bifunctional lysylphosphatidylglycerol flippase/synthetase MprF	COG:COG2898, COG:I, EC:2.3.2.3, GO:0005886, GO:0006629, GO:0016021, GO:0046677, GO:0050071, RefSeq:WP_001071162.1, SO:0001217, UniParc:UPI0001C11DD4, UniRef:UniRef100_A0A6K8LHN4, UniRef:UniRef50_Q2G2M2, UniRef:UniRef90_Q2G2M2
2	cds	53953	54462	-	KGFJFE_02110	msrA1	Peptide methionine sulfoxide reductase MsrA 1	COG:COG0225, COG:O, EC:1.8.4.11, GO:0008113, GO:0033744, RefSeq:WP_001024830.1, SO:0001217, UniParc:UPI000012F5B2, UniRef:UniRef100_P0A084, UniRef:UniRef50_P0A084, UniRef:UniRef90_P0A084
2	cds	54599	55582	+	KGFJFE_02115	msrR	Regulatory protein MsrR	COG:COG1316, COG:M, EC:2.7.8.-, GO:0005886, GO:0016021, KEGG:K01005, RefSeq:WP_000356975.1, SO:0001217, UniParc:UPI00000549E5, UniRef:UniRef100_Q7BHL7, UniRef:UniRef50_Q7BHL7, UniRef:UniRef90_Q7BHL7
2	cds	55670	55858	-	KGFJFE_02120	pptA	4-oxalocrotonate tautomerase	COG:COG1942, COG:Q, EC:5.3.2.-, GO:0006725, GO:0016853, SO:0001217, UniParc:UPI00000549E3, UniRef:UniRef100_P99132, UniRef:UniRef50_P99132, UniRef:UniRef90_P99132
2	cds	56003	57265	+	KGFJFE_02125	dinP	DNA repair protein	COG:COG0389, COG:L, KEGG:K03502, RefSeq:WP_000283026.1, SO:0001217, UniParc:UPI00019F4E56, UniRef:UniRef100_A0A2S6DNT5, UniRef:UniRef50_W8U657, UniRef:UniRef90_W8U657
2	cds	57401	58492	-	KGFJFE_02130	tyrA	prephenate dehydrogenase	COG:COG0287, COG:E, EC:1.3.1.12, GO:0004665, GO:0006571, GO:0008977, RefSeq:WP_021285943.1, SO:0001217, UniParc:UPI000385F0BC, UniRef:UniRef100_UPI000385F0BC, UniRef:UniRef50_Q2FYS1, UniRef:UniRef90_Q2FYS1
2	cds	58657	59688	+	KGFJFE_02135	frvX	aminopeptidase	COG:COG1363, COG:EG, RefSeq:WP_000433351.1, SO:0001217, UniParc:UPI0001C11DD6, UniRef:UniRef100_A0A454GY00, UniRef:UniRef50_W8UXZ0, UniRef:UniRef90_W8UXZ0
2	cds	60181	61587	+	KGFJFE_02140	trpE	anthranilate synthase component I	COG:COG0147, COG:EH, EC:4.1.3.27, KEGG:K01657, RefSeq:WP_000382431.1, SO:0001217, UniParc:UPI0001C11DD7, UniRef:UniRef100_A0A2S6DNS0, UniRef:UniRef50_A0A380F6Y6, UniRef:UniRef90_A0A2K4AHP0
2	cds	61584	62153	+	KGFJFE_02145		glutamine amidotransferase	RefSeq:WP_000604809.1, SO:0001217, UniParc:UPI0001C11DD8, UniRef:UniRef100_A0A2S6DNP1, UniRef:UniRef50_Q9RL76, UniRef:UniRef90_A0A2S6DNP1
2	cds	62156	63154	+	KGFJFE_02150	trpD	Anthranilate phosphoribosyltransferase	COG:COG0547, COG:E, EC:2.4.2.18, GO:0000162, GO:0000287, GO:0004048, KEGG:K00766, RefSeq:WP_000055382.1, SO:0001217, UniParc:UPI0001C11DD9, UniRef:UniRef100_A0A0E0VPL4, UniRef:UniRef50_Q49XH5, UniRef:UniRef90_Q2FH67
2	cds	63156	63938	+	KGFJFE_02155	trpC	indole-3-glycerol phosphate synthase TrpC	COG:COG0134, COG:E, EC:4.1.1.48, GO:0000162, GO:0004425, RefSeq:WP_000153722.1, SO:0001217, UniParc:UPI0001C11DDA, UniRef:UniRef100_A0A0E0VNQ2, UniRef:UniRef50_Q49XH6, UniRef:UniRef90_Q6GH35
2	cds	63935	64570	+	KGFJFE_02160		phosphoribosylanthranilate isomerase	SO:0001217, UniParc:UPI0001C11DDB, UniRef:UniRef100_A0A7I8NKD6, UniRef:UniRef50_Q4L678, UniRef:UniRef90_A0A0E0VQ16
2	cds	64563	65777	+	KGFJFE_02165	trpB	tryptophan synthase subunit beta	COG:COG0133, COG:E, EC:4.2.1.20, GO:0004834, KEGG:K01696, RefSeq:WP_001041363.1, SO:0001217, UniParc:UPI0001C11DDC, UniRef:UniRef100_A0A2S6DD07, UniRef:UniRef50_Q6GH33, UniRef:UniRef90_Q6GH33
2	cds	65770	66498	+	KGFJFE_02170	trpA	tryptophan synthase subunit alpha	COG:COG0159, COG:E, EC:4.2.1.20, GO:0004834, KEGG:K01695, RefSeq:WP_000163612.1, SO:0001217, UniParc:UPI0001C11DDD, UniRef:UniRef100_A0A0E0VQH9, UniRef:UniRef50_Q49XH9, UniRef:UniRef90_Q2FH63
2	cds	66822	68084	+	KGFJFE_02175	femA	glycine glycyltransferase FemA	COG:COG2348, COG:M, EC:2.3.2.17, GO:0000166, GO:0005737, GO:0008360, GO:0009252, GO:0016755, GO:0046677, GO:0071555, RefSeq:WP_000673315.1, SO:0001217, UniParc:UPI00000CAD7C, UniRef:UniRef100_Q99UA7, UniRef:UniRef50_Q2FYR2, UniRef:UniRef90_Q2FYR2
2	cds	68103	69362	+	KGFJFE_02180	femB	glycine glycyltransferase FemB	COG:COG2348, COG:M, EC:2.3.2.18, GO:0005737, GO:0008360, GO:0009252, GO:0016755, GO:0046677, GO:0071555, KEGG:K11695, RefSeq:WP_000673098.1, SO:0001217, UniParc:UPI00000549D5, UniRef:UniRef100_Q2FYR1, UniRef:UniRef50_Q2FYR1, UniRef:UniRef90_Q2FYR1
2	cds	70011	70778	+	KGFJFE_02185	cof	hydrolase	COG:COG0561, COG:HR, RefSeq:WP_000673597.1, SO:0001217, UniParc:UPI0001C11DDE, UniRef:UniRef100_A0A0E0VQ21, UniRef:UniRef50_Q84AN2, UniRef:UniRef90_Q84AN2
2	cds	70826	71074	-	KGFJFE_02190		Transcriptional regulator	SO:0001217, UniParc:UPI0001C11DDF, UniRef:UniRef100_A0A0E0VNY2, UniRef:UniRef50_A0A0E0VNY2, UniRef:UniRef90_A0A0E0VNY2
2	cds	71198	71299	-	KGFJFE_02195		SWIM zinc finger family protein	SO:0001217, UniParc:UPI0002550D3F, UniRef:UniRef100_A0A0E0VQI3, UniRef:UniRef50_A0A7U7JUI2, UniRef:UniRef90_A0A7U7JUI2
2	cds	71423	72124	-	KGFJFE_02200	nikE	Nickel import system ATP-binding protein NikE	COG:COG1124, COG:EP, EC:7.2.2.11, GO:0005524, GO:0005886, GO:0015413, RefSeq:WP_000571258.1, SO:0001217, UniParc:UPI00000549D3, UniRef:UniRef100_Q2FH58, UniRef:UniRef50_Q99UA3, UniRef:UniRef90_Q99UA3
2	cds	72117	72893	-	KGFJFE_02205	nikD	Nickel import system ATP-binding protein NikD	COG:COG0444, COG:EP, EC:7.2.2.11, GO:0005524, GO:0005886, GO:0015413, SO:0001217, UniParc:UPI00044DAB14, UniRef:UniRef100_A0A0E0VNR5, UniRef:UniRef50_Q99UA2, UniRef:UniRef90_Q99UA2
2	cds	72877	73707	-	KGFJFE_02210	nikC	Nickel import system permease protein NikC	COG:COG1173, COG:EP, GO:0005886, GO:0015675, GO:0016021, GO:0055085, RefSeq:WP_000548928.1, SO:0001217, UniParc:UPI0001C11DE1, UniRef:UniRef100_A0A0E0VQ26, UniRef:UniRef50_Q99UA1, UniRef:UniRef90_Q99UA1
2	cds	73700	74686	-	KGFJFE_02215	nikB	Nickel import system permease protein NikB	COG:COG0601, COG:EP, GO:0005886, GO:0015675, GO:0016021, GO:0055085, RefSeq:WP_000469938.1, SO:0001217, UniParc:UPI0001C11DE2, UniRef:UniRef100_A0A0E0VNY7, UniRef:UniRef50_Q99UA0, UniRef:UniRef90_Q99UA0
2	cds	74991	75335	-	KGFJFE_02220		hypothetical protein	RefSeq:WP_000171798.1, SO:0001217, UniParc:UPI00000D788B, UniRef:UniRef100_W8TTK9, UniRef:UniRef50_A0A2T4KAM4, UniRef:UniRef90_W8TTK9
2	cds	75540	77354	+	KGFJFE_02225	pepF	oligoendopeptidase F	COG:COG1164, COG:E, RefSeq:WP_000077550.1, SO:0001217, UniParc:UPI0001C11DE3, UniRef:UniRef100_A0A0E0VPM9, UniRef:UniRef50_A0A2K4AHP8, UniRef:UniRef90_A0A2K4AHP8
2	ncRNA	77597	77807	-	KGFJFE_02230	tsr24	S. aureus tsr24 small RNA	RFAM:RF02577, SO:0000655
2	cds	77844	78668	+	KGFJFE_02235		Transposase	SO:0001217, UniParc:UPI0001C11DE4, UniRef:UniRef100_A0A7I8NKB9, UniRef:UniRef50_A0A0E0VQ32, UniRef:UniRef90_A0A0E0VQ32
2	cds	78763	79404	-	KGFJFE_02240	phoU	phosphate signaling complex protein PhoU	COG:COG0704, COG:P, RefSeq:WP_000974849.1, SO:0001217, UniParc:UPI0001C11DE5, UniRef:UniRef100_A0A229LXD8, UniRef:UniRef50_A0A133QKM1, UniRef:UniRef90_W8UAV7
2	cds	79411	80262	-	KGFJFE_02245	pstB	phosphate ABC transporter ATP-binding protein PstB	COG:COG1117, COG:P, EC:7.3.2.1, GO:0005315, GO:0005524, GO:0005886, GO:0015415, RefSeq:WP_000079449.1, SO:0001217, UniParc:UPI0001C11DE6, UniRef:UniRef100_A0A0E0VQJ0, UniRef:UniRef50_Q3IM36, UniRef:UniRef90_Q2FH51
2	cds	80309	81226	-	KGFJFE_02250	pstA	phosphate ABC transporter permease PstA	COG:COG0581, COG:P, RefSeq:WP_000450301.1, SO:0001217, UniParc:UPI0001C11DE7, UniRef:UniRef100_A0A2S6DLL0, UniRef:UniRef50_B9E6T5, UniRef:UniRef90_A0A380EIN5
2	cds	81228	82154	-	KGFJFE_02255	pstC	phosphate ABC transporter permease subunit PstC	COG:COG0573, COG:P, RefSeq:WP_000204625.1, SO:0001217, UniParc:UPI00000D9DE2, UniRef:UniRef100_A0A133QCI2, UniRef:UniRef50_A0A2J6NJ11, UniRef:UniRef90_A0A380EHK1
2	cds	82214	83329	-	KGFJFE_02260	pstS	Phosphate-binding protein PstS	COG:COG0226, COG:P, GO:0005886, GO:0006817, GO:0042301, RefSeq:WP_000759236.1, SO:0001217, UniParc:UPI0001C11DE8, UniRef:UniRef100_A0A2S6DII3, UniRef:UniRef50_Q49XJ1, UniRef:UniRef90_Q2FH48
2	ncRNA	83678	83905	-	KGFJFE_02265	tsr24	S. aureus tsr24 small RNA	RFAM:RF02577, SO:0000655
2	cds	83911	84168	+	KGFJFE_02270		transposase	SO:0001217, UniRef:UniRef50_A0A831E8J2, UniRef:UniRef90_UPI0012AF96DA
2	cds	84240	85142	-	KGFJFE_02275	cvfB	RNA-binding virulence regulatory protein CvfB	COG:COG2996, COG:R, RefSeq:WP_001162352.1, SO:0001217, UniParc:UPI00000CAA71, UniRef:UniRef100_Q2YXX8, UniRef:UniRef50_Q6GH17, UniRef:UniRef90_Q2YXX8
2	cds	85289	86890	+	KGFJFE_02280	uup	ABC transporter ATP-binding protein	COG:COG0488, COG:R, RefSeq:WP_000942301.1, SO:0001217, UniParc:UPI0001C11DEA, UniRef:UniRef100_A0A2S6DH91, UniRef:UniRef50_O31716, UniRef:UniRef90_A0A0D3Q778
2	ncRNA-region	87492	87667	+			Lysine riboswitch	RFAM:RF00168, SO:0000035
2	cds	87749	88954	+	KGFJFE_02285	metL1	aspartate kinase	COG:COG0527, COG:E, RefSeq:WP_000258715.1, SO:0001217, UniParc:UPI0001C11DEB, UniRef:UniRef100_A0A2S6DPR4, UniRef:UniRef50_Q4L698, UniRef:UniRef90_A0A0H2WZ50
2	cds	89018	90007	+	KGFJFE_02290	asd	aspartate-semialdehyde dehydrogenase	COG:COG0136, COG:E, EC:1.2.1.11, KEGG:K00133, RefSeq:WP_000163523.1, SO:0001217, UniParc:UPI00000CA9E6, UniRef:UniRef100_A0A181ENE4, UniRef:UniRef50_A0A2T4PUK5, UniRef:UniRef90_A0A7Z7QZD9
2	cds	90009	90896	+	KGFJFE_02295	dapA	4-hydroxy-tetrahydrodipicolinate synthase	COG:COG0329, COG:EM, EC:4.3.3.7, GO:0005737, GO:0008840, GO:0009089, GO:0019877, RefSeq:WP_000149259.1, SO:0001217, UniParc:UPI0001C11DEC, UniRef:UniRef100_A0A2S6DH90, UniRef:UniRef50_Q6GH13, UniRef:UniRef90_Q6GH13
2	cds	90893	91615	+	KGFJFE_02300	dapB	4-hydroxy-tetrahydrodipicolinate reductase	COG:COG0289, COG:E, EC:1.17.1.8, GO:0005737, GO:0008839, GO:0009089, GO:0016726, GO:0019877, GO:0050661, GO:0051287, RefSeq:WP_000698236.1, SO:0001217, UniParc:UPI0001C11DED, UniRef:UniRef100_A0A2S6DPW1, UniRef:UniRef50_Q49XJ8, UniRef:UniRef90_Q6GH12
2	cds	91642	92361	+	KGFJFE_02305	dapD	2,3,4,5-tetrahydropyridine-2,6-dicarboxylate N-acetyltransferase	COG:COG2171, COG:E, EC:2.3.1.89, GO:0009089, GO:0019877, GO:0047200, KEGG:K05822, RefSeq:WP_000249839.1, SO:0001217, UniParc:UPI00000549C1, UniRef:UniRef100_A7X274, UniRef:UniRef50_O34981, UniRef:UniRef90_A7X274
2	cds	92504	93655	+	KGFJFE_02310	abgB	Uncharacterized hydrolase MW1286	COG:COG1473, COG:R, EC:3.-.-.-, GO:0016787, RefSeq:WP_001003805.1, SO:0001217, UniParc:UPI0001C11DEE, UniRef:UniRef100_A0A2S6DPQ5, UniRef:UniRef50_Q49XK0, UniRef:UniRef90_Q7A5P6
2	cds	93660	94745	+	KGFJFE_02315	alr2	Alanine racemase 2	COG:COG0787, COG:M, EC:5.1.1.1, GO:0008784, GO:0030170, GO:0030632, RefSeq:WP_000127604.1, SO:0001217, UniParc:UPI0002432C99, UniRef:UniRef100_A0A224AWV7, UniRef:UniRef50_Q9EZ08, UniRef:UniRef90_Q9EZ08
2	cds	94735	96000	+	KGFJFE_02320	lysA	diaminopimelate decarboxylase	COG:COG0019, COG:E, EC:4.1.1.20, GO:0008836, GO:0009089, GO:0030170, GO:0046677, RefSeq:WP_000216955.1, SO:0001217, UniParc:UPI0001C11DF0, UniRef:UniRef100_A0A2S6DPS3, UniRef:UniRef50_Q5HG20, UniRef:UniRef90_Q5HG20
2	cds	96094	96711	-	KGFJFE_02325		protease	RefSeq:WP_000558411.1, SO:0001217, UniParc:UPI0001C11DF1, UniRef:UniRef100_A0A0E0VPQ0, UniRef:UniRef50_P21341, UniRef:UniRef90_A0A380DT15
2	cds	96869	98041	+	KGFJFE_02330		IS256-like element IS256 family transposase	COG:COG3328, COG:X, GO:0003677, GO:0004803, GO:0006313, RefSeq:WP_000195429.1, SO:0001217, UniParc:UPI0000001098, UniRef:UniRef100_P59787, UniRef:UniRef50_P59787, UniRef:UniRef90_P59787
2	cds	98177	98578	-	KGFJFE_02335	msaC	sarA expression modulator MsaC	GO:0005886, GO:0016021, RefSeq:WP_000876208.1, SO:0001217, UniParc:UPI0001C11DF2, UniRef:UniRef100_A0A454H1C8, UniRef:UniRef50_Q6GH07, UniRef:UniRef90_Q6GH07
2	cds	98775	98975	-	KGFJFE_02340	cspA	cold shock protein CspA	COG:COG1278, COG:K, GO:0003676, GO:0005737, RefSeq:WP_000809131.1, SO:0001217, UniParc:UPI00000D7888, UniRef:UniRef100_Q2FH36, UniRef:UniRef50_P32081, UniRef:UniRef90_Q5HPE0
2	cds	99146	99454	-	KGFJFE_02345	msaA	regulatory protein MsaA	COG:COG4699, COG:S, RefSeq:WP_000269923.1, SO:0001217, UniParc:UPI0000054A76, UniRef:UniRef100_A0A380DTU0, UniRef:UniRef50_A0A2K4BWV7, UniRef:UniRef90_A0A2K4AHM9
2	cds	99617	99886	+	KGFJFE_02350	acyP	acylphosphatase	COG:C, COG:COG1254, EC:3.6.1.7, GO:0003998, RefSeq:WP_001215909.1, SO:0001217, UniParc:UPI0001C11DF3, UniRef:UniRef100_A0A0E0VQK9, UniRef:UniRef50_Q4L6A9, UniRef:UniRef90_A7X283
2	cds	99911	100534	+	KGFJFE_02355	xpaC	5-bromo-4-chloroindolyl phosphate hydrolase	COG:COG4915, COG:QR, SO:0001217, UniParc:UPI00000D787B, UniRef:UniRef100_A0A7I0YLW0, UniRef:UniRef50_A0A166S296, UniRef:UniRef90_A0A7I0YLW0
2	cds	100566	101702	+	KGFJFE_02360	yaaN	TelA-like protein MW1294	COG:COG3853, COG:V, RefSeq:WP_000138407.1, SO:0001217, UniParc:UPI0001C11DF4, UniRef:UniRef100_A0A2S6DAZ3, UniRef:UniRef50_Q49XK7, UniRef:UniRef90_P60107
2	cds	101776	103119	-	KGFJFE_02365	brnQ	branched-chain amino acid transport system II carrier protein	COG:COG1114, COG:E, GO:0005886, GO:0015658, GO:0016021, KEGG:K03311, RefSeq:WP_001039277.1, SO:0001217, UniParc:UPI0001C11E09, UniRef:UniRef100_A0A2S6DB01, UniRef:UniRef50_Q49XK9, UniRef:UniRef90_Q6GH01
2	cds	103343	105229	-	KGFJFE_02370	norD	Aerobic cobaltochelatase subunit CobT	COG:COG4548, COG:P, RefSeq:WP_001283651.1, SO:0001217, UniParc:UPI0001C11E0A, UniRef:UniRef100_A0A0E0VP10, UniRef:UniRef50_A0A0D6HMU8, UniRef:UniRef90_A0A0D6HMU8
2	cds	105243	106034	-	KGFJFE_02375	moxR	Uncharacterized protein SAS1352	COG:COG0714, COG:R, GO:0005524, GO:0016887, RefSeq:WP_001185421.1, SO:0001217, UniParc:UPI0000054A6B, UniRef:UniRef100_Q7A5N7, UniRef:UniRef50_O31850, UniRef:UniRef90_Q7A5N7
2	cds	106215	106418	-	KGFJFE_02380		DUF6501 domain-containing protein	RefSeq:WP_000902175.1, SO:0001217, UniParc:UPI0000054A6A, UniRef:UniRef100_Q2G2J7, UniRef:UniRef50_Q2G2J7, UniRef:UniRef90_Q2G2J7
2	cds	106447	107256	-	KGFJFE_02385		lactoylglutathione lyase	RefSeq:WP_000334521.1, SO:0001217, UniParc:UPI0001C11E0B, UniRef:UniRef100_A0A0E0VNU8, UniRef:UniRef50_A0A0U1MMG6, UniRef:UniRef90_A0A7U7PY77
2	cds	107836	109107	-	KGFJFE_02390	sucB	dihydrolipoyllysine-residue succinyltransferase	COG:C, COG:COG0508, EC:2.3.1.61, GO:0004149, GO:0006099, GO:0033512, GO:0045252, RefSeq:WP_001115448.1, SO:0001217, UniParc:UPI0001C11E0C, UniRef:UniRef100_A0A2S6DL70, UniRef:UniRef50_Q99U75, UniRef:UniRef90_Q99U75
2	cds	109121	111919	-	KGFJFE_02395	odhA	2-oxoglutarate dehydrogenase E1 component	COG:C, COG:COG0567, EC:1.2.4.2, GO:0004591, GO:0006096, GO:0006099, GO:0030976, RefSeq:WP_000180666.1, SO:0001217, UniParc:UPI0000054A66, UniRef:UniRef100_Q2FH25, UniRef:UniRef50_P0C601, UniRef:UniRef90_P0C601
2	cds	112208	113563	-	KGFJFE_02400	arlS	sensor histidine kinase ArlS	COG:COG5002, COG:T, EC:2.7.13.3, GO:0000155, GO:0005524, GO:0005886, GO:0016021, RefSeq:WP_000166792.1, SO:0001217, UniParc:UPI0001C11E0D, UniRef:UniRef100_A0A2S6DB07, UniRef:UniRef50_Q49XM6, UniRef:UniRef90_Q6GGZ4
2	cds	113560	114219	-	KGFJFE_02405	arlR	response regulator transcription factor ArlR	GO:0000160, GO:0003677, GO:0005737, GO:0006355, RefSeq:WP_000192137.1, SO:0001217, UniParc:UPI000002E8B9, UniRef:UniRef100_Q2FH23, UniRef:UniRef50_Q99U73, UniRef:UniRef90_Q99U73
2	cds	114717	114890	-	KGFJFE_02410		hypothetical protein	SO:0001217, UniRef:UniRef50_A0A2X2KCZ4, UniRef:UniRef90_UPI000F78D375
2	ncRNA	114813	114993	+	KGFJFE_02415	tsr25	S. aureus tsr25 small RNA	RFAM:RF02578, SO:0000655
2	cds	115007	115621	-	KGFJFE_02420	pgpB	phosphatase PAP2 family protein	COG:COG0671, COG:I, RefSeq:WP_000084773.1, SO:0001217, UniParc:UPI00000D9DEE, UniRef:UniRef100_A0A090LWN2, UniRef:UniRef50_A0A0D6XMB5, UniRef:UniRef90_T1YAI6
2	cds	115638	116708	-	KGFJFE_02425	murG	undecaprenyldiphospho-muramoylpentapeptide beta-N-acetylglucosaminyltransferase	COG:COG0707, COG:M, EC:2.4.1.227, GO:0005886, GO:0005975, GO:0007049, GO:0008360, GO:0009252, GO:0030259, GO:0050511, GO:0051301, GO:0051991, GO:0071555, RefSeq:WP_000160903.1, SO:0001217, UniParc:UPI0001C11E0E, UniRef:UniRef100_A0A2S6DAF3, UniRef:UniRef50_Q2FYL5, UniRef:UniRef90_Q2FYL5
2	ncRNA	116006	116180	+	KGFJFE_02430	S414	Staphylococcus sRNA 414	RFAM:RF02895, SO:0000655
2	cds	116720	117229	-	KGFJFE_02435	rimL	GNAT family N-acetyltransferase	COG:COG1670, COG:JO, RefSeq:WP_000620201.1, SO:0001217, UniParc:UPI0001C11E0F, UniRef:UniRef100_A0A0E0VQN4, UniRef:UniRef50_T1Y8A8, UniRef:UniRef90_A0A0E0VQN4
2	cds	117847	119133	-	KGFJFE_02440	ctpA	putative CtpA-like serine protease	COG:COG0793, COG:O, EC:3.4.21.-, GO:0005886, GO:0006508, GO:0008236, GO:0016021, SO:0001217, UniRef:UniRef50_Q99U67, UniRef:UniRef90_Q99U67
2	cds	119318	119539	-	KGFJFE_02445	yozE	UPF0346 protein in crr 3'region	COG:COG4479, COG:S, RefSeq:WP_000801007.1, SO:0001217, UniParc:UPI0000054A60, UniRef:UniRef100_Q7A5M8, UniRef:UniRef50_Q49XN2, UniRef:UniRef90_Q7A5M8
2	cds	119539	120039	-	KGFJFE_02450	crr	PTS system glucose-specific EIIA component	COG:COG2190, COG:G, GO:0005737, GO:0009401, GO:0016301, GO:0016310, GO:0046872, RefSeq:WP_000473656.1, SO:0001217, UniParc:UPI0001C11E11, UniRef:UniRef100_A0A0E0VQ71, UniRef:UniRef50_Q9KCQ4, UniRef:UniRef90_P60856
2	cds	120051	120479	-	KGFJFE_02455	msrB	Peptide methionine sulfoxide reductase MsrB	COG:COG0229, COG:O, EC:1.8.4.12, GO:0006979, GO:0030091, GO:0033743, RefSeq:WP_000913317.1, SO:0001217, UniParc:UPI000012F67F, UniRef:UniRef100_A7X2A9, UniRef:UniRef50_Q49XN4, UniRef:UniRef90_Q2FH15
2	cds	120472	121005	-	KGFJFE_02460	msrA2	Peptide methionine sulfoxide reductase MsrA 2	COG:COG0225, COG:O, EC:1.8.4.11, GO:0008113, GO:0033744, RefSeq:WP_000159902.1, SO:0001217, UniParc:UPI0000054A5D, UniRef:UniRef100_P0A086, UniRef:UniRef50_P0A086, UniRef:UniRef90_P0A086
2	cds	121091	121930	-	KGFJFE_02465	fakB2	fatty acid kinase binding subunit FakB2	COG:COG1307, COG:I, GO:0008289, KEGG:K25232, RefSeq:WP_000166057.1, SO:0001217, UniParc:UPI0001C11E12, UniRef:UniRef100_A0A229LVJ8, UniRef:UniRef50_Q8NWR0, UniRef:UniRef90_Q8NWR0
2	cds	121945	122424	-	KGFJFE_02470	folA	Dihydrofolate reductase	COG:COG0262, COG:H, EC:1.5.1.3, GO:0004146, GO:0006545, GO:0006730, GO:0046654, GO:0050661, KEGG:K00287, RefSeq:WP_000175741.1, SO:0001217, UniParc:UPI0001C11E13, UniRef:UniRef100_A0A2S6DI92, UniRef:UniRef50_P13955, UniRef:UniRef90_Q5HFZ7
2	cds	122624	123580	-	KGFJFE_02475	thyA	thymidylate synthase	COG:COG0207, COG:F, EC:2.1.1.45, GO:0004799, GO:0005737, GO:0006231, GO:0006235, GO:0032259, RefSeq:WP_000934896.1, SO:0001217, UniParc:UPI0001C11E14, UniRef:UniRef100_A0A0E0VQ76, UniRef:UniRef50_P0A0M5, UniRef:UniRef90_Q2FH11
2	cds	124004	124441	-	KGFJFE_02480		UPF0403 protein SACOL1464	RefSeq:WP_000995288.1, SO:0001217, UniParc:UPI0001C11E15, UniRef:UniRef100_A0A0E0VP29, UniRef:UniRef50_Q9KC58, UniRef:UniRef90_Q7A5M6
2	cds	124457	125581	-	KGFJFE_02485	cvfC	Conserved virulence factor C	RefSeq:WP_000404635.1, SO:0001217, UniParc:UPI0001C11E16, UniRef:UniRef100_A0A2S6DD34, UniRef:UniRef50_Q2FYK3, UniRef:UniRef90_Q2FH09
2	cds	125619	125870	-	KGFJFE_02490		scaffolding protein	RefSeq:WP_001165814.1, SO:0001217, UniParc:UPI00003B168D, UniRef:UniRef100_A0A098H258, UniRef:UniRef50_A0A0U1E823, UniRef:UniRef90_A0A098H258
2	cds	126321	127025	+	KGFJFE_02495	yhhQ	queuosine precursor transporter	COG:COG1738, COG:J, KEGG:K09125, RefSeq:WP_000282166.1, SO:0001217, UniParc:UPI0001C11E17, UniRef:UniRef100_A0A2S6DD35, UniRef:UniRef50_A0A0D6XMS6, UniRef:UniRef90_A0A0U1MKY9
2	cds	127261	127662	+	KGFJFE_02500	rnhA	ribonuclease H	COG:COG0328, COG:L, RefSeq:WP_031918360.1, SO:0001217, UniParc:UPI0004502757, UniRef:UniRef100_UPI0004502757, UniRef:UniRef50_B9DNY3, UniRef:UniRef90_X5E0J0
2	cds	127721	159586	-	KGFJFE_02505	ebh	hyperosmolarity resistance protein Ebh	SO:0001217, UniRef:UniRef50_Q2FYJ6, UniRef:UniRef90_A0A7Z8C9U2
2	cds	159987	161378	-	KGFJFE_02510	norB	multidrug efflux MFS transporter NorB	COG:COG0477, COG:GEPR, GO:0005886, GO:0016021, GO:0022857, GO:0046677, RefSeq:WP_000414702.1, SO:0001217, UniParc:UPI0001C11E19, UniRef:UniRef100_A0A2S6DD60, UniRef:UniRef50_Q8NWQ5, UniRef:UniRef90_Q8NWQ5
2	cds	161535	162857	-	KGFJFE_02515	potE	amino acid permease	COG:COG0531, COG:E, RefSeq:WP_000064778.1, SO:0001217, UniParc:UPI0000054A4A, UniRef:UniRef100_W8UAQ5, UniRef:UniRef50_W8UAQ5, UniRef:UniRef90_W8UAQ5
2	cds	162888	163928	-	KGFJFE_02520	tdcB	bifunctional threonine ammonia-lyase/L-serine ammonia-lyase TdcB	COG:COG1171, COG:E, EC:4.3.1.19, GO:0000166, GO:0004794, GO:0030170, GO:0070689, RefSeq:WP_031918362.1, SO:0001217, UniParc:UPI00044E9CE2, UniRef:UniRef100_UPI00044E9CE2, UniRef:UniRef50_P11954, UniRef:UniRef90_Q2YY67
2	cds	164023	165141	-	KGFJFE_02525	ald	alanine dehydrogenase	COG:COG0686, COG:E, EC:1.4.1.1, GO:0000286, GO:0042853, RefSeq:WP_000959433.1, SO:0001217, UniParc:UPI0001C11E1B, UniRef:UniRef100_A0A0E0VP39, UniRef:UniRef50_Q2FYJ2, UniRef:UniRef90_Q2FYJ2
2	cds	165616	166494	-	KGFJFE_02530	exoIX	flap endonuclease	COG:COG0258, COG:L, EC:3.1.11.-, KEGG:K23786, RefSeq:WP_001133030.1, SO:0001217, UniParc:UPI0001C11E1C, UniRef:UniRef100_A0A2S6DKG8, UniRef:UniRef50_A0A0D6XMC8, UniRef:UniRef90_A0A0D6HN81
2	cds	166514	170029	-	KGFJFE_02535	era	dynamin family protein	COG:COG1159, COG:J, SO:0001217, UniParc:UPI0002550B6B, UniRef:UniRef100_A0A0E0VPT1, UniRef:UniRef50_A0A380G9V0, UniRef:UniRef90_A0A0E0VPT1
2	cds	170258	171598	+	KGFJFE_02540	piuB	sulfite reductase subunit alpha	COG:COG3182, COG:S, RefSeq:WP_000799000.1, SO:0001217, UniParc:UPI0001C11E1E, UniRef:UniRef100_A0A2S6DKS1, UniRef:UniRef50_A0A0E0VNX6, UniRef:UniRef90_A0A0E0VNX6
2	cds	171806	172138	-	KGFJFE_02545		DUF4889 domain-containing protein	RefSeq:WP_000516800.1, SO:0001217, UniParc:UPI0000054A43, UniRef:UniRef100_A0A068DWK6, UniRef:UniRef50_A0A0H3K8M8, UniRef:UniRef90_A0A0H3K8M8
2	cds	172222	173367	-	KGFJFE_02550	rlmL	RNA methyltransferase	COG:COG0116, COG:J, EC:2.1.1.-, KEGG:K07444, RefSeq:WP_000487157.1, SO:0001217, UniParc:UPI0001C11E1F, UniRef:UniRef100_A0A2S6DHQ2, UniRef:UniRef50_A0A653IHK7, UniRef:UniRef90_X5E2F5
2	ncRNA	173576	173955	-	KGFJFE_02555	RNaseP_bact_b	Bacterial RNase P class B	RFAM:RF00011, SO:0000386
2	cds	173801	173917	-	KGFJFE_02560		hypothetical protein	SO:0001217, UniParc:UPI00000D78B8, UniRef:UniRef100_A0A0M5N980, UniRef:UniRef50_A0A0M5N980, UniRef:UniRef90_A0A0M5N980
2	cds	174018	174362	-	KGFJFE_02565	gpsB	cell division regulator GpsB	COG:COG3599, COG:D, GO:0005737, GO:0007049, GO:0008360, GO:0051301, RefSeq:WP_001286320.1, SO:0001217, UniParc:UPI0000054A3F, UniRef:UniRef100_A7X2D9, UniRef:UniRef50_Q5HP97, UniRef:UniRef90_A7X2D9
2	cds	174376	174939	-	KGFJFE_02570	yoqJ	UPF0398 protein SAOUHSC_01463	COG:COG4474, COG:X, RefSeq:WP_000241308.1, SO:0001217, UniParc:UPI00000D78A2, UniRef:UniRef100_Q7A5L0, UniRef:UniRef50_Q49XQ3, UniRef:UniRef90_Q7A5L0
2	cds	174932	175333	-	KGFJFE_02575		DUF1798 domain-containing protein	SO:0001217, UniParc:UPI00019CD4F9, UniRef:UniRef100_A0A0Z1AL30, UniRef:UniRef50_T1Y9E9, UniRef:UniRef90_T1Y9E9
2	cds	175821	176447	+	KGFJFE_02580	recU	Holliday junction resolvase RecU	COG:COG3331, COG:R, EC:3.1.21.10, GO:0000287, GO:0003676, GO:0005737, GO:0006281, GO:0006310, GO:0007059, GO:0008821, RefSeq:WP_001108886.1, SO:0001217, UniParc:UPI0001C11E6A, UniRef:UniRef100_A0A0E0VQR6, UniRef:UniRef50_Q8GN53, UniRef:UniRef90_Q8GN53
2	cds	176444	178627	+	KGFJFE_02585	mrcB	transglycosylase	COG:COG0744, COG:M, RefSeq:WP_000138359.1, SO:0001217, UniParc:UPI0001C11E6B, UniRef:UniRef100_A0A218M1C9, UniRef:UniRef50_B9DNW4, UniRef:UniRef90_Q9R744
2	cds	179145	179486	-	KGFJFE_02590		hypothetical protein	RefSeq:WP_000182028.1, SO:0001217, UniParc:UPI0001C0B8E1, UniRef:UniRef100_A0A0E0VNY6, UniRef:UniRef50_A0A143PAF6, UniRef:UniRef90_A0A0H3K8K3
2	cds	179491	180150	-	KGFJFE_02595	nth	endonuclease III	COG:COG0177, COG:L, RefSeq:WP_000253765.1, SO:0001217, UniParc:UPI00000D7789, UniRef:UniRef100_A0A0E0VQA2, UniRef:UniRef50_A0A078M1V2, UniRef:UniRef90_A0A0E0VQA2
2	cds	180140	180826	-	KGFJFE_02600	dnaD	DNA replication protein DnaD	COG:COG3935, COG:L, RefSeq:WP_000362222.1, SO:0001217, UniParc:UPI00003B169A, UniRef:UniRef100_A0A166M8V2, UniRef:UniRef50_A0A846SD40, UniRef:UniRef90_Q9EUT0
2	cds	181155	182447	-	KGFJFE_02605	asnS	asparagine--tRNA ligase	COG:COG0017, COG:J, EC:6.1.1.22, GO:0003676, GO:0004816, GO:0005524, GO:0005737, GO:0006421, KEGG:K01893, RefSeq:WP_000858789.1, SO:0001217, UniParc:UPI00004B5BF1, UniRef:UniRef100_Q2FGY6, UniRef:UniRef50_P54262, UniRef:UniRef90_Q4L6F8
2	cds	182769	185462	-	KGFJFE_02610	dinG	3'-5' exonuclease DinG	COG:COG2176, COG:L, EC:3.1.-.-, EC:5.6.2.3, GO:0003677, GO:0003887, GO:0004386, GO:0005524, GO:0006260, GO:0008408, GO:0016818, KEGG:K03722, RefSeq:WP_000525056.1, SO:0001217, UniParc:UPI0001C11E6C, UniRef:UniRef100_A0A2S6DP41, UniRef:UniRef50_Q6GGV4, UniRef:UniRef90_Q6GGV4
2	cds	185486	186457	-	KGFJFE_02615	birA	biotin--[acetyl-CoA-carboxylase] ligase	COG:COG1654, COG:K, RefSeq:WP_000049916.1, SO:0001217, UniParc:UPI0001C0B8E5, UniRef:UniRef100_A0A2S6DAL2, UniRef:UniRef50_A0A3A5LBF0, UniRef:UniRef90_A0A3A5LBF0
2	cds	186444	187646	-	KGFJFE_02620	cca	CCA tRNA nucleotidyltransferase	COG:COG0617, COG:J, EC:2.7.7.72, GO:0000049, GO:0000287, GO:0001680, GO:0005524, GO:0016437, GO:0042245, GO:0052927, GO:0052928, GO:0052929, RefSeq:WP_000361538.1, SO:0001217, UniParc:UPI0001C11E6D, UniRef:UniRef100_A0A0E0VQA9, UniRef:UniRef50_Q49XR3, UniRef:UniRef90_Q5HFW6
2	cds	187651	188793	-	KGFJFE_02625	bshA	N-acetyl-alpha-D-glucosaminyl L-malate synthase BshA	COG:COG0438, COG:M, RefSeq:WP_000690021.1, SO:0001217, UniParc:UPI00027E4E3E, UniRef:UniRef100_A0A0E0VP59, UniRef:UniRef50_P42982, UniRef:UniRef90_A0A077UFX8
2	cds	189037	189354	-	KGFJFE_02630	mazG	nucleotide pyrophosphohydrolase	COG:COG1694, COG:V, RefSeq:WP_000839926.1, SO:0001217, UniParc:UPI0000054C60, UniRef:UniRef100_A0A7U9J600, UniRef:UniRef50_A0A511ZD25, UniRef:UniRef90_G5JHR6
2	cds	189689	190387	-	KGFJFE_02635	yugP	zinc metallopeptidase	COG:COG2738, COG:O, SO:0001217, UniParc:UPI0001C11E6F, UniRef:UniRef100_A0A7I8NK48, UniRef:UniRef50_W8TW87, UniRef:UniRef90_W8TW87
2	cds	190441	191028	-	KGFJFE_02640	ypjA	DUF1405 domain-containing protein	COG:COG4347, COG:S, RefSeq:WP_000154694.1, SO:0001217, UniParc:UPI0001B3B373, UniRef:UniRef100_A0A229LUM2, UniRef:UniRef50_A0A0U1ML63, UniRef:UniRef90_A0A0U1ML63
2	cds	191018	191647	-	KGFJFE_02645	ypiB	UPF0302 protein SAS1405	COG:COG5582, COG:S, SO:0001217, UniParc:UPI0002550B71, UniRef:UniRef100_A0A0E0VQB4, UniRef:UniRef50_Q2FYH3, UniRef:UniRef90_Q2FYH3
2	cds	191607	192851	-	KGFJFE_02650		hypothetical protein	COG:COG2956, COG:M, RefSeq:WP_000389530.1, SO:0001217, UniParc:UPI0001C11E71, UniRef:UniRef100_A0A0E0VP65, UniRef:UniRef50_B9DNU9, UniRef:UniRef90_A0A0H3KCT4
2	cds	192858	194156	-	KGFJFE_02655	aroA	3-phosphoshikimate 1-carboxyvinyltransferase	COG:COG0128, COG:E, EC:2.5.1.19, GO:0003866, GO:0005737, GO:0008652, GO:0009073, GO:0009423, RefSeq:WP_000245908.1, SO:0001217, UniParc:UPI0001C11E72, UniRef:UniRef100_A0A0E0VQT5, UniRef:UniRef50_Q49XS0, UniRef:UniRef90_Q6GGU5
2	cds	194166	195230	-	KGFJFE_02660	aroB	3-dehydroquinate synthase	COG:COG0337, COG:E, EC:4.2.3.4, GO:0000166, GO:0003856, GO:0005737, GO:0008652, GO:0009073, GO:0009423, GO:0046872, KEGG:K01735, RefSeq:WP_000776339.1, SO:0001217, UniParc:UPI0001C11E73, UniRef:UniRef100_A0A224AXB5, UniRef:UniRef50_Q6GGU4, UniRef:UniRef90_Q6GGU4
2	cds	195256	196422	-	KGFJFE_02665	aroC	chorismate synthase	COG:COG0082, COG:E, EC:4.2.3.5, GO:0004107, GO:0008652, GO:0009073, GO:0009423, KEGG:K01736, RefSeq:WP_001269939.1, SO:0001217, UniParc:UPI0001B3B371, UniRef:UniRef100_A0A0E0VP00, UniRef:UniRef50_Q59803, UniRef:UniRef90_Q5HP77
2	cds	196809	197009	-	KGFJFE_02670		hypothetical protein	RefSeq:WP_000789522.1, SO:0001217, UniParc:UPI0000054C68, UniRef:UniRef100_W8U5U4, UniRef:UniRef50_A0A0H3K030, UniRef:UniRef90_W8U5U4
2	cds	197215	197664	-	KGFJFE_02675	ndk	nucleoside-diphosphate kinase	COG:COG0105, COG:F, EC:2.7.4.6, GO:0004550, GO:0005524, GO:0005737, GO:0006165, GO:0006183, GO:0006228, GO:0006241, GO:0046872, RefSeq:WP_000442480.1, SO:0001217, UniParc:UPI000012FEC6, UniRef:UniRef100_A7X2H3, UniRef:UniRef50_Q81FQ4, UniRef:UniRef90_A7X2H3
2	cds	197756	198715	-	KGFJFE_02680	ispA	heptaprenyl diphosphate synthase	COG:COG0142, COG:H, EC:2.5.1.30, KEGG:K24873, RefSeq:WP_001096479.1, SO:0001217, UniParc:UPI0001C11E74, UniRef:UniRef100_A0A0D1HIQ5, UniRef:UniRef50_T1Y8Y2, UniRef:UniRef90_A0A0E0VQU1
2	cds	198717	199442	-	KGFJFE_02685	menG	demethylmenaquinone methyltransferase	COG:COG2226, COG:H, EC:2.1.1.163, GO:0009234, GO:0032259, GO:0043770, GO:0102027, GO:0102094, GO:0102955, RefSeq:WP_000774681.1, SO:0001217, UniParc:UPI0001C11E75, UniRef:UniRef100_A0A2S6DKM1, UniRef:UniRef50_P31113, UniRef:UniRef90_Q6GGU0
2	cds	199445	200017	-	KGFJFE_02690		heptaprenyl pyrophosphate synthase subunit A	EC:2.5.1.30, KEGG:K00805, RefSeq:WP_000450555.1, SO:0001217, UniParc:UPI00000D76A6, UniRef:UniRef100_W8TTD5, UniRef:UniRef50_A0A6A8G111, UniRef:UniRef90_A0A6A8G111
2	cds	200448	200720	-	KGFJFE_02695	hup	DNA-binding protein HU	COG:COG0776, COG:L, GO:0003677, GO:0030261, GO:0030527, RefSeq:WP_001043863.1, SO:0001217, UniParc:UPI0000054C6E, UniRef:UniRef100_Q5HFV0, UniRef:UniRef50_Q5HFV0, UniRef:UniRef90_Q5HFV0
2	cds	200891	201889	-	KGFJFE_02700	gpsA	NAD(P)H-dependent glycerol-3-phosphate dehydrogenase	COG:C, COG:COG0240, EC:1.1.1.94, GO:0004367, GO:0005975, GO:0006650, GO:0008654, GO:0009331, GO:0046167, GO:0046168, GO:0051287, RefSeq:WP_000161737.1, SO:0001217, UniParc:UPI0001C11E76, UniRef:UniRef100_A0A224B1W4, UniRef:UniRef50_P46919, UniRef:UniRef90_Q2FGW8
2	cds	201906	203216	-	KGFJFE_02705	der	ribosome biogenesis GTPase Der	COG:COG1160, COG:J, GO:0005525, GO:0042254, KEGG:K03977, RefSeq:WP_000165530.1, SO:0001217, UniParc:UPI0000054C70, UniRef:UniRef100_A7X2I1, UniRef:UniRef50_P50743, UniRef:UniRef90_Q49XS9
2	cds	203438	204613	-	KGFJFE_02710	rpsA	30S ribosomal protein S1	COG:COG0539, COG:J, GO:0003723, GO:0005840, RefSeq:WP_000133960.1, SO:0001217, UniParc:UPI0001C11E77, UniRef:UniRef100_A0A0E0VPW3, UniRef:UniRef50_Q49XT0, UniRef:UniRef90_Q6GGT5
2	cds	205325	205984	-	KGFJFE_02715	cmk	(d)CMP kinase	COG:COG0283, COG:F, EC:2.7.4.25, GO:0005524, GO:0005737, GO:0006220, GO:0016310, GO:0036430, GO:0036431, KEGG:K00945, RefSeq:WP_000644390.1, SO:0001217, UniParc:UPI0001AE82AC, UniRef:UniRef100_A0A2S6DCI8, UniRef:UniRef50_B9DNU7, UniRef:UniRef90_Q6GGT4
2	cds	206061	207029	+	KGFJFE_02720	ansA	L-asparaginase	COG:COG0252, COG:JE, RefSeq:WP_000681742.1, SO:0001217, UniParc:UPI0001C11E79, UniRef:UniRef100_A0A0E0VQV0, UniRef:UniRef50_C0ZCA3, UniRef:UniRef90_A0A2K4AHG4
2	cds	207144	208130	-	KGFJFE_02725	ypdA	Pyridine nucleotide-disulphide oxidoreductase	COG:COG0492, COG:O, RefSeq:WP_001174257.1, SO:0001217, UniParc:UPI0001C11E7A, UniRef:UniRef100_A0A0E0VPW7, UniRef:UniRef50_P50736, UniRef:UniRef90_A0A2K4AII5
2	cds	208533	209987	-	KGFJFE_02730	ebpS	elastin-binding protein EbpS	GO:0005886, GO:0016021, GO:0045121, RefSeq:WP_000069278.1, SO:0001217, UniParc:UPI0001C11E7C, UniRef:UniRef100_A0A0E0VQD5, UniRef:UniRef50_Q6GGT1, UniRef:UniRef90_Q6GGT1
2	cds	210140	211519	-	KGFJFE_02735	recQ	recombinase RecQ	COG:COG0514, COG:L, RefSeq:WP_000902104.1, SO:0001217, UniParc:UPI0001C11E7D, UniRef:UniRef100_A0A229LVD8, UniRef:UniRef50_A0A0D6XTH4, UniRef:UniRef90_A0A0D6HLL6
2	cds	211509	212462	-	KGFJFE_02740	ypbB	HTH-40 domain-containing protein	COG:COG4955, COG:S, SO:0001217, UniRef:UniRef50_C5QSM5, UniRef:UniRef90_T1Y8Z7
2	cds	212570	212818	+	KGFJFE_02745	fer	ferredoxin	COG:C, COG:COG1141, RefSeq:WP_001151997.1, SO:0001217, UniParc:UPI00000D7814, UniRef:UniRef100_A0A0D1GR88, UniRef:UniRef50_P50727, UniRef:UniRef90_A0A0D1GR88
2	cds	212924	213469	-	KGFJFE_02750	ribU	Riboflavin transporter RibU	COG:COG3601, COG:H, GO:0005886, GO:0016021, GO:0032217, KEGG:K23675, RefSeq:WP_001186909.1, SO:0001217, UniParc:UPI0001C11E7E, UniRef:UniRef100_A0A0E0VP16, UniRef:UniRef50_E5QVT2, UniRef:UniRef90_E5QVT2
2	ncRNA-region	213531	213665	-			FMN riboswitch (RFN element)	RFAM:RF00050, SO:0000035
2	cds	213873	214745	-	KGFJFE_02755		DUF1672 domain-containing protein	SO:0001217, UniParc:UPI0001C11E7F, UniRef:UniRef100_A0A2S6DCJ6, UniRef:UniRef50_A0A2U0IL67, UniRef:UniRef90_A0A2U0IL67
2	cds	215260	216096	-	KGFJFE_02760		DUF1672 domain-containing protein	SO:0001217, UniParc:UPI0001C11EBF, UniRef:UniRef100_A0A2S6DCJ8, UniRef:UniRef50_A0A2U0IL67, UniRef:UniRef90_A0A6B5D686
2	cds	216211	217080	-	KGFJFE_02765		DUF1672 domain-containing protein	SO:0001217, UniRef:UniRef50_A0A2U0IL67, UniRef:UniRef90_A0A6B5I6R4
2	cds	217663	218061	-	KGFJFE_02770		hypothetical protein	RefSeq:WP_021285852.1, SO:0001217, UniParc:UPI000390FEED, UniRef:UniRef100_A0A8E7FQ94, UniRef:UniRef50_M9QRV7, UniRef:UniRef90_M9QRV7
2	cds	218051	218578	-	KGFJFE_02775		DUF4065 domain-containing protein	RefSeq:WP_000455172.1, SO:0001217, UniParc:UPI0001C11AFD, UniRef:UniRef100_UPI0001C11AFD, UniRef:UniRef50_Q4L5L9, UniRef:UniRef90_M9QX37
2	cds	218600	218779	-	KGFJFE_02780		hypothetical protein	RefSeq:WP_031795408.1, SO:0001217, UniParc:UPI00044B6813, UniRef:UniRef100_UPI00044BF890, UniRef:UniRef50_A0A8D9YYB8, UniRef:UniRef90_A0A8D9YYB8
2	ncRNA	219112	219262	-	KGFJFE_02785	SprX	Small pathogenicity island RNA X	RFAM:RF02672, SO:0000655
2	cds	219470	220924	-	KGFJFE_02790		putative autolysin PH	EC:3.5.1.28, GO:0008745, GO:0009253, GO:0019835, GO:0030288, GO:0042742, GO:0071555, KEGG:K01448, RefSeq:WP_000930258.1, SO:0001217, UniParc:UPI00004B5AF1, UniRef:UniRef100_A0A0H2X1E2, UniRef:UniRef50_Q2FYD8, UniRef:UniRef90_Q2FYD8
2	cds	220936	221238	-	KGFJFE_02795		phage holin	RefSeq:WP_000339146.1, SO:0001217, UniParc:UPI000009C019, UniRef:UniRef100_U5U770, UniRef:UniRef50_M1T2Y5, UniRef:UniRef90_M1T2Y5
2	cds	221374	221673	-	KGFJFE_02800		DUF2951 domain-containing protein	RefSeq:WP_000466784.1, SO:0001217, UniParc:UPI000009BE83, UniRef:UniRef100_A0A0Z3A148, UniRef:UniRef50_A0A0H3K871, UniRef:UniRef90_A0A0H3K871
2	cds	221719	221883	-	KGFJFE_02805		XkdX family protein	RefSeq:WP_000916020.1, SO:0001217, UniParc:UPI00000541EC, UniRef:UniRef100_M1SNW7, UniRef:UniRef50_B2ZZ00, UniRef:UniRef90_A0A0H2X004
2	cds	221876	222265	-	KGFJFE_02810		DUF2977 domain-containing protein	RefSeq:WP_001166599.1, SO:0001217, UniParc:UPI00000541ED, UniRef:UniRef100_M1SVD3, UniRef:UniRef50_A0A0K1LKC8, UniRef:UniRef90_A0A0K1LKC8
2	cds	222265	223731	-	KGFJFE_02815		BppU-N domain-containing protein	RefSeq:WP_021285990.1, SO:0001217, UniParc:UPI0003866681, UniRef:UniRef100_UPI0003866681, UniRef:UniRef50_A0A0H2X1D7, UniRef:UniRef90_A0A0H2X1D7
2	cds	223731	225641	-	KGFJFE_02820		Receptor binding protein	RefSeq:WP_000429558.1, SO:0001217, UniParc:UPI0000696C3E, UniRef:UniRef100_I1W5X8, UniRef:UniRef50_M1T2Y1, UniRef:UniRef90_M1T2Y1
2	cds	225657	225947	-	KGFJFE_02825		hypothetical protein	RefSeq:WP_000179858.1, SO:0001217, UniParc:UPI000009BCE2, UniRef:UniRef100_U5U457, UniRef:UniRef50_R4WEC3, UniRef:UniRef90_U5U457
2	cds	225947	227530	-	KGFJFE_02830		peptidase	RefSeq:WP_000384474.1, SO:0001217, UniParc:UPI00000D9E12, UniRef:UniRef100_M1SNW3, UniRef:UniRef50_A0A380EDB0, UniRef:UniRef90_A0A380EDB0
2	cds	227539	228363	-	KGFJFE_02835		hypothetical protein	RefSeq:WP_001190533.1, SO:0001217, UniParc:UPI00000541F2, UniRef:UniRef100_M1SVC8, UniRef:UniRef90_Q4ZCS6
2	cds	228363	234563	-	KGFJFE_02840		phage tail tape measure protein	SO:0001217, UniRef:UniRef50_A0A517JRP3, UniRef:UniRef90_A0A517JRP3
2	cds	234577	234735	-	KGFJFE_02845		hypothetical protein	RefSeq:WP_000438833.1, SO:0001217, UniParc:UPI00000541F4, UniRef:UniRef100_M1T2X8, UniRef:UniRef50_M1T2X8, UniRef:UniRef90_M1T2X8
2	cds	234777	235127	-	KGFJFE_02850		hypothetical protein	RefSeq:WP_000589167.1, SO:0001217, UniParc:UPI00000541F5, UniRef:UniRef100_M9QRU4, UniRef:UniRef50_C5QS22, UniRef:UniRef90_M9QRU4
2	cds	235185	235640	-	KGFJFE_02855		phage tail protein	RefSeq:WP_000169128.1, SO:0001217, UniParc:UPI00000541F6, UniRef:UniRef100_M1SNV9, UniRef:UniRef50_A0A0D1JXR5, UniRef:UniRef90_A0A0D1JXR5
2	cds	235732	236373	-	KGFJFE_02860		phage tail protein	RefSeq:WP_000807536.1, SO:0001217, UniParc:UPI00000541F7, UniRef:UniRef100_M1SVC7, UniRef:UniRef50_A0A1L7RH37, UniRef:UniRef90_A0A0K1LKB8
2	cds	236408	236803	-	KGFJFE_02865		hypothetical protein	RefSeq:WP_001023802.1, SO:0001217, UniParc:UPI0000505934, UniRef:UniRef100_M1TAZ8, UniRef:UniRef50_A0A1L7RV34, UniRef:UniRef90_U5U758
2	cds	236804	237205	-	KGFJFE_02870		Minor structural protein	RefSeq:WP_000110020.1, SO:0001217, UniParc:UPI0000505933, UniRef:UniRef100_M1T2X4, UniRef:UniRef50_A0A1L7RVH1, UniRef:UniRef90_U5U4P3
2	cds	237202	237534	-	KGFJFE_02875		Phage protein	RefSeq:WP_000395501.1, SO:0001217, UniParc:UPI000009BC01, UniRef:UniRef100_A0A517IUW4, UniRef:UniRef50_U5U447, UniRef:UniRef90_U5U447
2	cds	237546	237824	-	KGFJFE_02880		head-tail connector protein	RefSeq:WP_000050973.1, SO:0001217, UniParc:UPI00000541FB, UniRef:UniRef100_M1SNV2, UniRef:UniRef50_A0A1L7RH29, UniRef:UniRef90_A0A0D1JXS0
2	cds	237893	239056	-	KGFJFE_02885		phage major capsid protein	RefSeq:WP_001142739.1, SO:0001217, UniParc:UPI0002477A54, UniRef:UniRef100_M1SVC5, UniRef:UniRef50_A0A512S9F4, UniRef:UniRef90_M1SVC5
2	cds	239068	239841	-	KGFJFE_02890		Clp protease ClpP	RefSeq:WP_000061872.1, SO:0001217, UniParc:UPI0001B3A9EC, UniRef:UniRef100_M1TAZ4, UniRef:UniRef50_A0A0D0SEM5, UniRef:UniRef90_A0A6H3QCV9
2	cds	239825	241063	-	KGFJFE_02895		phage portal protein	RefSeq:WP_001100669.1, SO:0001217, UniParc:UPI000009BBCC, UniRef:UniRef100_M1T2X0, UniRef:UniRef50_A0A1L7RUF7, UniRef:UniRef90_M1T2X0
2	cds	241068	242759	-	KGFJFE_02900		terminase large subunit	RefSeq:WP_000153555.1, SO:0001217, UniParc:UPI00004B5AEC, UniRef:UniRef100_A0A5F2KBA7, UniRef:UniRef50_R4WAN4, UniRef:UniRef90_R4WAN4
2	cds	242749	243054	-	KGFJFE_02905		phage terminase small subunit P27 family	RefSeq:WP_000778933.1, SO:0001217, UniParc:UPI0000054200, UniRef:UniRef100_R4WAL2, UniRef:UniRef50_A0A073K507, UniRef:UniRef90_R4WAL2
2	cds	243182	243496	-	KGFJFE_02910		HNH endonuclease	RefSeq:WP_031867669.1, SO:0001217, UniParc:UPI00044BCBAC, UniRef:UniRef100_A0A8K1XIZ4, UniRef:UniRef50_M9QQL5, UniRef:UniRef90_I1W614
2	cds	243653	244090	-	KGFJFE_02915		transcriptional regulator	RefSeq:WP_015986202.1, SO:0001217, UniParc:UPI00015A372D, UniRef:UniRef100_A7TWI7, UniRef:UniRef50_G5JH78, UniRef:UniRef90_M1SNZ2
2	cds	244103	245461	-	KGFJFE_02920		DEAD/DEAH box helicase	RefSeq:WP_217478341.1, SO:0001217, UniParc:UPI001C2F0EDA, UniRef:UniRef100_UPI001C2F0EDA, UniRef:UniRef50_Q4L5I7, UniRef:UniRef90_A7TWI6
2	cds	245451	245741	-	KGFJFE_02925		nuclease	RefSeq:WP_000665203.1, SO:0001217, UniParc:UPI0000054204, UniRef:UniRef100_A0A7H9C4K2, UniRef:UniRef50_U5U7A3, UniRef:UniRef90_U5U7A3
2	cds	246082	248529	-	KGFJFE_02930		hypothetical protein	PFAM:PF05272.14, SO:0001217, UniRef:UniRef50_A0A1E5TJE0, UniRef:UniRef90_M1RZC5
2	cds	248581	248781	-	KGFJFE_02935		DUF1514 domain-containing protein	RefSeq:WP_000265251.1, SO:0001217, UniParc:UPI000009BF4A, UniRef:UniRef100_A0A6A8FC81, UniRef:UniRef50_A0A6A8FC81, UniRef:UniRef90_A0A6A8FC81
2	sorf	248784	248855	-	KGFJFE_02940		Hypothetical phage protein	SO:0001217, UniParc:UPI00003B16C3, UniRef:UniRef100_A0A7U7EV04, UniRef:UniRef50_A0A7U7EV04, UniRef:UniRef90_A0A7U7EV04
2	cds	248849	249001	-	KGFJFE_02945		transcriptional regulator	SO:0001217, UniRef:UniRef50_A0A2D1G5C4, UniRef:UniRef90_A0A2D1G5C4
2	cds	248998	249384	-	KGFJFE_02950		DUF1523 domain-containing protein	RefSeq:WP_000592219.1, SO:0001217, UniParc:UPI0002431740, UniRef:UniRef100_M9QX07, UniRef:UniRef50_A0A0H3KHQ7, UniRef:UniRef90_A0A0H3KHQ7
2	cds	249381	249587	-	KGFJFE_02955		DUF1381 domain-containing protein	RefSeq:WP_000195803.1, SO:0001217, UniParc:UPI000009C100, UniRef:UniRef100_M9NTF8, UniRef:UniRef50_A0A0E3TAK9, UniRef:UniRef90_A0A059T622
2	cds	249624	250160	-	KGFJFE_02960	dut2	dUTPase	COG:COG4508, COG:F, RefSeq:WP_000185680.1, SO:0001217, UniParc:UPI00000CAE97, UniRef:UniRef100_A0A658XS11, UniRef:UniRef50_A0A2D0TC88, UniRef:UniRef90_A0A411BM68
2	cds	250153	250401	-	KGFJFE_02965		DUF1024 domain-containing protein	RefSeq:WP_031797053.1, SO:0001217, UniParc:UPI00044B541E, UniRef:UniRef100_UPI00044B541E, UniRef:UniRef50_A0A380DSY9, UniRef:UniRef90_Q4ZBK5
2	cds	250394	250678	-	KGFJFE_02970		phage protein	RefSeq:WP_031797052.1, SO:0001217, UniParc:UPI000449C7DE, UniRef:UniRef100_UPI000449C7DE, UniRef:UniRef50_A0A059T7K0, UniRef:UniRef90_Q9MBR2
2	cds	250675	251112	-	KGFJFE_02975		YopX domain-containing protein	RefSeq:WP_031794817.1, SO:0001217, UniParc:UPI000453159E, UniRef:UniRef100_UPI000453159E, UniRef:UniRef50_A0A0D1JV22, UniRef:UniRef90_A0A0D1JV22
2	cds	251109	251303	-	KGFJFE_02980		hypothetical protein	RefSeq:WP_031794818.1, SO:0001217, UniParc:UPI00044FE1A4, UniRef:UniRef100_UPI00044FE1A4, UniRef:UniRef50_Q4ZDX2, UniRef:UniRef90_A0A0U2A067
2	cds	251300	251701	-	KGFJFE_02985		Uncharacterized protein orf30	RefSeq:WP_031869170.1, SO:0001217, UniParc:UPI00044F4F50, UniRef:UniRef100_UPI00044F4F50, UniRef:UniRef50_B2ZYW8, UniRef:UniRef90_B2ZYW8
2	cds	251704	251910	-	KGFJFE_02990		Uncharacterized protein orf29	RefSeq:WP_000693989.1, SO:0001217, UniParc:UPI000023328E, UniRef:UniRef100_U5U792, UniRef:UniRef50_B2ZYW7, UniRef:UniRef90_B2ZYW7
2	cds	251924	252166	-	KGFJFE_02995		Phage Conserved Open Reading Frame 51	RefSeq:WP_000132292.1, SO:0001217, UniParc:UPI000023328D, UniRef:UniRef100_A0A4T9ZE26, UniRef:UniRef50_A9CR79, UniRef:UniRef90_A0A8D9YRS4
2	cds	252172	252426	-	KGFJFE_03000		DUF3310 domain-containing protein	RefSeq:WP_001649862.1, SO:0001217, UniParc:UPI0002CAF6EB, UniRef:UniRef100_M9QX02, UniRef:UniRef50_B2ZYW4, UniRef:UniRef90_B2ZYW4
2	cds	252426	252827	-	KGFJFE_03005		PVL family protein	RefSeq:WP_000113974.1, SO:0001217, UniParc:UPI00000D9E29, UniRef:UniRef100_U5U454, UniRef:UniRef50_U5U454, UniRef:UniRef90_U5U454
2	cds	252827	253012	-	KGFJFE_03010		DUF3113 domain-containing protein	RefSeq:WP_001164629.1, SO:0001217, UniParc:UPI0000054219, UniRef:UniRef100_U5U7E8, UniRef:UniRef50_U5U7E8, UniRef:UniRef90_U5U7E8
2	cds	253025	254986	-	KGFJFE_03015		DNA polymerase	SO:0001217, UniRef:UniRef50_B5WZM5, UniRef:UniRef90_A0A345AQ88
2	cds	255046	255603	-	KGFJFE_03020		DUF2815 domain-containing protein	RefSeq:WP_000645049.1, SO:0001217, UniParc:UPI00003B1A98, UniRef:UniRef100_A0A0D1I9B5, UniRef:UniRef50_R4WAN2, UniRef:UniRef90_R4WAN2
2	cds	255630	256796	-	KGFJFE_03025		DUF2800 domain-containing protein	SO:0001217, UniRef:UniRef50_A0A1E5TI72, UniRef:UniRef90_Q2FY99
2	cds	256793	257155	-	KGFJFE_03030		hypothetical protein	RefSeq:WP_000985976.1, SO:0001217, UniParc:UPI00006E845B, UniRef:UniRef100_M1RZB5, UniRef:UniRef50_A0A0K1LKE9, UniRef:UniRef90_A0A0K1LKE9
2	cds	257170	257493	-	KGFJFE_03035		TrmB family transcriptional regulator	RefSeq:WP_000174994.1, SO:0001217, UniParc:UPI00000D9E2E, UniRef:UniRef100_M9QQK2, UniRef:UniRef50_M9QQK2, UniRef:UniRef90_M9QQK2
2	cds	257572	257733	-	KGFJFE_03040		DUF1270 domain-containing protein	RefSeq:WP_001285948.1, SO:0001217, UniParc:UPI00003B16D2, UniRef:UniRef100_A0A0E1X593, UniRef:UniRef50_B2ZYU9, UniRef:UniRef90_B2ZYU9
2	cds	257746	258009	-	KGFJFE_03045		helix-turn-helix domain-containing protein	RefSeq:WP_016187436.1, SO:0001217, UniParc:UPI000327D068, UniRef:UniRef100_M9QRR6, UniRef:UniRef50_M9QRR6, UniRef:UniRef90_M9QRR6
2	cds	258034	258249	-	KGFJFE_03050		hypothetical protein	RefSeq:WP_001097552.1, SO:0001217, UniParc:UPI0000054220, UniRef:UniRef100_M9QWZ6, UniRef:UniRef90_Q4ZCI4
2	cds	258304	258669	+	KGFJFE_03055		Conserved hypothetical phage protein	RefSeq:WP_016170627.1, SO:0001217, UniParc:UPI000332D406, UniRef:UniRef100_A0A411BM64, UniRef:UniRef50_Q2FY93, UniRef:UniRef90_Q2FY93
2	cds	258638	258883	-	KGFJFE_03060		DUF2829 domain-containing protein	RefSeq:WP_001025401.1, SO:0001217, UniParc:UPI00000D9E32, UniRef:UniRef100_U5U445, UniRef:UniRef50_U5U445, UniRef:UniRef90_U5U445
2	cds	258939	259148	+	KGFJFE_03065		hypothetical protein	RefSeq:WP_000642492.1, SO:0001217, UniParc:UPI000009AE96, UniRef:UniRef100_U5U7E0, UniRef:UniRef50_U5U7E0, UniRef:UniRef90_U5U7E0
2	cds	259138	259281	-	KGFJFE_03070		hypothetical protein	RefSeq:WP_000939498.1, SO:0001217, UniParc:UPI00000CCABD, UniRef:UniRef100_S4SWE8, UniRef:UniRef50_Q4L3S9, UniRef:UniRef90_Q4L3S9
2	cds	259348	259728	+	KGFJFE_03075		DUF2513 domain-containing protein	RefSeq:WP_000773059.1, SO:0001217, UniParc:UPI00003B16D4, UniRef:UniRef100_A0A170FV99, UniRef:UniRef50_A0A0H2WXQ2, UniRef:UniRef90_A0A0H2WXQ2
2	cds	259715	259912	-	KGFJFE_03080		hypothetical protein	RefSeq:WP_001148860.1, SO:0001217, UniParc:UPI00003B16D5, UniRef:UniRef100_A0A169SFQ4, UniRef:UniRef50_O80075, UniRef:UniRef90_A0A169SFQ4
2	cds	259982	260194	+	KGFJFE_03085		uracil-DNA glycosylase	RefSeq:WP_000362644.1, SO:0001217, UniParc:UPI0000505944, UniRef:UniRef100_A0A8E0ESJ7, UniRef:UniRef50_A0A8E0ESJ7, UniRef:UniRef90_A0A8E0ESJ7
2	cds	260235	260384	-	KGFJFE_03090		hypothetical protein	RefSeq:WP_000771849.1, SO:0001217, UniParc:UPI00003B16D6, UniRef:UniRef100_A0A0E1X550, UniRef:UniRef50_A0A0E1X550, UniRef:UniRef90_A0A0E1X550
2	cds	260399	260671	-	KGFJFE_03095		hypothetical protein	SO:0001217, UniRef:UniRef50_A0A6G4ZRS9, UniRef:UniRef90_A0A6G4ZRS9
2	cds	260662	261189	-	KGFJFE_03100		Rha family transcriptional regulator	SO:0001217, UniRef:UniRef50_Q9B0H3, UniRef:UniRef90_UPI000C0A2A76
2	cds	261212	261439	-	KGFJFE_03105		XRE family transcriptional regulator	RefSeq:WP_015978369.1, SO:0001217, UniParc:UPI0000505B0C, UniRef:UniRef100_A0A6B5S407, UniRef:UniRef50_A0A8D9W1U7, UniRef:UniRef90_A0A8D9W1U7
2	cds	261593	262222	+	KGFJFE_03110		transcriptional regulator	EC:3.4.21.88, KEGG:K01356, RefSeq:WP_029549401.1, SO:0001217, UniParc:UPI0004481CC7, UniRef:UniRef100_A0A411BMA3, UniRef:UniRef50_A0A380D6V0, UniRef:UniRef90_A0A6B5S447
2	cds	262279	262875	+	KGFJFE_03115		hypothetical protein	RefSeq:WP_031796639.1, SO:0001217, UniParc:UPI00044DD4E6, UniRef:UniRef100_A0A411BM37, UniRef:UniRef50_A0A0U1MS86, UniRef:UniRef90_A0A0U1MS86
2	cds	263126	263251	+	KGFJFE_03120		hypothetical protein	SO:0001217, UniRef:UniRef50_A0A868BRV8, UniRef:UniRef90_A0A868BRV8
2	cds	263248	263862	-	KGFJFE_03125		Na/K ATPase	RefSeq:WP_000191459.1, SO:0001217, UniParc:UPI000005422A, UniRef:UniRef100_C5I623, UniRef:UniRef50_O80069, UniRef:UniRef90_O80069
2	cds	263988	265193	+	KGFJFE_03130		integrase	RefSeq:WP_031585161.1, SO:0001217, UniParc:UPI0004457021, UniRef:UniRef100_A0A8E7KYF0, UniRef:UniRef50_P20709, UniRef:UniRef90_C5I622
2	cds	265236	267263	-	KGFJFE_03135		Lipoprotein	SO:0001217, UniRef:UniRef50_A0A8D9W4P3, UniRef:UniRef90_Q2FY82
2	cds	267256	268185	-	KGFJFE_03140		DUF1672 domain-containing protein	RefSeq:WP_001825329.1, SO:0001217, UniParc:UPI0001C11F0D, UniRef:UniRef100_A0A6N3YU59, UniRef:UniRef50_A0A2U0IL67, UniRef:UniRef90_A0A0D3Q7K8
2	cds	268430	270181	-	KGFJFE_03145	srrB	two-component system sensor histidine kinase SrrB	COG:COG5002, COG:T, EC:2.7.13.3, GO:0000155, GO:0005524, GO:0005886, GO:0016021, RefSeq:WP_000987760.1, SO:0001217, UniParc:UPI00027E4FAC, UniRef:UniRef100_A0A0E0VQE4, UniRef:UniRef50_Q2FY80, UniRef:UniRef90_Q2FY80
2	cds	270162	270887	-	KGFJFE_03150	srrA	two-component system response regulator SrrA	COG:COG0745, COG:TK, GO:0000160, GO:0003677, GO:0005737, GO:0006355, RefSeq:WP_000064078.1, SO:0001217, UniParc:UPI00000D76FC, UniRef:UniRef100_Q2FY79, UniRef:UniRef50_P35163, UniRef:UniRef90_Q2FY79
2	cds	271020	271757	-	KGFJFE_03155	rsuA	pseudouridine synthase	COG:COG1187, COG:J, RefSeq:WP_000159577.1, SO:0001217, UniParc:UPI000005430C, UniRef:UniRef100_A0A0D1IAK8, UniRef:UniRef50_P35159, UniRef:UniRef90_A0A0U1MLG5
2	cds	271750	272292	-	KGFJFE_03160	scpB	SMC-Scp complex subunit ScpB	COG:COG1386, COG:K, GO:0005737, GO:0006260, GO:0051301, GO:0051304, KEGG:K06024, RefSeq:WP_000368650.1, SO:0001217, UniParc:UPI0001C0BDCF, UniRef:UniRef100_A0A229LVD0, UniRef:UniRef50_Q49XU2, UniRef:UniRef90_Q6GGK4
2	cds	272285	273040	-	KGFJFE_03165	scpA	Segregation and condensation protein A	COG:COG1354, COG:L, GO:0005737, GO:0006260, GO:0007049, GO:0007059, GO:0051301, SO:0001217, UniParc:UPI00000D768E, UniRef:UniRef100_A6U1W4, UniRef:UniRef50_Q6GGK3, UniRef:UniRef90_Q6GGK3
2	cds	273108	273614	+	KGFJFE_03170	ypuF	DUF309 domain-containing protein	COG:COG1547, COG:S, KEGG:K09763, RefSeq:WP_001183432.1, SO:0001217, UniParc:UPI0001B3B304, UniRef:UniRef100_A0A0U1MN82, UniRef:UniRef50_C5QSN3, UniRef:UniRef90_W8TW50
2	cds	273692	274579	-	KGFJFE_03175	xerD	site-specific tyrosine recombinase XerD	COG:COG4974, COG:L, GO:0003677, GO:0005737, GO:0006313, GO:0007049, GO:0007059, GO:0009037, GO:0051301, RefSeq:WP_000447733.1, SO:0001217, UniParc:UPI00000D7702, UniRef:UniRef100_Q5HFS5, UniRef:UniRef50_Q5HFS5, UniRef:UniRef90_Q5HFS5
2	cds	274628	275077	-	KGFJFE_03180	fur	transcriptional repressor	COG:COG0735, COG:P, RefSeq:WP_000392691.1, SO:0001217, UniParc:UPI00000D782F, UniRef:UniRef100_Q9R303, UniRef:UniRef50_A0A7L5ZZE8, UniRef:UniRef90_Q9R303
2	cds	275182	275724	-	KGFJFE_03185	mutT	ADP-ribose pyrophosphatase	COG:COG0494, COG:V, RefSeq:WP_000365235.1, SO:0001217, UniParc:UPI0001C0BDD1, UniRef:UniRef100_A0A0E0VPY7, UniRef:UniRef50_C5QSN6, UniRef:UniRef90_A0A0U1MLN5
2	cds	275806	276714	+	KGFJFE_03190	pdxI	aldo/keto reductase	COG:COG0667, COG:HR, SO:0001217, UniRef:UniRef50_A0A380G9Q4, UniRef:UniRef90_A0A0D6HM65
2	cds	276930	277178	-	KGFJFE_03195		hypothetical protein	RefSeq:WP_000995803.1, SO:0001217, UniParc:UPI0001C11F10, UniRef:UniRef100_A0A2S6DCL6, UniRef:UniRef50_A0A2K4AGQ5, UniRef:UniRef90_A0A0E1VH57
2	cds	277194	277949	-	KGFJFE_03200	yqjQ	short-chain dehydrogenase	COG:COG0300, COG:R, RefSeq:WP_000678222.1, SO:0001217, UniParc:UPI0001C11F11, UniRef:UniRef100_A0A2S6DPW2, UniRef:UniRef50_A0A0D6HM53, UniRef:UniRef90_A0A0D6HM53
2	cds	278091	278906	+	KGFJFE_03205	proC	pyrroline-5-carboxylate reductase	COG:COG0345, COG:E, EC:1.5.1.2, GO:0004735, GO:0005737, GO:0055129, SO:0001217, UniRef:UniRef50_Q49XV0, UniRef:UniRef90_Q99TZ0
2	cds	279011	279931	-	KGFJFE_03210	rnz	ribonuclease Z	COG:COG1234, COG:J, EC:3.1.26.11, GO:0008270, GO:0042781, RefSeq:WP_000454060.1, SO:0001217, UniParc:UPI0001C11F12, UniRef:UniRef100_A0A2S6DPV2, UniRef:UniRef50_Q49XV1, UniRef:UniRef90_Q2FGM9
2	cds	280244	281728	+	KGFJFE_03215	zwf	glucose-6-phosphate dehydrogenase	COG:COG0364, COG:G, EC:1.1.1.363, EC:1.1.1.49, KEGG:K00036, RefSeq:WP_000105070.1, SO:0001217, UniParc:UPI00000D771A, UniRef:UniRef100_A0A0D1FJV3, UniRef:UniRef50_A0A2K4BWB2, UniRef:UniRef90_A0A2X2K1I6
2	cds	281958	282824	+	KGFJFE_03220	araC	AraC family transcriptional regulator	COG:COG2207, COG:K, RefSeq:WP_000382585.1, SO:0001217, UniParc:UPI00000CAA4E, UniRef:UniRef100_Q33C61, UniRef:UniRef50_Q33C61, UniRef:UniRef90_Q33C61
2	cds	282907	284556	-	KGFJFE_03225	amyA	glucohydrolase	COG:COG0366, COG:G, RefSeq:WP_001041929.1, SO:0001217, UniParc:UPI0001C11F13, UniRef:UniRef100_A0A224B3S6, UniRef:UniRef50_O05242, UniRef:UniRef90_A0A2K4AH56
2	cds	284572	285591	-	KGFJFE_03230	purR	LacI family transcriptional regulator	COG:COG1609, COG:K, RefSeq:WP_000256335.1, SO:0001217, UniParc:UPI00003B16EA, UniRef:UniRef100_A0A166M7A2, UniRef:UniRef50_A0A166M7A2, UniRef:UniRef90_A0A0U1MLZ6
2	cds	285785	286156	-	KGFJFE_03235	gloA	glyoxalase/bleomycin resistance/extradiol dioxygenase family protein	COG:COG0346, COG:Q, RefSeq:WP_000413439.1, SO:0001217, UniParc:UPI00005FE50E, UniRef:UniRef100_A0A090M013, UniRef:UniRef50_A0A090M013, UniRef:UniRef90_A0A090M013
2	cds	286375	287781	-	KGFJFE_03240	gndA	NADP-dependent phosphogluconate dehydrogenase	COG:COG0362, COG:G, EC:1.1.1.44, GO:0004616, GO:0006098, GO:0016054, GO:0019521, GO:0050661, RefSeq:WP_000193707.1, SO:0001217, UniParc:UPI00000542F9, UniRef:UniRef100_Q5HFR2, UniRef:UniRef50_P80859, UniRef:UniRef90_Q931R3
2	cds	287849	288982	-	KGFJFE_03245	pepD2	Peptidase family M20/M25/M40	COG:COG2195, COG:E, RefSeq:WP_000606683.1, SO:0001217, UniParc:UPI0001C11F14, UniRef:UniRef100_A0A0E0VPB3, UniRef:UniRef50_A0A380G6E1, UniRef:UniRef90_A0A077UJL1
2	cds	289332	289424	+	KGFJFE_03250	prli42	stressosome-associated protein Prli42	RefSeq:WP_001180311.1, SO:0001217, UniParc:UPI0001573141, UniRef:UniRef100_A0A6B5FRM6, UniRef:UniRef50_A0A0D1HLU9, UniRef:UniRef90_A0A0D1HLU9
2	cds	289551	290531	-	KGFJFE_03255	ygaE	Aromatic acid exporter family member 1	COG:COG4129, COG:S, RefSeq:WP_000916201.1, SO:0001217, UniParc:UPI0001C11F3C, UniRef:UniRef100_A0A2W3FB03, UniRef:UniRef50_A0A0M2P179, UniRef:UniRef90_A0A0D1HXI4
2	cds	290545	290982	-	KGFJFE_03260		UPF0403 protein SAOUHSC_01610	RefSeq:WP_000367419.1, SO:0001217, UniParc:UPI00000D76F9, UniRef:UniRef100_Q7A5G0, UniRef:UniRef50_Q7A5G0, UniRef:UniRef90_Q7A5G0
2	cds	291332	292606	-	KGFJFE_03265	aceF	2-oxoglutarate dehydrogenase	COG:C, COG:COG0508, RefSeq:WP_000406856.1, SO:0001217, UniParc:UPI0001C11F3D, UniRef:UniRef100_A0A224AXE7, UniRef:UniRef50_P37942, UniRef:UniRef90_A0A0D6H284
2	cds	292619	293602	-	KGFJFE_03270	acoB	alpha-ketoacid dehydrogenase subunit beta	COG:C, COG:COG0022, RefSeq:WP_001096628.1, SO:0001217, UniParc:UPI0001C11F3E, UniRef:UniRef100_A0A2S6DCL9, UniRef:UniRef50_P37941, UniRef:UniRef90_A0A0U1MLK4
2	cds	293602	294594	-	KGFJFE_03275	acoA	2-oxoisovalerate dehydrogenase	COG:C, COG:COG1071, RefSeq:WP_000568361.1, SO:0001217, UniParc:UPI0001C11F3F, UniRef:UniRef100_A0A2S6DCN7, UniRef:UniRef50_A0A0D6HJM8, UniRef:UniRef90_A0A0D6HJM8
2	cds	294610	296031	-	KGFJFE_03280	lpdA	dihydrolipoyl dehydrogenase	COG:C, COG:COG1249, EC:1.8.1.4, KEGG:K00382, RefSeq:WP_001291544.1, SO:0001217, UniParc:UPI0001C11F40, UniRef:UniRef100_A0A224B451, UniRef:UniRef50_A0A0D6H3I9, UniRef:UniRef90_A0A0D6H3I9
2	cds	296184	297863	-	KGFJFE_03285	recN	DNA repair protein RecN	COG:COG0497, COG:L, RefSeq:WP_000942210.1, SO:0001217, UniParc:UPI00000CAC72, UniRef:UniRef100_A0A2P8T190, UniRef:UniRef50_A0A4Q7CLK7, UniRef:UniRef90_A0A2P8T190
2	cds	297879	298331	-	KGFJFE_03290	argR	transcriptional regulator ArgR	COG:COG1438, COG:K, GO:0003677, GO:0003700, GO:0005737, GO:0006526, GO:0034618, GO:0051259, RefSeq:WP_001124985.1, SO:0001217, UniParc:UPI00000D783E, UniRef:UniRef100_A7X2P6, UniRef:UniRef50_P17893, UniRef:UniRef90_Q5HP32
2	cds	298762	299643	-	KGFJFE_03295	ispA	geranyl transferase	COG:COG0142, COG:H, RefSeq:WP_000183384.1, SO:0001217, UniParc:UPI0001C11F41, UniRef:UniRef100_A0A224B205, UniRef:UniRef50_A0A7Z7VX95, UniRef:UniRef90_A0A0D6HLK8
2	cds	299621	299851	-	KGFJFE_03300	xseB	exodeoxyribonuclease VII small subunit	COG:COG1722, COG:L, EC:3.1.11.6, GO:0005737, GO:0006308, GO:0008855, GO:0009318, RefSeq:WP_000159865.1, SO:0001217, UniParc:UPI00000542EA, UniRef:UniRef100_A7X2P9, UniRef:UniRef50_Q5HP30, UniRef:UniRef90_Q6GGH6
2	cds	299844	301181	-	KGFJFE_03305	xseA	exodeoxyribonuclease VII large subunit	COG:COG1570, COG:L, EC:3.1.11.6, GO:0003676, GO:0005737, GO:0006308, GO:0008855, GO:0009318, KEGG:K03601, RefSeq:WP_001286935.1, SO:0001217, UniParc:UPI0001C11F42, UniRef:UniRef100_A0A2S6DLK7, UniRef:UniRef50_Q49XW8, UniRef:UniRef90_A7X2Q2
2	cds	301198	301587	-	KGFJFE_03310	nusB	transcription antitermination factor NusB	COG:COG0781, COG:K, GO:0003723, GO:0006353, GO:0006355, GO:0031564, RefSeq:WP_000087385.1, SO:0001217, UniParc:UPI0000130A67, UniRef:UniRef100_A7X2Q3, UniRef:UniRef50_Q49XW9, UniRef:UniRef90_Q2FGK9
2	cds	301647	302009	-	KGFJFE_03315	yloU	Asp23/Gls24 family envelope stress response protein	COG:COG1302, COG:S, RefSeq:WP_000241588.1, SO:0001217, UniParc:UPI00000542E7, UniRef:UniRef100_A0A0U1MNF6, UniRef:UniRef50_A0A0U1MNF6, UniRef:UniRef90_A0A0U1MNF6
2	cds	302024	303379	-	KGFJFE_03320	accC	acetyl-CoA carboxylase biotin carboxylase subunit	COG:COG4770, COG:I, RefSeq:WP_000756614.1, SO:0001217, UniParc:UPI00027E4FAE, UniRef:UniRef100_UPI00027E4FAE, UniRef:UniRef50_Q58626, UniRef:UniRef90_W8TW18
2	cds	303379	303843	-	KGFJFE_03325	accB	acetyl-CoA carboxylase biotin carboxyl carrier protein	COG:COG0511, COG:I, RefSeq:WP_001009518.1, SO:0001217, UniParc:UPI00019F4D85, UniRef:UniRef100_A0A2S6DDD0, UniRef:UniRef50_A0A090LU16, UniRef:UniRef90_A0A090LU16
2	cds	304316	304873	-	KGFJFE_03330	efp	elongation factor P	COG:COG0231, COG:J, GO:0003746, GO:0005737, RefSeq:WP_000626504.1, SO:0001217, UniParc:UPI00000542E4, UniRef:UniRef100_A7X2Q9, UniRef:UniRef50_Q88WN1, UniRef:UniRef90_A7X2Q9
2	cds	304899	305960	-	KGFJFE_03335	pepP	peptidase M24 family protein	COG:COG0006, COG:E, EC:3.4.11.9, KEGG:K01262, RefSeq:WP_000087107.1, SO:0001217, UniParc:UPI00004B5C0D, UniRef:UniRef100_X5E3A4, UniRef:UniRef50_X5E3A4, UniRef:UniRef90_X5E3A4
2	cds	306065	306646	+	KGFJFE_03340		hypothetical protein	RefSeq:WP_000737694.1, SO:0001217, UniParc:UPI0001C11F44, UniRef:UniRef100_A0A2S6DN85, UniRef:UniRef50_Q49XX5, UniRef:UniRef90_W8UXH5
2	cds	306660	306878	+	KGFJFE_03345		Conserved domain protein	RefSeq:WP_001244301.1, SO:0001217, UniParc:UPI00000D9E4F, UniRef:UniRef100_A0A8D9ZPS1, UniRef:UniRef50_T1YA87, UniRef:UniRef90_T1YA87
2	cds	306942	307772	-	KGFJFE_03350	lipM	Octanoyltransferase LipM	COG:COG0095, COG:H, EC:2.3.1.181, GO:0009107, GO:0009249, GO:0033819, RefSeq:WP_000141109.1, SO:0001217, UniParc:UPI00000CAB02, UniRef:UniRef100_Q2FY37, UniRef:UniRef50_P54511, UniRef:UniRef90_Q2FY37
2	cds	307930	308316	+	KGFJFE_03355	pspE	rhodanese	COG:COG0607, COG:P, RefSeq:WP_001276571.1, SO:0001217, UniParc:UPI00000542DF, UniRef:UniRef100_A0A0H3K8R8, UniRef:UniRef50_A0A380BPC7, UniRef:UniRef90_A0A7U7JUY1
2	cds	308680	310152	-	KGFJFE_03360	gcvPB	aminomethyl-transferring glycine dehydrogenase subunit GcvPB	COG:COG1003, COG:E, EC:1.4.4.2, GO:0004375, GO:0019464, RefSeq:WP_000202179.1, SO:0001217, UniParc:UPI0001C11F45, UniRef:UniRef100_A0A224AXG5, UniRef:UniRef50_P54377, UniRef:UniRef90_Q4L6N5
2	cds	310145	311491	-	KGFJFE_03365	gcvPA	aminomethyl-transferring glycine dehydrogenase subunit GcvPA	COG:COG0403, COG:E, EC:1.4.4.2, GO:0004375, GO:0009116, GO:0019464, RefSeq:WP_000019698.1, SO:0001217, UniParc:UPI0001C11F46, UniRef:UniRef100_A0A0U1MLQ8, UniRef:UniRef50_P54376, UniRef:UniRef90_Q2FGI6
2	cds	311511	312602	-	KGFJFE_03370	gcvT	glycine cleavage system aminomethyltransferase GcvT	COG:COG0404, COG:E, EC:2.1.2.10, GO:0004047, GO:0008483, GO:0019464, RefSeq:WP_000093349.1, SO:0001217, UniParc:UPI00000542DC, UniRef:UniRef100_A7X2S3, UniRef:UniRef50_Q49XY1, UniRef:UniRef90_Q6GGG2
2	ncRNA-region	312677	312774	-			Glycine riboswitch	RFAM:RF00504, SO:0000035
2	cds	312761	313285	-	KGFJFE_03375	aroK	Shikimate kinase	COG:COG0703, COG:E, EC:2.7.1.71, GO:0000287, GO:0004765, GO:0005524, GO:0005737, GO:0008652, GO:0009073, GO:0009423, GO:0016310, RefSeq:WP_001015120.1, SO:0001217, UniParc:UPI00000CA986, UniRef:UniRef100_A7X2S4, UniRef:UniRef50_Q2FY32, UniRef:UniRef90_Q2FY32
2	cds	313518	313892	-	KGFJFE_03380	comGF	competence protein ComGF	COG:COG4940, COG:X, SO:0001217, UniParc:UPI0001C11F47, UniRef:UniRef100_A0A2S6DDC2, UniRef:UniRef50_A0A2Y9TQY6, UniRef:UniRef90_A0A2Y9TQY6
2	cds	313933	314232	-	KGFJFE_03385		competence protein ComGE	RefSeq:WP_000844413.1, SO:0001217, UniParc:UPI00000542D8, UniRef:UniRef100_A0A2G4VGB4, UniRef:UniRef50_A0A2K4AGD7, UniRef:UniRef90_A0A2G4VGB4
2	cds	314219	314653	-	KGFJFE_03390	pulG	competence protein ComGD	COG:COG2165, COG:NUW, KEGG:K02246, SO:0001217, UniParc:UPI0001C11F48, UniRef:UniRef100_A0A0U1MLZ5, UniRef:UniRef50_A0A0U1MLZ5, UniRef:UniRef90_A0A0U1MLZ5
2	cds	314643	314954	-	KGFJFE_03395	comGC	competence protein ComGC	COG:COG4537, COG:X, KEGG:K02245, RefSeq:WP_000472256.1, SO:0001217, UniParc:UPI00000542D4, UniRef:UniRef100_W8TW02, UniRef:UniRef50_A0A380G8S0, UniRef:UniRef90_W8TW02
2	cds	314968	316038	-	KGFJFE_03400	pulF	competence protein ComGB	COG:COG1459, COG:NUW, RefSeq:WP_000776425.1, SO:0001217, UniParc:UPI0001C11F49, UniRef:UniRef100_A0A2S6DDA7, UniRef:UniRef50_A0A0E7KB50, UniRef:UniRef90_A0A0E7KB50
2	cds	316010	316984	-	KGFJFE_03405	pulE	type II secretion system protein E	COG:COG2804, COG:NUW, KEGG:K02243, RefSeq:WP_000697220.1, SO:0001217, UniParc:UPI00000D76D6, UniRef:UniRef100_W8U5L8, UniRef:UniRef50_A0A192F1R5, UniRef:UniRef90_A0A0D3Q868
2	cds	317036	317659	-	KGFJFE_03410	gloB	hydroxyacylglutathione hydrolase	COG:COG0491, COG:R, EC:3.1.2.6, KEGG:K01069, RefSeq:WP_021285938.1, SO:0001217, UniParc:UPI000386B0BF, UniRef:UniRef100_UPI000386B0BF, UniRef:UniRef50_A0A0D1GCF8, UniRef:UniRef90_A0A0D1GCF8
2	cds	317656	317985	-	KGFJFE_03415	yqgV	UPF0045 protein YqgV	COG:COG0011, COG:H, RefSeq:WP_001018871.1, SO:0001217, UniParc:UPI00000542D0, UniRef:UniRef100_W8UXG2, UniRef:UniRef50_P54499, UniRef:UniRef90_A0A7U7JUV1
2	cds	317985	318971	-	KGFJFE_03420	nagC	glucokinase	COG:COG1940, COG:GK, RefSeq:WP_000161315.1, SO:0001217, UniParc:UPI00005FE52F, UniRef:UniRef100_A0A2S6DT44, UniRef:UniRef50_Q56198, UniRef:UniRef90_H6UH58
2	cds	319152	320615	-	KGFJFE_03425	glpG	rhomboid family intramembrane serine protease	COG:COG0705, COG:O, SO:0001217, UniRef:UniRef50_A0A2T7BUN7, UniRef:UniRef90_X5DYK0
2	cds	320627	321220	-	KGFJFE_03430	fAU1	5-formyltetrahydrofolate cyclo-ligase	COG:COG0212, COG:H, RefSeq:WP_001825343.1, SO:0001217, UniParc:UPI0002550D2B, UniRef:UniRef100_A0A5S9C4C5, UniRef:UniRef50_A0A0D6HL28, UniRef:UniRef90_A0A0D6HL28
2	cds	321375	321524	-	KGFJFE_03435	rpmG	50S ribosomal protein L33	COG:COG0267, COG:J, GO:0003735, GO:0005737, GO:0005840, GO:0006412, RefSeq:WP_001265709.1, SO:0001217, UniParc:UPI00000542C9, UniRef:UniRef100_Q5HFK9, UniRef:UniRef50_P23375, UniRef:UniRef90_Q5HNZ8
2	cds	321637	323712	-	KGFJFE_03440	ftsI	penicillin-binding protein	COG:COG0768, COG:DM, EC:3.4.-.-, KEGG:K12553, RefSeq:WP_000919765.1, SO:0001217, UniParc:UPI0001C11F4D, UniRef:UniRef100_A0A1K9IMW8, UniRef:UniRef50_P83331, UniRef:UniRef90_P83331
2	cds	323833	324432	-	KGFJFE_03445	sodA	Superoxide dismutase [Mn/Fe] 1	COG:COG0605, COG:P, EC:1.15.1.1, GO:0004784, GO:0046872, KEGG:K04564, RefSeq:WP_000863556.1, SO:0001217, UniParc:UPI00000542C7, UniRef:UniRef100_Q2FGH0, UniRef:UniRef50_Q9K4V3, UniRef:UniRef90_Q9K4V3
2	cds	324708	325118	-	KGFJFE_03450	fur	Ferric uptake regulation protein	COG:COG0735, COG:P, GO:0003677, GO:0003700, GO:0005737, GO:0046872, RefSeq:WP_001095260.1, SO:0001217, UniParc:UPI00000542C6, UniRef:UniRef100_Q2FY19, UniRef:UniRef50_Q2FY19, UniRef:UniRef90_Q2FY19
2	cds	325105	325977	-	KGFJFE_03455	znuB	metal ABC transporter permease	COG:COG1108, COG:P, SO:0001217, UniParc:UPI00005FE533, UniRef:UniRef100_A0A0B6XQZ2, UniRef:UniRef50_A0A0B6XQZ2, UniRef:UniRef90_A0A0B6XQZ2
2	cds	326010	326795	-	KGFJFE_03460	znuC	zinc ABC transporter ATP-binding protein	COG:COG1121, COG:P, RefSeq:WP_001213908.1, SO:0001217, UniParc:UPI00000542C4, UniRef:UniRef100_W8UXF4, UniRef:UniRef50_W8UXF4, UniRef:UniRef90_W8UXF4
2	cds	326921	327811	-	KGFJFE_03465	nfo	deoxyribonuclease IV	COG:COG0648, COG:L, EC:3.1.21.2, GO:0003677, GO:0006281, GO:0008270, GO:0008833, RefSeq:WP_000924214.1, SO:0001217, UniParc:UPI00004B5C13, UniRef:UniRef100_Q2FGG6, UniRef:UniRef50_P54476, UniRef:UniRef90_Q2FGG6
2	cds	327821	329167	-	KGFJFE_03470	cshB	DEAD-box ATP-dependent RNA helicase CshB	COG:COG0513, COG:L, EC:3.6.4.13, GO:0000027, GO:0003723, GO:0003724, GO:0005524, GO:0005829, GO:0006401, GO:0009409, GO:0016887, GO:0033592, RefSeq:WP_001062170.1, SO:0001217, UniParc:UPI0001C11F93, UniRef:UniRef100_A0A2S6DI22, UniRef:UniRef50_Q2FY15, UniRef:UniRef90_Q2FY15
2	cds	329281	330381	-	KGFJFE_03475	nIF3	Nif3-like dinuclear metal center hexameric protein	COG:COG0327, COG:H, GO:0046872, RefSeq:WP_000683941.1, SO:0001217, UniParc:UPI0001C11F94, UniRef:UniRef100_A0A229LUY5, UniRef:UniRef50_P67272, UniRef:UniRef90_P67272
2	cds	330384	331061	-	KGFJFE_03480	trmK	tRNA methyltransferase	COG:COG2384, COG:J, RefSeq:WP_000624563.1, SO:0001217, UniParc:UPI0001C11F95, UniRef:UniRef100_A0A229LV07, UniRef:UniRef50_A0A0D6HIR7, UniRef:UniRef90_A0A0D6HIR7
2	cds	331192	332292	-	KGFJFE_03485	rpoD	RNA polymerase sigma factor RpoD	COG:COG0568, COG:K, GO:0003677, GO:0005737, GO:0006352, GO:0016987, KEGG:K03086, SO:0001217, UniRef:UniRef50_P0A0J0, UniRef:UniRef90_P0A0J0
3	cds	142	1335	+	KGFJFE_03490	dcm	DNA (cytosine-5-)-methyltransferase	EC:2.1.1.37, KEGG:K00558, RefSeq:WP_000282632.1, SO:0001217, UniParc:UPI0001C120A4, UniRef:UniRef100_A0A2S6DL72, UniRef:UniRef50_P34877, UniRef:UniRef90_A0A2S6DL72
3	cds	1525	3162	+	KGFJFE_03495	pgcA	Phosphoglucomutase	COG:COG1109, COG:G, EC:5.4.2.2, GO:0000287, GO:0004614, GO:0006006, GO:0009246, SO:0001217, UniRef:UniRef50_Q99RE2, UniRef:UniRef90_Q99RE2
3	cds	3446	3712	+	KGFJFE_03500		Exported protein	RefSeq:WP_000678764.1, SO:0001217, UniParc:UPI000005487E, UniRef:UniRef100_W8UUY4, UniRef:UniRef50_W8UUY4, UniRef:UniRef90_W8UUY4
3	cds	3856	4164	+	KGFJFE_03505		hypothetical protein	RefSeq:WP_000217726.1, SO:0001217, UniParc:UPI0001C120A6, UniRef:UniRef100_A0A224B582, UniRef:UniRef50_A0A2W3UNA4, UniRef:UniRef90_A0A0D3QB34
3	cds	4290	5156	-	KGFJFE_03510	galU	UTP--glucose-1-phosphate uridylyltransferase GalU	COG:COG1210, COG:M, EC:2.7.7.9, GO:0003983, GO:0006011, GO:0009246, KEGG:K00963, RefSeq:WP_000721337.1, SO:0001217, UniParc:UPI00000D9FE6, UniRef:UniRef100_Q6G6H5, UniRef:UniRef50_O31822, UniRef:UniRef90_Q2FE05
3	cds	5336	6934	-	KGFJFE_03515		Fibronectin binding protein B	SO:0001217, UniRef:UniRef50_A0A380DY66
3	cds	7076	8191	-	KGFJFE_03520		Fibronectin binding protein B	SO:0001217, UniRef:UniRef50_A0A380EM57
3	cds	8915	9310	-	KGFJFE_03525		hypothetical protein
3	cds	9598	9927	-	KGFJFE_03530		(pseudo) Fibronectin-binding protein A	SO:0001217, UniRef:UniRef50_A0A2X2K805, UniRef:UniRef90_A0A2X2K805
3	cds	9990	11918	-	KGFJFE_03535		fibrinogen-binding adhesin SdrG C-terminal domain-containing protein	SO:0001217, UniRef:UniRef50_A0A380DY66, UniRef:UniRef90_UPI000BCE2AA2
3	cds	12387	13745	-	KGFJFE_03540	gntT	gluconate permease	COG:COG2610, COG:G, RefSeq:WP_000481425.1, SO:0001217, UniParc:UPI000005488A, UniRef:UniRef100_W8U818, UniRef:UniRef50_O31862, UniRef:UniRef90_W8U818
3	cds	13862	15415	-	KGFJFE_03545	gntK	gluconokinase	COG:COG1070, COG:G, RefSeq:WP_000876647.1, SO:0001217, UniParc:UPI0002431CBA, UniRef:UniRef100_A0A6B5BH22, UniRef:UniRef50_P12011, UniRef:UniRef90_A0A0D6GX51
3	cds	15440	16117	-	KGFJFE_03550	gntR	GntR family transcriptional regulator	COG:COG1802, COG:K, KEGG:K11476, RefSeq:WP_000274558.1, SO:0001217, UniParc:UPI0001B701A4, UniRef:UniRef100_A0A7D5PLK1, UniRef:UniRef50_A0A0D0SLX3, UniRef:UniRef90_A0A0U1MT80
3	cds	16274	17038	-	KGFJFE_03555	soxR	MerR family transcriptional regulator	COG:COG0789, COG:K, RefSeq:WP_000074000.1, SO:0001217, UniParc:UPI0001C120AD, UniRef:UniRef100_A0A0E0VU07, UniRef:UniRef50_A0A7U7JRN2, UniRef:UniRef90_A0A0D3QAH1
3	cds	17203	17895	-	KGFJFE_03560	yjbM	GTP pyrophosphokinase	COG:COG2357, COG:FT, RefSeq:WP_000289136.1, SO:0001217, UniParc:UPI000005488E, UniRef:UniRef100_W8U368, UniRef:UniRef50_W8U368, UniRef:UniRef90_W8U368
3	cds	18126	18542	-	KGFJFE_03565		hypothetical protein	COG:COG4876, COG:S, RefSeq:WP_001117057.1, SO:0001217, UniParc:UPI0001C120AE, UniRef:UniRef100_A0A0E0VRZ2, UniRef:UniRef50_T1YBG4, UniRef:UniRef90_A0A0H3JNK8
3	cds	18681	20504	-	KGFJFE_03570	yccC	Fusaric acid resistance protein-like	COG:COG1289, COG:S, RefSeq:WP_000586373.1, SO:0001217, UniParc:UPI0001C120AF, UniRef:UniRef100_A0A0E0VTC0, UniRef:UniRef50_A0A380C2J8, UniRef:UniRef90_A0A0U1MTV9
3	cds	21017	21220	-	KGFJFE_03575		hypothetical protein	RefSeq:WP_001825629.1, SO:0001217, UniParc:UPI0002550EA9, UniRef:UniRef100_A0A229LUR8, UniRef:UniRef50_A0A168WDT3, UniRef:UniRef90_A0A168WDT3
3	cds	21416	22693	-	KGFJFE_03580	uhpC	MFS transporter	COG:COG2271, COG:G, RefSeq:WP_000660709.1, SO:0001217, UniParc:UPI0000054892, UniRef:UniRef100_X5E1G4, UniRef:UniRef50_B9E8I9, UniRef:UniRef90_X5E1G4
3	cds	23240	23851	+	KGFJFE_03585	dedA	alkaline phosphatase	COG:COG0586, COG:M, KEGG:K03975, RefSeq:WP_000435037.1, SO:0001217, UniParc:UPI0001C120B0, UniRef:UniRef100_A0A2S6DUZ7, UniRef:UniRef50_A0A380F310, UniRef:UniRef90_W8TQP2
3	cds	23949	25112	-	KGFJFE_03590		MFS transporter	RefSeq:WP_000167480.1, SO:0001217, UniParc:UPI0001C11DF5, UniRef:UniRef100_A0A2S6DCA1, UniRef:UniRef50_A0A0D6GUU2, UniRef:UniRef90_A0A0D6GUU2
3	cds	25105	25572	-	KGFJFE_03595		MarR family transcriptional regulator	SO:0001217, UniParc:UPI0001C11DF6, UniRef:UniRef100_A0A5S9C569, UniRef:UniRef50_Q4L2Y0, UniRef:UniRef90_A0A5S9C569
3	cds	26006	26701	+	KGFJFE_03600	ccmA	lantibiotic ABC transporter ATP-binding protein	COG:COG1131, COG:V, RefSeq:WP_000382905.1, SO:0001217, UniParc:UPI0001C11DF7, UniRef:UniRef100_A0A0E0VS79, UniRef:UniRef50_X5E0Z1, UniRef:UniRef90_X5E0Z1
3	cds	26703	27473	+	KGFJFE_03605		ABC-2 family transporter protein	RefSeq:WP_000536961.1, SO:0001217, UniParc:UPI0000054897, UniRef:UniRef100_W8U807, UniRef:UniRef50_K9AVH9, UniRef:UniRef90_A0A181HN05
3	cds	27847	29811	+	KGFJFE_03610	fbp	Fructose-1,6-bisphosphatase class 3	COG:COG3855, COG:G, EC:3.1.3.11, GO:0006094, GO:0042132, KEGG:K04041, RefSeq:WP_000192177.1, SO:0001217, UniParc:UPI0001C0BCD4, UniRef:UniRef100_A0A2S6DUU9, UniRef:UniRef50_Q45597, UniRef:UniRef90_Q2FDY9
3	cds	30156	31235	+	KGFJFE_03615		hypothetical protein	COG:COG3949, COG:S, RefSeq:WP_001621912.1, SO:0001217, UniParc:UPI0001AE82BF, UniRef:UniRef100_A0A0U1MVB2, UniRef:UniRef50_Q4A073, UniRef:UniRef90_A0A0D6WG35
3	cds	31340	31933	-	KGFJFE_03620	ypfH	carboxylesterase	COG:COG0400, COG:R, RefSeq:WP_000400015.1, SO:0001217, UniParc:UPI0001C11DF8, UniRef:UniRef100_A0A0E0VS83, UniRef:UniRef50_H3NL06, UniRef:UniRef90_A0A0D6GV88
3	cds	31955	32923	-	KGFJFE_03625		ring-cleaving dioxygenase	RefSeq:WP_000183731.1, SO:0001217, UniParc:UPI0001C11DF9, UniRef:UniRef100_A0A229LUT3, UniRef:UniRef50_A0A0D6GUK0, UniRef:UniRef90_A0A0D6GUK0
3	cds	33001	33435	-	KGFJFE_03630	marR	MarR family transcriptional regulator	COG:COG1846, COG:K, RefSeq:WP_000376235.1, SO:0001217, UniParc:UPI000005489B, UniRef:UniRef100_W8U802, UniRef:UniRef50_A0A0D0SCX8, UniRef:UniRef90_W8U802
3	cds	33662	33946	+	KGFJFE_03635	yidJ	GNAT family N-acetyltransferase	COG:COG2388, COG:R, KEGG:K06975, RefSeq:WP_000067112.1, SO:0001217, UniParc:UPI00000D9FF4, UniRef:UniRef100_A0A7X1VUI8, UniRef:UniRef50_A0A2T4P129, UniRef:UniRef90_T1YCK0
3	cds	34121	34927	+	KGFJFE_03640	catE	glyoxalase	COG:COG2514, COG:Q, RefSeq:WP_000863962.1, SO:0001217, UniParc:UPI0001C11DFA, UniRef:UniRef100_A0A224B579, UniRef:UniRef50_A0A6L9GI04, UniRef:UniRef90_A0A0D6GUF8
3	cds	35047	35718	-	KGFJFE_03645	nfnB	Putative NAD(P)H nitroreductase SACOL2534	COG:C, COG:COG0778, EC:1.-.-.-, GO:0016491, RefSeq:WP_000069098.1, SO:0001217, UniParc:UPI00000D779D, UniRef:UniRef100_Q7A3H8, UniRef:UniRef50_Q4A087, UniRef:UniRef90_Q7A3H8
3	cds	35988	36980	+	KGFJFE_03650	ldhD	D-lactate dehydrogenase	COG:CHR, COG:COG1052, EC:1.1.1.28, GO:0008720, GO:0051287, KEGG:K03778, RefSeq:WP_000161548.1, SO:0001217, UniParc:UPI0001C11DFB, UniRef:UniRef100_A0A0E0VU32, UniRef:UniRef50_P63940, UniRef:UniRef90_P63940
3	cds	37226	38026	-	KGFJFE_03655	cof	HAD family hydrolase	COG:COG0561, COG:HR, RefSeq:WP_000237536.1, SO:0001217, UniParc:UPI0001C11DFC, UniRef:UniRef100_A0A0E0VT15, UniRef:UniRef50_C5QMZ2, UniRef:UniRef90_A0A2K4ALU0
3	cds	38257	38877	-	KGFJFE_03660	srtA	class A sortase SrtA	COG:COG3764, COG:M, EC:3.4.22.70, GO:0005886, GO:0006508, GO:0008234, GO:0016021, GO:0046872, RefSeq:WP_000759368.1, SO:0001217, UniParc:UPI0001C11DFD, UniRef:UniRef100_A0A2S6DV16, UniRef:UniRef50_Q2FV99, UniRef:UniRef90_Q2FV99
3	cds	39071	39562	+	KGFJFE_03665	mnaT	N-acetyltransferase	COG:COG1247, COG:E, EC:2.3.1.-, KEGG:K24217, RefSeq:WP_000617346.1, SO:0001217, UniParc:UPI0001C11DFE, UniRef:UniRef100_A0A2S6DFK1, UniRef:UniRef50_A0A1S8RY82, UniRef:UniRef90_X5EGJ1
3	cds	39706	39876	-	KGFJFE_03670		hypothetical protein	RefSeq:WP_001549802.1, SO:0001217, UniParc:UPI00000D9FFB, UniRef:UniRef100_A0A084NXQ2, UniRef:UniRef50_A0A084NXQ2, UniRef:UniRef90_A0A084NXQ2
3	cds	40055	40954	-	KGFJFE_03675	sdaAA	L-serine ammonia-lyase, iron-sulfur-dependent, subunit alpha	COG:COG1760, COG:E, RefSeq:WP_000460421.1, SO:0001217, UniParc:UPI0000052255, UniRef:UniRef100_W8U7Z1, UniRef:UniRef50_W8U7Z1, UniRef:UniRef90_W8U7Z1
3	cds	40968	41648	-	KGFJFE_03680	sdaAB	L-serine ammonia-lyase, iron-sulfur-dependent subunit beta	COG:COG1760, COG:E, EC:4.3.1.17, KEGG:K01752, RefSeq:WP_001140234.1, SO:0001217, UniParc:UPI00000548A9, UniRef:UniRef100_W8UUU6, UniRef:UniRef50_A0A2K4ALQ3, UniRef:UniRef90_A0A2K4ALQ3
3	cds	41651	42694	-	KGFJFE_03685	frwC	transcriptional regulator	COG:COG1299, COG:G, RefSeq:WP_000353634.1, SO:0001217, UniParc:UPI00000548AA, UniRef:UniRef100_X5DV09, UniRef:UniRef50_C5QNZ0, UniRef:UniRef90_G5JI39
3	cds	43243	43446	+	KGFJFE_03690		Membrane protein	RefSeq:WP_001177186.1, SO:0001217, UniParc:UPI00000D76CD, UniRef:UniRef100_A0A0D1HGY5, UniRef:UniRef50_A0A0D1HGY5, UniRef:UniRef90_A0A0D1HGY5
3	cds	43602	44564	+	KGFJFE_03695	rhaT	EamA family transporter	COG:COG0697, COG:GER, RefSeq:WP_001825638.1, SO:0001217, UniParc:UPI0002550F1C, UniRef:UniRef100_A0A7I8NHZ6, UniRef:UniRef50_A0A0D3QB51, UniRef:UniRef90_A0A0D3QB51
3	cds	44646	45614	-	KGFJFE_03700	aes	alpha/beta hydrolase	COG:COG0657, COG:I, RefSeq:WP_001228160.1, SO:0001217, UniParc:UPI0001C11E00, UniRef:UniRef100_A0A2S6DFL0, UniRef:UniRef50_A0A0D6GUP8, UniRef:UniRef90_A0A0D6GUP8
3	cds	45747	46091	-	KGFJFE_03705		thiol reductase thioredoxin	RefSeq:WP_000240666.1, SO:0001217, UniParc:UPI0001C11E01, UniRef:UniRef100_A0A0E0VT28, UniRef:UniRef50_A0A7U7JRL4, UniRef:UniRef90_A0A0E1XCU4
3	cds	46132	46542	-	KGFJFE_03710	fadM	acyl-CoA thioesterase	COG:COG0824, COG:I, RefSeq:WP_000206033.1, SO:0001217, UniParc:UPI00000548B0, UniRef:UniRef100_A0A380DQ17, UniRef:UniRef50_C5QN15, UniRef:UniRef90_A0A389VAD9
3	cds	46916	49039	-	KGFJFE_03715	glcB	PTS system glucoside-specific EIICBA component	COG:COG2190, COG:G, GO:0005355, GO:0005886, GO:0008982, GO:0009401, GO:0016021, GO:0016301, GO:0016310, SO:0001217, UniParc:UPI0002550F1E, UniRef:UniRef100_A0A0E0VTF2, UniRef:UniRef50_Q57071, UniRef:UniRef90_Q2FDW8
3	cds	49282	51021	-	KGFJFE_03720	ilvB	pyruvate oxidase	COG:COG0028, COG:EH, RefSeq:WP_001062665.1, SO:0001217, UniParc:UPI0001C11E03, UniRef:UniRef100_A0A2S6DFL9, UniRef:UniRef50_Q6PST7, UniRef:UniRef90_Q6PST7
3	cds	51061	51750	-	KGFJFE_03725	cidB	Holin-like protein CidB	COG:COG1346, COG:M, GO:0005886, GO:0016021, GO:0019835, RefSeq:WP_001001016.1, SO:0001217, UniParc:UPI0001C11E04, UniRef:UniRef100_A0A0E0VU51, UniRef:UniRef50_P60639, UniRef:UniRef90_P60639
3	cds	51743	52138	-	KGFJFE_03730	cidA	holin-like murein hydrolase modulator CidA	COG:COG1380, COG:R, GO:0005886, GO:0012501, GO:0016021, GO:0019835, KEGG:K06518, RefSeq:WP_000549735.1, SO:0001217, UniParc:UPI00003B198C, UniRef:UniRef100_Q6GDQ7, UniRef:UniRef50_Q5HL70, UniRef:UniRef90_Q6GDQ7
3	cds	52351	53214	-	KGFJFE_03735	lysR	LysR family transcriptional regulator	COG:COG0583, COG:K, SO:0001217, UniParc:UPI0001E0716E, UniRef:UniRef100_A0A133QA80, UniRef:UniRef50_Q4L952, UniRef:UniRef90_Q6PSU0
3	cds	53396	53614	+	KGFJFE_03740		YozE SAM-like fold	RefSeq:WP_000011687.1, SO:0001217, UniParc:UPI00000D775E, UniRef:UniRef100_W8TQL3, UniRef:UniRef50_A0A317YL75, UniRef:UniRef90_A0A317YL75
3	ncRNA	53624	53676	+	KGFJFE_03745	sau-6072	Staphylococcus sRNA sau-6072	RFAM:RF02398, SO:0000655
3	cds	54002	54433	+	KGFJFE_03750		peptidase M23	COG:COG3942, COG:M, RefSeq:WP_000875614.1, SO:0001217, UniParc:UPI00019F4D95, UniRef:UniRef100_A0A0U1MVG7, UniRef:UniRef50_W8U332, UniRef:UniRef90_W8U332
3	cds	54573	55853	-	KGFJFE_03755	hMG1	hydroxymethylglutaryl-CoA reductase, degradative	COG:COG1257, COG:I, EC:1.1.1.88, KEGG:K00054, RefSeq:WP_001191004.1, SO:0001217, UniParc:UPI0001C11E05, UniRef:UniRef100_A0A0E0VU56, UniRef:UniRef50_C5QN25, UniRef:UniRef90_A0A0D6GTK5
3	cds	56108	57274	+	KGFJFE_03760	pksG	hydroxymethylglutaryl-CoA synthase	COG:COG3425, COG:I, EC:2.3.3.10, KEGG:K01641, RefSeq:WP_000151980.1, SO:0001217, UniParc:UPI0001C0BCFC, UniRef:UniRef100_A0A2S6D8I9, UniRef:UniRef50_Q9FD71, UniRef:UniRef90_A0A0D6GV05
3	cds	57445	57966	-	KGFJFE_03765	adaB	methylated-DNA--[protein]-cysteine S-methyltransferase	COG:COG0350, COG:L, SO:0001217, UniRef:UniRef50_A0A0D6GVG9, UniRef:UniRef90_A0A0D6GVG9
3	cds	58375	60483	+	KGFJFE_03770	clpL	ATP-dependent Clp protease ATP-binding subunit ClpL	COG:COG0542, COG:O, GO:0005524, GO:0016887, RefSeq:WP_021286016.1, SO:0001217, UniParc:UPI000385D859, UniRef:UniRef100_UPI000385D859, UniRef:UniRef50_Q2FV74, UniRef:UniRef90_Q2FV74
3	cds	60550	60720	-	KGFJFE_03775		FeoB-associated Cys-rich membrane protein	RefSeq:WP_000111116.1, SO:0001217, UniParc:UPI00003B1992, UniRef:UniRef100_A0A162H7Z8, UniRef:UniRef50_A0A162H7Z8, UniRef:UniRef90_A0A162H7Z8
3	cds	60733	62727	-	KGFJFE_03780	feoB	ferrous iron transport protein B	COG:COG0370, COG:P, GO:0005525, GO:0005886, GO:0015093, GO:0016021, GO:0055072, RefSeq:WP_000432889.1, SO:0001217, UniParc:UPI0001C11E08, UniRef:UniRef100_A0A0E0VU63, UniRef:UniRef50_Q99R86, UniRef:UniRef90_Q99R86
3	cds	62739	62966	-	KGFJFE_03785	feoA	ferrous iron transporter A	COG:COG1918, COG:P, RefSeq:WP_000932073.1, SO:0001217, UniParc:UPI00000548C1, UniRef:UniRef100_W8U7X2, UniRef:UniRef50_Q49UJ3, UniRef:UniRef90_W8U7X2
3	cds	63182	65671	-	KGFJFE_03790	farE	fatty acid efflux MMPL transporter FarE	COG:COG2409, COG:R, RefSeq:WP_031918370.1, SO:0001217, UniParc:UPI00044F7221, UniRef:UniRef100_UPI00044F7221, UniRef:UniRef50_A0A380HT81, UniRef:UniRef90_A0A122EMC8
3	cds	65816	66364	+	KGFJFE_03795	farR	fatty acid efflux pump transcriptional regulator FarR	COG:COG1309, COG:K, RefSeq:WP_000665229.1, SO:0001217, UniParc:UPI0001C11EE9, UniRef:UniRef100_A0A229LZ57, UniRef:UniRef50_G5JJ23, UniRef:UniRef90_A0A0H2WZT4
3	cds	66721	68265	-	KGFJFE_03800	pruA	L-glutamate gamma-semialdehyde dehydrogenase	COG:COG1012, COG:I, EC:1.2.1.88, GO:0003842, GO:0006537, GO:0010133, GO:0016620, KEGG:K00294, RefSeq:WP_000259701.1, SO:0001217, UniParc:UPI0001C11EEB, UniRef:UniRef100_A0A0E0VSB5, UniRef:UniRef50_Q9K9B2, UniRef:UniRef90_Q8NUR2
3	cds	68455	69054	-	KGFJFE_03805	wbbJ	Putative acetyltransferase MW2476	COG:COG0110, COG:R, EC:2.3.1.-, GO:0016407, RefSeq:WP_000136482.1, SO:0001217, UniParc:UPI00003B1996, UniRef:UniRef100_Q6GDP3, UniRef:UniRef50_Q5HCZ5, UniRef:UniRef90_Q5HCZ5
3	cds	69293	69484	+	KGFJFE_03810	cwrA	cell wall inhibition responsive protein CwrA	RefSeq:WP_001221404.1, SO:0001217, UniParc:UPI00000CAA05, UniRef:UniRef100_A0A133QA96, UniRef:UniRef50_G5JJ27, UniRef:UniRef90_A0A133QA96
3	cds	69724	72132	+	KGFJFE_03815	copZ	copper chaperone CopZ	COG:COG2217, COG:P, EC:7.2.2.8, GO:0005507, GO:0005524, GO:0005886, GO:0016020, GO:0016021, GO:0016887, GO:0043682, GO:0055070, GO:0140581, RefSeq:WP_000024131.1, SO:0001217, UniParc:UPI0001C11EEC, UniRef:UniRef100_A0A2S6DFN3, UniRef:UniRef50_Q2FV64, UniRef:UniRef90_Q2FV64
3	cds	72354	72560	+	KGFJFE_03820	copZ	copper chaperone CopZ	COG:COG2608, COG:P, GO:0005507, GO:0005737, RefSeq:WP_000076662.1, SO:0001217, UniParc:UPI00003B1998, UniRef:UniRef100_P0C885, UniRef:UniRef50_P0C885, UniRef:UniRef90_P0C885
3	cds	72650	73648	-	KGFJFE_03825		lactate dehydrogenase	RefSeq:WP_000161374.1, SO:0001217, UniParc:UPI0001C11EED, UniRef:UniRef100_A0A2S6DFN4, UniRef:UniRef50_A0A2K4AH20, UniRef:UniRef90_A0A2K4AH20
3	cds	73671	74825	-	KGFJFE_03830	aspB	N-succinyldiaminopimelate aminotransferase	COG:COG0436, COG:E, RefSeq:WP_000625072.1, SO:0001217, UniParc:UPI0001C11EEE, UniRef:UniRef100_A0A2S6DUU2, UniRef:UniRef50_A0A654C1C9, UniRef:UniRef90_A0A2I7YAX0
3	cds	75252	76760	-	KGFJFE_03835	crtN	4,4'-diapophytoene desaturase (4,4'-diaponeurosporene-forming)	COG:COG1233, COG:Q, EC:1.3.8.-, EC:1.3.8.2, GO:0016117, GO:0016491, KEGG:K10209, RefSeq:WP_000686183.1, SO:0001217, UniParc:UPI0001C11EEF, UniRef:UniRef100_A0A2S6DFN6, UniRef:UniRef50_Q4L975, UniRef:UniRef90_Q2FDU6
3	cds	76772	77635	-	KGFJFE_03840	crtM	4,4'-diapophytoene synthase	COG:COG1562, COG:I, EC:2.5.1.96, GO:0004311, GO:0016117, GO:0046872, RefSeq:WP_000178299.1, SO:0001217, UniParc:UPI0001C11EF0, UniRef:UniRef100_A0A2S6DFN5, UniRef:UniRef50_A9JQL9, UniRef:UniRef90_A9JQL9
3	cds	77672	78799	-	KGFJFE_03845	crtQ	4,4'-diaponeurosporenoate glycosyltransferase	COG:COG0463, COG:M, EC:2.4.1.-, GO:0005886, GO:0016021, GO:0016117, GO:0016757, RefSeq:WP_000871735.1, SO:0001217, UniParc:UPI0001C11EF1, UniRef:UniRef100_A0A0E0VTH7, UniRef:UniRef50_Q99R74, UniRef:UniRef90_Q99R74
3	cds	78805	80298	-	KGFJFE_03850	crtP	4,4'-diaponeurosporene oxygenase	COG:COG1233, COG:Q, EC:1.14.99.-, GO:0016117, GO:0016491, RefSeq:WP_000160462.1, SO:0001217, UniParc:UPI0001C11EF2, UniRef:UniRef100_A0A0E0VSC4, UniRef:UniRef50_Q99R73, UniRef:UniRef90_Q99R73
3	cds	80291	80788	-	KGFJFE_03855	crtO	glycosyl-4,4'-diaponeurosporenoate acyltransferase	EC:2.3.1.-, GO:0005886, GO:0016021, GO:0016117, GO:0016746, KEGG:K10212, RefSeq:WP_000691510.1, SO:0001217, UniParc:UPI0001C11EF3, UniRef:UniRef100_A0A7I8NHX2, UniRef:UniRef50_Q53588, UniRef:UniRef90_Q53588
3	cds	80954	81721	-	KGFJFE_03860		CHAP domain-containing protein	COG:COG3942, COG:M, RefSeq:WP_000725229.1, SO:0001217, UniParc:UPI0001C11EF4, UniRef:UniRef100_A0A0E0VT60, UniRef:UniRef50_Q9KJT6, UniRef:UniRef90_A0A8G2MAT6
3	cds	82083	83894	-	KGFJFE_03865	oatA	O-acetyltransferase OatA	COG:COG1835, COG:M, EC:2.3.1.-, GO:0005886, GO:0016021, GO:0016747, RefSeq:WP_000379829.1, SO:0001217, UniParc:UPI0001C11EF5, UniRef:UniRef100_A0A2S6DUS4, UniRef:UniRef50_Q2FV54, UniRef:UniRef90_Q2FV54
3	cds	84569	85270	-	KGFJFE_03870	isaA	putative transglycosylase IsaA	EC:3.2.-.-, GO:0005576, GO:0008152, GO:0016798, RefSeq:WP_000751273.1, SO:0001217, UniParc:UPI0001C11EF6, UniRef:UniRef100_A0A2S6DQI4, UniRef:UniRef50_Q5HL49, UniRef:UniRef90_Q6GDN1
3	cds	85877	86932	-	KGFJFE_03875	pfoR	Phosphotransferase system, EIIC	COG:COG3641, COG:T, KEGG:K07035, RefSeq:WP_000200683.1, SO:0001217, UniParc:UPI0001C11EF7, UniRef:UniRef100_A0A2S6DFP8, UniRef:UniRef50_B9DKJ0, UniRef:UniRef90_A0A7U4SWR5
3	cds	87324	87911	+	KGFJFE_03880	acrR	TetR family transcriptional regulator	COG:COG1309, COG:K, SO:0001217, UniParc:UPI00006E4543, UniRef:UniRef100_A0A133Q0Z1, UniRef:UniRef50_Q2FV48, UniRef:UniRef90_Q2FV48
3	cds	88289	88609	+	KGFJFE_03885		(pseudo) hypothetical protein	SO:0001217, UniParc:UPI0001C11EF9, UniRef:UniRef100_A0A229LZ95, UniRef:UniRef50_A0A0E0VS58, UniRef:UniRef50_A0A1Q8R4W5, UniRef:UniRef90_A0A0E0VS58, UniRef:UniRef90_A0A0U1MU54
3	cds	88829	89059	+	KGFJFE_03890	ynzC	UPF0291 protein SAR2654	COG:COG4224, COG:S, GO:0005737, RefSeq:WP_000697134.1, SO:0001217, UniParc:UPI00000548DD, UniRef:UniRef100_P60077, UniRef:UniRef50_P60077, UniRef:UniRef90_P60077
3	ncRNA	89153	89375	-	KGFJFE_03895	S35	Staphylococcus sRNA 35 (srn_0335)	RFAM:RF02894, SO:0000655
3	cds	89417	89794	-	KGFJFE_03900		glyoxalase	COG:COG3607, COG:R, RefSeq:WP_000616230.1, SO:0001217, UniParc:UPI0001C11EFA, UniRef:UniRef100_A0A0E0VU92, UniRef:UniRef50_A0A0E0VU92, UniRef:UniRef90_A0A0E0VU92
3	cds	89811	90632	-	KGFJFE_03905	ybjT	NmrA family protein	COG:COG0702, COG:R, SO:0001217, UniRef:UniRef50_A0A2S6D292, UniRef:UniRef90_A0A2S6D292
3	cds	90651	90950	-	KGFJFE_03910		DUF2316 domain-containing protein	COG:COG4367, COG:S, RefSeq:WP_000055858.1, SO:0001217, UniParc:UPI0001C11EFC, UniRef:UniRef100_A0A2S6DFR0, UniRef:UniRef50_B9DJY2, UniRef:UniRef90_A0A0D6GT85
3	cds	91081	91638	+	KGFJFE_03915	acrR	HTH-type transcriptional regulator SAR2658	COG:COG1309, COG:K, GO:0003677, RefSeq:WP_001224193.1, SO:0001217, UniParc:UPI0001C11EFD, UniRef:UniRef100_A0A2S6DQH6, UniRef:UniRef50_Q7A3C7, UniRef:UniRef90_Q7A3C7
3	cds	91631	92335	+	KGFJFE_03920	fabG	short-chain dehydrogenase	COG:COG1028, COG:I, RefSeq:WP_000161837.1, SO:0001217, UniParc:UPI00003B19A7, UniRef:UniRef100_A0A0E0VSD5, UniRef:UniRef50_A0A2K4AHE4, UniRef:UniRef90_A0A2K4AHE4
3	cds	92433	93443	+	KGFJFE_03925	ligW	amidohydrolase	COG:COG2159, COG:G, RefSeq:WP_000836430.1, SO:0001217, UniParc:UPI0001C11EFE, UniRef:UniRef100_A0A0E0VU98, UniRef:UniRef50_Q2FV40, UniRef:UniRef90_Q2FV40
3	cds	93463	94293	+	KGFJFE_03930	menH	Uncharacterized hydrolase SAUSA300_2518	COG:COG0596, COG:HR, EC:3.-.-.-, GO:0016787, RefSeq:WP_000448915.1, SO:0001217, UniParc:UPI0001C11EFF, UniRef:UniRef100_A0A0E0VT79, UniRef:UniRef50_Q7A3C4, UniRef:UniRef90_Q7A3C4
3	cds	94440	95330	-	KGFJFE_03935	yejR	GTP-binding protein	COG:COG0523, COG:R, RefSeq:WP_000706530.1, SO:0001217, UniParc:UPI0001C11F00, UniRef:UniRef100_A0A2S6DFQ0, UniRef:UniRef50_A0A2K4AH48, UniRef:UniRef90_A0A113QAP9
3	cds	95430	96770	-	KGFJFE_03940	feoB	ferrous iron transporter B	COG:COG0370, COG:P, RefSeq:WP_000895202.1, SO:0001217, UniParc:UPI0001C11F01, UniRef:UniRef100_A0A2S6DQG8, UniRef:UniRef50_A0A0Z4A0J4, UniRef:UniRef90_A0A0Z4A0J4
3	cds	96764	97870	-	KGFJFE_03945	trxB	Putative flavoprotein monooxygenase	COG:COG0492, COG:O, EC:1.-.-.-, GO:0004497, RefSeq:WP_001163753.1, SO:0001217, UniParc:UPI0001C11F02, UniRef:UniRef100_A0A2S6DFQ5, UniRef:UniRef50_Q99R54, UniRef:UniRef90_Q99R54
3	cds	98206	98502	-	KGFJFE_03950		type II secretion protein	COG:COG4495, COG:S, RefSeq:WP_000447707.1, SO:0001217, UniParc:UPI0001C11F03, UniRef:UniRef100_A0A2S6DFQ4, UniRef:UniRef50_A0A166QDF6, UniRef:UniRef90_A0A166QDF6
3	cds	98490	98828	-	KGFJFE_03955		hypothetical protein	SO:0001217, UniParc:UPI0004519CB2, UniRef:UniRef100_A0A0E0VS73, UniRef:UniRef50_A0A0E0VS73, UniRef:UniRef90_A0A0E0VS73
3	cds	98873	99151	-	KGFJFE_03960		TIGR04197 family type VII secretion effector	RefSeq:WP_001825991.1, SO:0001217, UniParc:UPI0002550B1A, UniRef:UniRef100_A0A2S6DLZ3, UniRef:UniRef50_A0A7U7JRN5, UniRef:UniRef90_A0A7U7JRN5
3	cds	99420	100592	-	KGFJFE_03965		IS256-like element IS256 family transposase	COG:COG3328, COG:X, GO:0003677, GO:0004803, GO:0006313, RefSeq:WP_000195429.1, SO:0001217, UniParc:UPI0000001098, UniRef:UniRef100_P59787, UniRef:UniRef50_P59787, UniRef:UniRef90_P59787
3	cds	100824	101690	-	KGFJFE_03970	fN3K	putative ketoamine kinase SAOUHSC_02908	COG:COG3001, COG:G, EC:2.7.1.-, GO:0005524, GO:0016301, GO:0016310, GO:0016773, GO:0102193, RefSeq:WP_001005519.1, SO:0001217, UniParc:UPI0001C11F06, UniRef:UniRef100_A0A2S6DLT0, UniRef:UniRef50_Q2FV31, UniRef:UniRef90_Q2FV31
3	cds	101908	102972	+	KGFJFE_03975	pyrD	quinone-dependent dihydroorotate dehydrogenase	COG:COG0167, COG:F, RefSeq:WP_000277417.1, SO:0001217, UniParc:UPI0001C11F07, UniRef:UniRef100_A0A2S6DFR1, UniRef:UniRef50_C5QN68, UniRef:UniRef90_A0A0H2A1G1
3	cds	103127	103402	+	KGFJFE_03980		hypothetical protein	RefSeq:WP_001051114.1, SO:0001217, UniParc:UPI0001C11F08, UniRef:UniRef100_A0A2S6DFR6, UniRef:UniRef50_A0A364UNM7, UniRef:UniRef90_A0A0H2F9P7
3	cds	103588	104310	-	KGFJFE_03985	queH	Epoxyqueuosine reductase QueH	COG:COG1636, COG:J, EC:1.17.99.6, GO:0008033, GO:0008616, GO:0046872, GO:0051539, GO:0052693, KEGG:K09765, RefSeq:WP_000606210.1, SO:0001217, UniParc:UPI00000548F1, UniRef:UniRef100_A0A0H3JUG6, UniRef:UniRef50_Q9A1K3, UniRef:UniRef90_A0A0H3JUG6
3	cds	104664	105113	+	KGFJFE_03990		VOC family protein	RefSeq:WP_000125707.1, SO:0001217, UniParc:UPI0001B3B1B2, UniRef:UniRef100_A0A0E0VTK8, UniRef:UniRef50_C5QN72, UniRef:UniRef90_A0A7U7JRV2
3	cds	105194	105781	-	KGFJFE_03995	acrR	TetR family transcriptional regulator	COG:COG1309, COG:K, RefSeq:WP_000151119.1, SO:0001217, UniParc:UPI0001C11FCB, UniRef:UniRef100_A0A2S6DR45, UniRef:UniRef50_Q4L9A2, UniRef:UniRef90_A0A133Q109
3	cds	105924	107606	+	KGFJFE_04000		acyl esterase	COG:COG2936, COG:R, RefSeq:WP_001071573.1, SO:0001217, UniParc:UPI0001C11FCC, UniRef:UniRef100_A0A0E0VUB6, UniRef:UniRef50_A0A380G5J2, UniRef:UniRef90_A0A0H3K1V9
3	cds	107735	108118	-	KGFJFE_04005	panD	aspartate 1-decarboxylase	COG:COG0853, COG:H, EC:4.1.1.11, GO:0004068, GO:0005737, GO:0006523, GO:0015940, KEGG:K01579, RefSeq:WP_000621530.1, SO:0001217, UniParc:UPI00005FE836, UniRef:UniRef100_Q2YWG1, UniRef:UniRef50_Q8CVE9, UniRef:UniRef90_B9DKF6
3	cds	108120	108971	-	KGFJFE_04010	panC	pantoate--beta-alanine ligase	COG:COG0414, COG:H, EC:6.3.2.1, GO:0004592, GO:0005524, GO:0005737, GO:0015940, RefSeq:WP_000163736.1, SO:0001217, UniParc:UPI0001C11FCD, UniRef:UniRef100_A0A0E0VS84, UniRef:UniRef50_Q2FV22, UniRef:UniRef90_Q2FV22
3	cds	108964	109782	-	KGFJFE_04015	panB	3-methyl-2-oxobutanoate hydroxymethyltransferase	COG:COG0413, COG:H, EC:2.1.2.11, GO:0003864, GO:0005737, GO:0015940, GO:0046872, RefSeq:WP_000860047.1, SO:0001217, UniParc:UPI0000131282, UniRef:UniRef100_A6U4X9, UniRef:UniRef50_Q65I56, UniRef:UniRef90_Q5HCV3
3	cds	109855	110715	+	KGFJFE_04020	panE	oxidoreductase	COG:COG1893, COG:H, RefSeq:WP_000953575.1, SO:0001217, UniParc:UPI0001C11FCE, UniRef:UniRef100_A0A2W3HYP7, UniRef:UniRef50_Q2FV20, UniRef:UniRef90_Q2FV20
3	cds	110801	111505	-	KGFJFE_04025	budA	acetolactate decarboxylase	COG:COG3527, COG:Q, RefSeq:WP_000186114.1, SO:0001217, UniParc:UPI0001C11FCF, UniRef:UniRef100_A0A224B658, UniRef:UniRef50_A0A0K7VUK1, UniRef:UniRef90_A0A0K7VUK1
3	cds	111782	112741	-	KGFJFE_04030	ldh2	L-lactate dehydrogenase	COG:C, COG:COG0039, EC:1.1.1.27, GO:0004459, GO:0005737, GO:0006096, KEGG:K00016, RefSeq:WP_000846637.1, SO:0001217, UniParc:UPI00000548FB, UniRef:UniRef100_Q2FDQ7, UniRef:UniRef50_Q59645, UniRef:UniRef90_Q2FDQ7
3	cds	113428	114876	+	KGFJFE_04035	potE	Amino acid permease	COG:COG0531, COG:E, RefSeq:WP_000534420.1, SO:0001217, UniParc:UPI0001C11FD0, UniRef:UniRef100_A0A0E0VS89, UniRef:UniRef50_A0A2S2JKH9, UniRef:UniRef90_Q2G1Y2
3	cds	114956	116293	-	KGFJFE_04040	argD	aspartate aminotransferase family protein	COG:COG0160, COG:E, RefSeq:WP_000030076.1, SO:0001217, UniParc:UPI0001C11FD1, UniRef:UniRef100_A0A0E0VTM1, UniRef:UniRef50_A0A0D6XQ02, UniRef:UniRef90_A0A2K4AH68
3	cds	116547	116963	+	KGFJFE_04045		hypothetical protein	RefSeq:WP_001237624.1, SO:0001217, UniParc:UPI0001C11FD2, UniRef:UniRef100_A0A2S6DFS8, UniRef:UniRef50_T1YDK4, UniRef:UniRef90_T1YDK4
3	cds	117086	117976	+	KGFJFE_04050	fda	fructose bisphosphate aldolase	COG:COG3588, COG:G, EC:4.1.2.13, GO:0004332, GO:0006096, KEGG:K01623, RefSeq:WP_001031407.1, SO:0001217, UniParc:UPI00003B19BC, UniRef:UniRef100_Q6GDJ7, UniRef:UniRef50_Q8CMY5, UniRef:UniRef90_Q8CMY5
3	cds	118028	118174	+	KGFJFE_04055		hypothetical protein
3	cds	118171	119667	-	KGFJFE_04060	lqo	L-lactate dehydrogenase (quinone)	COG:COG0579, COG:G, EC:1.1.5.4, GO:0006099, GO:0008924, GO:0052589, RefSeq:WP_001130051.1, SO:0001217, UniParc:UPI000012F4C1, UniRef:UniRef100_Q5HCU5, UniRef:UniRef50_Q9JXD7, UniRef:UniRef90_Q5HCU5
3	cds	120354	121973	-	KGFJFE_04065	acs	acyl--CoA ligase	COG:COG0365, COG:I, SO:0001217, UniParc:UPI0000054904, UniRef:UniRef100_A0A380EMG2, UniRef:UniRef50_C0SPB0, UniRef:UniRef90_A0A2K4AH92
3	cds	122146	122589	-	KGFJFE_04070	hmoA	antibiotic biosynthesis monooxygenase	COG:COG2329, COG:H, RefSeq:WP_001028774.1, SO:0001217, UniParc:UPI0003A21908, UniRef:UniRef100_A0A0E0VSG8, UniRef:UniRef50_A0A2T4SS92, UniRef:UniRef90_A0A133Q138
3	cds	122869	123081	-	KGFJFE_04075		YozE SAM-like fold	RefSeq:WP_000011688.1, SO:0001217, UniParc:UPI0000054906, UniRef:UniRef100_W8TQF2, UniRef:UniRef50_A0A0E1VC21, UniRef:UniRef90_A0A7U7JRT0
3	cds	123359	125068	-	KGFJFE_04080	betA	choline dehydrogenase	COG:COG2303, COG:IR, EC:1.1.99.1, GO:0008802, GO:0008812, GO:0019285, GO:0050660, RefSeq:WP_000066527.1, SO:0001217, UniParc:UPI0001C11FD4, UniRef:UniRef100_A0A0E0VS98, UniRef:UniRef50_Q9X2M2, UniRef:UniRef90_A7X6Z3
3	cds	125329	126819	-	KGFJFE_04085	betB	betaine-aldehyde dehydrogenase	COG:COG1012, COG:I, RefSeq:WP_000421708.1, SO:0001217, UniParc:UPI0001C11FD5, UniRef:UniRef100_A0A2S6DRT7, UniRef:UniRef50_Q9L4P8, UniRef:UniRef90_Q9L4P8
3	cds	127072	127635	+	KGFJFE_04090	gbsR	GbsR/MarR family transcriptional regulator	COG:COG1510, COG:K, RefSeq:WP_000198596.1, SO:0001217, UniParc:UPI0003868344, UniRef:UniRef100_A0A0E0VSH3, UniRef:UniRef50_P71015, UniRef:UniRef90_A0A7U7PWT0
3	cds	127804	129426	-	KGFJFE_04095	betT	choline transporter	COG:COG1292, COG:M, RefSeq:WP_000711870.1, SO:0001217, UniParc:UPI00000D7878, UniRef:UniRef100_W8TTC0, UniRef:UniRef50_W8TTC0, UniRef:UniRef90_W8TTC0
3	cds	129944	130480	-	KGFJFE_04100	nrdG	anaerobic ribonucleoside-triphosphate reductase activating protein	COG:COG0602, COG:H, RefSeq:WP_000173332.1, SO:0001217, UniParc:UPI0001C11FD7, UniRef:UniRef100_A0A2S6DRU9, UniRef:UniRef50_A0A166R378, UniRef:UniRef90_W8TQE8
3	cds	130477	132327	-	KGFJFE_04105	nrdD	anaerobic ribonucleoside-triphosphate reductase	COG:COG1328, COG:F, EC:1.1.98.6, KEGG:K21636, RefSeq:WP_001071718.1, SO:0001217, UniParc:UPI0001C11FD8, UniRef:UniRef100_A0A2S6DFU0, UniRef:UniRef50_A0A3G4R058, UniRef:UniRef90_X5EHW8
3	cds	132574	133944	-	KGFJFE_04110	citM	citrate transporter	COG:C, COG:COG2851, RefSeq:WP_001083496.1, SO:0001217, UniParc:UPI0001C11FD9, UniRef:UniRef100_A0A0E0VSH8, UniRef:UniRef50_U7MQB7, UniRef:UniRef90_A0A0E0VSH8
3	cds	134433	135041	-	KGFJFE_04115	cysG2	NAD(P)-binding protein	COG:COG1648, COG:H, RefSeq:WP_001057046.1, SO:0001217, UniParc:UPI0001C11FDB, UniRef:UniRef100_A0A2S6DFU7, UniRef:UniRef50_D3X7Y0, UniRef:UniRef90_D3X7Y0
3	cds	135107	136987	-	KGFJFE_04120	cysJ	assimilatory sulfite reductase (NADPH) flavoprotein subunit	COG:COG0369, COG:FP, RefSeq:WP_000775147.1, SO:0001217, UniParc:UPI0001C11FDC, UniRef:UniRef100_A0A454H3G4, UniRef:UniRef50_A0A380BWQ0, UniRef:UniRef90_D3X7Y1
3	cds	137378	137875	-	KGFJFE_04125	btuE	glutathione peroxidase	COG:COG0386, COG:VI, RefSeq:WP_001065267.1, SO:0001217, UniParc:UPI00003B19C6, UniRef:UniRef100_H3K0K1, UniRef:UniRef50_Q5HKZ3, UniRef:UniRef90_H3K0K1
3	cds	139309	141309	-	KGFJFE_04130		peptide ABC transporter permease	RefSeq:WP_000776741.1, SO:0001217, UniParc:UPI0001C11FDE, UniRef:UniRef100_A0A2S6DFW1, UniRef:UniRef50_A0A0D6WF85, UniRef:UniRef90_A0A0D6WF85
3	cds	141306	142061	-	KGFJFE_04135	lolD	ABC transporter ATP-binding protein	COG:COG1136, COG:M, RefSeq:WP_000923768.1, SO:0001217, UniParc:UPI0001C11FDF, UniRef:UniRef100_A0A0E0VTD3, UniRef:UniRef50_A0A380EXU5, UniRef:UniRef90_A0A0U1MVY4
3	cds	142169	143056	-	KGFJFE_04140	nsaS	nisin susceptibility-associated two-component system sensor histidine kinase NsaS	COG:COG0642, COG:T, RefSeq:WP_000143420.1, SO:0001217, UniParc:UPI0001C11FE0, UniRef:UniRef100_A0A0E0VSB2, UniRef:UniRef50_A0A364UP95, UniRef:UniRef90_A0A133Q146
3	cds	143067	143732	-	KGFJFE_04145	nsaR	nisin susceptibility-associated two-component system response regulator NsaR	COG:COG0745, COG:TK, RefSeq:WP_000697873.1, SO:0001217, UniParc:UPI0002432266, UniRef:UniRef100_A0A2S6DP43, UniRef:UniRef50_A0A371ILZ4, UniRef:UniRef90_A0A0D3QBD0
3	cds	143758	143958	-	KGFJFE_04150		Membrane protein	RefSeq:WP_000604731.1, SO:0001217, UniParc:UPI0001C11FE2, UniRef:UniRef100_A0A2S6DFW0, UniRef:UniRef50_A0A390ZF93, UniRef:UniRef90_A0A390ZF93
3	cds	144156	145580	+	KGFJFE_04155	phoA	alkaline phosphatase	COG:COG1785, COG:PR, RefSeq:WP_000953736.1, SO:0001217, UniParc:UPI0001C11FE3, UniRef:UniRef100_A0A0E0VUG0, UniRef:UniRef50_A0A0U1MVV2, UniRef:UniRef90_A0A0U1MVV2
3	ncRNA	144939	145042	-	KGFJFE_04160	sau-13	Staphylococcus sRNA sau-13	RFAM:RF02385, SO:0000655
3	cds	145640	145744	-	KGFJFE_04165		SE2200 family small protein	RefSeq:WP_001549840.1, SO:0001217, UniParc:UPI0000054923, UniRef:UniRef100_Q8NUL1, UniRef:UniRef50_P60876, UniRef:UniRef90_P60876
3	cds	145863	146318	-	KGFJFE_04170	marR	MarR family transcriptional regulator	COG:COG1846, COG:K, RefSeq:WP_000106185.1, SO:0001217, UniParc:UPI0000054925, UniRef:UniRef100_A0A7U9P359, UniRef:UniRef50_B9E769, UniRef:UniRef90_A0A7U9P359
3	cds	146562	147323	-	KGFJFE_04175	frmB	tributyrin esterase	COG:COG0627, COG:V, RefSeq:WP_000323448.1, SO:0001217, UniParc:UPI00003B19CB, UniRef:UniRef100_A0A131HX00, UniRef:UniRef50_C5QNH9, UniRef:UniRef90_A0A3A1VZJ0
3	cds	147439	150420	-	KGFJFE_04180	clfB	MSCRAMM family adhesin clumping factor ClfB	RefSeq:WP_000745825.1, SO:0001217, UniParc:UPI00027E5F39, UniRef:UniRef100_UPI00027E5F39, UniRef:UniRef50_Q8NUL0, UniRef:UniRef90_A0A5S9EVU4
3	cds	150770	151474	-	KGFJFE_04185	arcR	HTH-type transcriptional regulator ArcR	COG:COG0664, COG:T, GO:0003677, GO:0005737, GO:0006355, GO:0030552, KEGG:K21828, RefSeq:WP_000138218.1, SO:0001217, UniParc:UPI00000CAC67, UniRef:UniRef100_A7X715, UniRef:UniRef50_Q8CML2, UniRef:UniRef90_Q2FDM8
3	cds	151573	152514	-	KGFJFE_04190	arcC	carbamate kinase	COG:COG0549, COG:E, EC:2.7.2.2, GO:0005524, GO:0005737, GO:0006525, GO:0008804, GO:0016310, GO:0035975, KEGG:K00926, RefSeq:WP_000660026.1, SO:0001217, UniParc:UPI0001C120B2, UniRef:UniRef100_A0A7U8SVB3, UniRef:UniRef50_P63555, UniRef:UniRef90_P63555
3	cds	152531	153961	-	KGFJFE_04195	arcD	arginine-ornithine antiporter	COG:COG0531, COG:E, KEGG:K03758, RefSeq:WP_001005833.1, SO:0001217, UniParc:UPI00019CD716, UniRef:UniRef100_A0A7U8SCF8, UniRef:UniRef50_A0A554TX43, UniRef:UniRef90_A0A2K4AHA7
3	cds	154052	155062	-	KGFJFE_04200	argF	ornithine carbamoyltransferase	COG:COG0078, COG:E, EC:2.1.3.3, GO:0004585, GO:0005737, GO:0006526, GO:0016597, GO:0019547, RefSeq:WP_000136166.1, SO:0001217, UniParc:UPI00000DA038, UniRef:UniRef100_Q5HCR3, UniRef:UniRef50_Q8G998, UniRef:UniRef90_P65601
3	cds	155095	156330	-	KGFJFE_04205	arcA	arginine deiminase	COG:COG2235, COG:E, EC:3.5.3.6, GO:0005737, GO:0016990, GO:0018101, GO:0019547, RefSeq:WP_000129414.1, SO:0001217, UniParc:UPI0001C0B431, UniRef:UniRef100_A0A2S6DFX0, UniRef:UniRef50_O86131, UniRef:UniRef90_Q2FUX7
3	cds	156678	157127	-	KGFJFE_04210	argR	ArgR family transcriptional regulator	COG:COG1438, COG:K, KEGG:K03402, RefSeq:WP_000748757.1, SO:0001217, UniParc:UPI0001C0B432, UniRef:UniRef100_A0A0E0VSF7, UniRef:UniRef50_A0A2K4AHB6, UniRef:UniRef90_A0A2K4AHB6
3	cds	157495	159024	-	KGFJFE_04215	aur	zinc metalloproteinase aureolysin	COG:COG3227, COG:O, EC:3.4.24.29, GO:0004222, GO:0006508, GO:0046872, NCBIProtein:EHO93748.1, RefSeq:WP_001225015.1, SO:0001217, UniParc:UPI0001C120B3, UniRef:UniRef100_A0A6B5BAX2, UniRef:UniRef50_P81177, UniRef:UniRef90_P81177
3	cds	159438	159965	-	KGFJFE_04220	isaB	immunodominant staphylococcal antigen IsaB	GO:0005576, RefSeq:WP_001077096.1, SO:0001217, UniParc:UPI00003B19D2, UniRef:UniRef100_Q6GDG4, UniRef:UniRef50_Q6GDG4, UniRef:UniRef90_Q6GDG4
3	cds	160220	160663	+	KGFJFE_04225		Putative exported protein	RefSeq:WP_000713988.1, SO:0001217, UniParc:UPI0001C120B4, UniRef:UniRef100_A0A2S6DRY8, UniRef:UniRef50_T1YD09, UniRef:UniRef90_A0A2S6DRY8
3	cds	160903	162063	+	KGFJFE_04230		Activator of the mannose operon (Transcriptional antiterminator), BglG family	SO:0001217, UniRef:UniRef50_A0A380DXJ1, UniRef:UniRef90_A0A380DXJ1
3	cds	162147	162788	+	KGFJFE_04235		(pseudo) Mannitol-specific phosphotransferase enzyme IIA component	SO:0001217, UniRef:UniRef50_A0A380EN40, UniRef:UniRef90_A0A380EN40
3	cds	162865	164817	+	KGFJFE_04240	ptsN	PTS mannose transporter subunit IIABC	COG:COG1762, COG:GT, SO:0001217, UniRef:UniRef50_O31645, UniRef:UniRef90_A0A0E7XXE9
3	cds	164831	165769	+	KGFJFE_04245	manA	mannose-6-phosphate isomerase, class I	COG:COG1482, COG:G, EC:5.3.1.8, KEGG:K01809, RefSeq:WP_001173204.1, SO:0001217, UniParc:UPI0001C120B7, UniRef:UniRef100_A0A2S6DFW8, UniRef:UniRef50_A0A0D6GQD4, UniRef:UniRef90_A0A0D6GQD4
3	cds	165881	168862	-	KGFJFE_04250	yhgE	YhgE/Pip domain-containing protein	COG:COG1511, COG:S, KEGG:K01421, RefSeq:WP_000786114.1, SO:0001217, UniParc:UPI0001C120B8, UniRef:UniRef100_A0A0E0VSN3, UniRef:UniRef50_A0A1J4E5W0, UniRef:UniRef90_A0A131JTR6
3	cds	169073	170932	+	KGFJFE_04255		amidase domain-containing protein	COG:COG3942, COG:M, GO:0004040, GO:0005576, RefSeq:WP_001125633.1, SO:0001217, UniParc:UPI0001C120B9, UniRef:UniRef100_A0A2S6DRW7, UniRef:UniRef50_Q2G222, UniRef:UniRef90_Q2G222
3	cds	171199	171759	-	KGFJFE_04260	pncA	isochorismatase	COG:COG1335, COG:HR, RefSeq:WP_000088195.1, SO:0001217, UniParc:UPI00000D7800, UniRef:UniRef100_A0A133Q3H1, UniRef:UniRef50_A0A2K4AHG5, UniRef:UniRef90_A0A2K4AHG5
3	cds	171927	173822	-	KGFJFE_04265	sasF	Surface protein F	GO:0005576, RefSeq:WP_001151904.1, SO:0001217, UniParc:UPI0001C120BA, UniRef:UniRef100_A0A0E0VSG6, UniRef:UniRef50_Q2FUW9, UniRef:UniRef90_Q2FUW9
3	cds	174064	175422	-	KGFJFE_04270	gtfB	accessory Sec system glycosylation chaperone GtfB	RefSeq:WP_000593166.1, SO:0001217, UniParc:UPI00003B19DA, UniRef:UniRef100_A0A166K1K5, UniRef:UniRef50_A0A0D3QB56, UniRef:UniRef90_A0A0D3QB56
3	cds	175415	176923	-	KGFJFE_04275	gtfA	accessory Sec system glycosyltransferase GtfA	COG:COG0438, COG:M, RefSeq:WP_000158410.1, SO:0001217, UniParc:UPI0001C120BB, UniRef:UniRef100_A0A2S6DRY3, UniRef:UniRef50_A0A077UJB5, UniRef:UniRef90_A0A0D6GR64
3	cds	176941	179331	-	KGFJFE_04280	secA2	accessory Sec system translocase SecA2	COG:COG0653, COG:U, EC:7.4.2.8, GO:0005524, GO:0005829, GO:0005887, GO:0006605, GO:0008564, GO:0015462, GO:0017038, GO:0031522, GO:0043952, GO:0065002, RefSeq:WP_000680965.1, SO:0001217, UniParc:UPI0001C120BC, UniRef:UniRef100_A0A2S6DFY2, UniRef:UniRef50_Q8CMU9, UniRef:UniRef90_Q6GDF3
3	cds	179321	180280	-	KGFJFE_04285	asp3	accessory Sec system protein Asp3	GO:0015031, KEGG:K12270, RefSeq:WP_000916740.1, SO:0001217, UniParc:UPI00003B19DD, UniRef:UniRef100_A0A8D9YU65, UniRef:UniRef50_Q2FUW5, UniRef:UniRef90_Q2FUW5
3	cds	180258	181829	-	KGFJFE_04290	asp2	accessory Sec system protein Asp2	GO:0015031, KEGG:K12269, SO:0001217, UniParc:UPI0004530CF1, UniRef:UniRef100_A0A7I8NHL6, UniRef:UniRef50_Q2FUW4, UniRef:UniRef90_Q2FUW4
3	cds	181816	183369	-	KGFJFE_04295	asp1	accessory Sec system protein Asp1	GO:0015031, RefSeq:WP_000873215.1, SO:0001217, UniParc:UPI0001C120BE, UniRef:UniRef100_A0A2S6DRW9, UniRef:UniRef50_Q2FUW3, UniRef:UniRef90_Q2FUW3
3	cds	183380	184591	-	KGFJFE_04300	secY2	accessory Sec system protein translocase subunit SecY2	COG:COG0201, COG:U, GO:0005886, GO:0006605, GO:0016021, GO:0065002, RefSeq:WP_000916107.1, SO:0001217, UniParc:UPI00003B19DF, UniRef:UniRef100_A0A166LF53, UniRef:UniRef50_Q2FUW2, UniRef:UniRef90_Q2FUW2
3	cds	184720	191559	-	KGFJFE_04305		serine-rich repeat glycoprotein adhesin SasA	RefSeq:WP_000044561.1, SO:0001217, UniParc:UPI0001C11E4F, UniRef:UniRef100_A0A0E0VUM6, UniRef:UniRef50_A0A7Z8FQ58, UniRef:UniRef90_A0A7Z8FQ58
3	cds	192106	192798	-	KGFJFE_04310	rutF	flavin reductase	COG:C, COG:COG1853, RefSeq:WP_001109864.1, SO:0001217, UniParc:UPI0001C11E50, UniRef:UniRef100_A0A224B0E0, UniRef:UniRef50_U7LB48, UniRef:UniRef90_Q5HKS3
3	cds	193124	194047	+	KGFJFE_04315		Putative lipoprotein	SO:0001217, UniParc:UPI0001C11E51, UniRef:UniRef100_A0A0E0VSH5, UniRef:UniRef50_A0A2K4ALI9, UniRef:UniRef90_A0A7U8SV56
3	cds	194234	195178	+	KGFJFE_04320		Putative lipoprotein	RefSeq:WP_014937090.1, SO:0001217, UniParc:UPI00027E4A75, UniRef:UniRef100_A0A0E0VTV4, UniRef:UniRef50_A0A2K4ALI9, UniRef:UniRef90_A0A2K4ALA7
3	cds	195165	197069	+	KGFJFE_04325		hypothetical protein	SO:0001217, UniParc:UPI0001C11E53, UniRef:UniRef100_A0A0E0VSQ0, UniRef:UniRef50_A0A0E0VSQ0, UniRef:UniRef90_A0A0E0VSQ0
3	cds	197024	197188	+	KGFJFE_04330		(pseudo) hypothetical protein	SO:0001217, UniParc:UPI0001C11E54, UniRef:UniRef100_A0A6B1RP14, UniRef:UniRef50_A0A0E0VSQ0, UniRef:UniRef50_A0A0H3JNZ8, UniRef:UniRef90_A0A0U1MUJ2, UniRef:UniRef90_A0A7U7PXN0
3	cds	197407	197766	+	KGFJFE_04335		hypothetical protein	RefSeq:WP_000603496.1, SO:0001217, UniParc:UPI0001C11E55, UniRef:UniRef100_A0A0E0VTK0, UniRef:UniRef50_B9DLW0, UniRef:UniRef90_A0A0E0VTK0
3	cds	197851	198462	-	KGFJFE_04340	rutF	Putative flavin-binding monooxygenase	COG:C, COG:COG1853, RefSeq:WP_000556743.1, SO:0001217, UniParc:UPI0001C11E56, UniRef:UniRef100_A0A2S6DP33, UniRef:UniRef50_A0A383RCC7, UniRef:UniRef90_X5DXL6
3	cds	198541	199017	-	KGFJFE_04345	msrA	peptide-methionine (S)-S-oxide reductase	COG:COG0225, COG:O, RefSeq:WP_000301929.1, SO:0001217, UniParc:UPI0001C11E57, UniRef:UniRef100_A0A224B4Z5, UniRef:UniRef50_A0A090RJS4, UniRef:UniRef90_X5E0D2
3	cds	199020	199520	-	KGFJFE_04350	yhbS	GNAT family N-acetyltransferase	COG:COG3153, COG:R, RefSeq:WP_000244264.1, SO:0001217, UniParc:UPI0001C11E58, UniRef:UniRef100_A0A229LWV6, UniRef:UniRef50_G5JK11, UniRef:UniRef90_X5DYK7
3	cds	199755	200522	-	KGFJFE_04355	ywqE	capsular biosynthesis protein	COG:COG4464, COG:T, RefSeq:WP_000565312.1, SO:0001217, UniParc:UPI00003B19E7, UniRef:UniRef100_A0A167UA72, UniRef:UniRef50_P39852, UniRef:UniRef90_A0A167UA72
3	cds	200519	201211	-	KGFJFE_04360	mrp	capsular biosynthesis protein	COG:COG0489, COG:D, RefSeq:WP_000185861.1, SO:0001217, UniParc:UPI00015E18DA, UniRef:UniRef100_A8YPQ5, UniRef:UniRef50_P39851, UniRef:UniRef90_A8YPQ5
3	cds	201228	201890	-	KGFJFE_04365	capA	Capsular polysaccharide biosynthesis protein CapA	COG:COG3944, COG:M, GO:0005886, GO:0009103, GO:0016021, GO:0045227, RefSeq:WP_000659677.1, SO:0001217, UniParc:UPI00003B19E9, UniRef:UniRef100_Q6GDE0, UniRef:UniRef50_P39850, UniRef:UniRef90_Q5HCN3
3	ncRNA-region	202344	202733	-			icaR 3'UTR	RFAM:RF02660, SO:0005836
3	cds	202734	203294	-	KGFJFE_04370	icaR	ica operon transcriptional regulator IcaR	COG:COG1309, COG:K, GO:0003677, RefSeq:WP_000653261.1, SO:0001217, UniParc:UPI00000D7897, UniRef:UniRef100_Q9RQQ0, UniRef:UniRef50_Q9RQQ0, UniRef:UniRef90_Q9RQQ0
3	ncRNA-region	203292	203366	-			icaR 5' UTR	RFAM:RF02661, SO:0005836
3	cds	203458	204696	+	KGFJFE_04375	icaA	N-acetylglucosaminyltransferase, involved in polysaccharide intercellular adhesin(PIA) synthesis	COG:COG1215, COG:N, EC:2.4.1.-, GO:0005886, GO:0008375, GO:0016021, GO:0043708, KEGG:K21461, RefSeq:WP_001159433.1, SO:0001217, UniParc:UPI000243349C, UniRef:UniRef100_A0A2S6DQT8, UniRef:UniRef50_Q5HKQ0, UniRef:UniRef90_Q9RQP9, VFDB:VFC0271, VFDB:VFG001285
3	cds	204660	204965	+	KGFJFE_04380	icaD	intercellular adhesion protein D, involved in polysaccharide intercellular adhesin(PIA) synthesis	GO:0005886, GO:0016021, KEGG:K21461, RefSeq:WP_000240580.1, SO:0001217, UniParc:UPI0000054955, UniRef:UniRef100_Q9RQP8, UniRef:UniRef50_Q9RQP8, UniRef:UniRef90_Q9RQP8, VFDB:VFC0271, VFDB:VFG001286
3	cds	204962	205834	+	KGFJFE_04385	icaB	N-deacetylase, involved in polysaccharide intercellular adhesin(PIA) synthesis	COG:COG0726, COG:GM, EC:3.5.1.-, GO:0005576, GO:0005975, GO:0016811, RefSeq:WP_000877364.1, SO:0001217, UniParc:UPI0001C11E5A, UniRef:UniRef100_A0A229LWX3, UniRef:UniRef50_Q6TYB1, UniRef:UniRef90_Q5HCM9, VFDB:VFC0271, VFDB:VFG001287
3	cds	205821	206873	+	KGFJFE_04390	icaC	polysaccharide intercellular adhesin biosynthesis/export protein IcaC	COG:COG3936, COG:G, GO:0005886, GO:0016021, GO:0016747, NCBIProtein:AUU58561.1, RefSeq:WP_000723845.1, SO:0001217, UniParc:UPI0001C11E5B, UniRef:UniRef100_A0A2S6DQT9, UniRef:UniRef50_Q9RQP6, UniRef:UniRef90_Q9RQP6
3	ncRNA	206989	207239	+	KGFJFE_04395	S35	Staphylococcus sRNA 35 (srn_0335)	RFAM:RF02894, SO:0000655
3	cds	207321	209366	-	KGFJFE_04400	lip1	YSIRK domain-containing triacylglycerol lipase Lip1	COG:COG1075, COG:I, EC:3.1.1.3, GO:0004806, GO:0005576, GO:0016042, GO:0046872, SO:0001217, UniParc:UPI0001C11E5C, UniRef:UniRef100_A0A0E0VTW6, UniRef:UniRef50_P0C0R3, UniRef:UniRef90_P65288
3	cds	210454	211086	-	KGFJFE_04405	hisIE	bifunctional phosphoribosyl-AMP cyclohydrolase/phosphoribosyl-ATP diphosphatase HisIE	COG:COG0140, COG:E, GO:0000105, GO:0004635, GO:0004636, GO:0005524, GO:0005737, RefSeq:WP_000186284.1, SO:0001217, UniParc:UPI000012C791, UniRef:UniRef100_Q5HCM5, UniRef:UniRef50_Q5HKP3, UniRef:UniRef90_Q5HCM5
3	cds	211083	211841	-	KGFJFE_04410	hisF	Imidazole glycerol phosphate synthase subunit HisF	COG:COG0107, COG:E, EC:4.3.2.10, GO:0000105, GO:0000107, GO:0005737, GO:0016829, RefSeq:WP_000592601.1, SO:0001217, UniParc:UPI00005FE873, UniRef:UniRef100_Q2YZ71, UniRef:UniRef50_O27398, UniRef:UniRef90_Q2FDI8
3	cds	211838	212542	-	KGFJFE_04415	hisA	1-(5-phosphoribosyl)-5-((5-phosphoribosylamino)methylideneamino)imidazole-4-carboxamide isomerase	COG:COG0106, COG:E, EC:5.3.1.16, GO:0000105, GO:0003949, GO:0005737, RefSeq:WP_000571740.1, SO:0001217, UniParc:UPI0001C11E5E, UniRef:UniRef100_A0A224B0D4, UniRef:UniRef50_Q4A048, UniRef:UniRef90_Q2FDI7
3	cds	212535	213113	-	KGFJFE_04420	hisH	imidazole glycerol phosphate synthase subunit HisH	COG:COG0118, COG:E, EC:4.3.2.10, GO:0000105, GO:0000107, GO:0004359, GO:0005737, GO:0006541, GO:0016829, RefSeq:WP_000635611.1, SO:0001217, UniParc:UPI0001C11E5F, UniRef:UniRef100_A0A2S6DDF6, UniRef:UniRef50_Q8CTV0, UniRef:UniRef90_Q5HCM2
3	cds	213110	213688	-	KGFJFE_04425	hisB	imidazoleglycerol-phosphate dehydratase HisB	COG:COG0131, COG:E, EC:4.2.1.19, GO:0000105, GO:0004424, GO:0005737, RefSeq:WP_000640266.1, SO:0001217, UniParc:UPI000012C871, UniRef:UniRef100_A7X766, UniRef:UniRef50_Q4A046, UniRef:UniRef90_Q6GDC8
3	cds	213657	214670	-	KGFJFE_04430	hisC	histidinol-phosphate aminotransferase	COG:COG0079, COG:E, RefSeq:WP_000639193.1, SO:0001217, UniParc:UPI0001C11E60, UniRef:UniRef100_A0A2S6DDG4, UniRef:UniRef50_A0A0Z2MIW7, UniRef:UniRef90_A0A0Z2MIW7
3	cds	214686	215936	-	KGFJFE_04435	hisD	histidinol dehydrogenase	COG:COG0141, COG:E, EC:1.1.1.23, GO:0000105, GO:0004399, GO:0008270, GO:0051287, RefSeq:WP_000930659.1, SO:0001217, UniParc:UPI0001C11E61, UniRef:UniRef100_A0A0E0VTL9, UniRef:UniRef50_Q8CQ95, UniRef:UniRef90_Q5HCL9
3	cds	215929	216543	-	KGFJFE_04440	hisG	ATP phosphoribosyltransferase	COG:COG0040, COG:E, EC:2.4.2.17, GO:0000105, GO:0003879, GO:0005524, GO:0005737, KEGG:K00765, RefSeq:WP_000944149.1, SO:0001217, UniParc:UPI0000054961, UniRef:UniRef100_A7X770, UniRef:UniRef50_Q4A043, UniRef:UniRef90_Q6GDC5
3	cds	216561	217418	-	KGFJFE_04445	hisZ	ATP phosphoribosyltransferase regulatory subunit	COG:COG3705, COG:E, GO:0000105, GO:0005737, SO:0001217, UniParc:UPI0002550AAB, UniRef:UniRef100_A0A0E0VTX7, UniRef:UniRef50_Q8CTV2, UniRef:UniRef90_Q6GDC4
3	cds	217684	218808	-	KGFJFE_04450		polysaccharide deacetylase	RefSeq:WP_000549217.1, SO:0001217, UniParc:UPI0001C11E63, UniRef:UniRef100_A0A2S6DDG1, UniRef:UniRef50_A0A178PDB7, UniRef:UniRef90_A0A8E0DG54
3	cds	219221	219736	+	KGFJFE_04455	yceI	UPF0312 protein MW2606	COG:COG2353, COG:R, RefSeq:WP_000181127.1, SO:0001217, UniParc:UPI00003B19FD, UniRef:UniRef100_Q6GDB7, UniRef:UniRef50_Q7A339, UniRef:UniRef90_Q7A339
3	cds	219882	220856	-	KGFJFE_04460	drp35	Lactonase drp35	COG:COG3386, COG:G, EC:3.1.1.-, GO:0005737, GO:0016787, GO:0046872, SO:0001217, UniParc:UPI00039105ED, UniRef:UniRef100_A0A0E0VTM4, UniRef:UniRef50_Q9S0S3, UniRef:UniRef90_Q9S0S3
3	cds	221101	222057	+	KGFJFE_04465	trhO	rhodanese-related sulfurtransferase	COG:COG1054, COG:J, EC:1.14.-.-, GO:0006400, GO:0016705, RefSeq:WP_001109294.1, SO:0001217, UniParc:UPI000175C4AE, UniRef:UniRef100_A0A2S6DDF9, UniRef:UniRef50_Q2NIJ6, UniRef:UniRef90_Q6GDB5
3	cds	222211	222849	+	KGFJFE_04470	pcp	pyroglutamyl-peptidase I	COG:COG2039, COG:O, EC:3.4.19.3, GO:0005829, GO:0006508, GO:0016920, KEGG:K01304, RefSeq:WP_000547823.1, SO:0001217, UniParc:UPI0001C11E65, UniRef:UniRef100_A0A2S6DDI6, UniRef:UniRef50_Q53596, UniRef:UniRef90_Q53596
3	cds	222968	223735	-	KGFJFE_04475		hypothetical protein	RefSeq:WP_000949565.1, SO:0001217, UniParc:UPI0001C11E66, UniRef:UniRef100_A0A0E0VSS9, UniRef:UniRef50_A0A2K4AP24, UniRef:UniRef90_A0A7U7JRQ9
3	cds	223725	224063	-	KGFJFE_04480	padR	PadR family transcriptional regulator	COG:COG1695, COG:K, RefSeq:WP_000116415.1, SO:0001217, UniParc:UPI0001C11E67, UniRef:UniRef100_A0A0E0VUR5, UniRef:UniRef50_B9DKK2, UniRef:UniRef90_A0A0E0VUR5
3	cds	224230	224694	+	KGFJFE_04485	bstA	bacillithiol transferase BstA	RefSeq:WP_000208924.1, SO:0001217, UniParc:UPI0001C11E68, UniRef:UniRef100_A0A0E0VTM8, UniRef:UniRef50_A0A380G238, UniRef:UniRef90_A0A7U4ETD0
3	cds	224855	225163	-	KGFJFE_04490		Collagen adhesin	SO:0001217, UniParc:UPI0001B7002C, UniRef:UniRef100_A0A7U8XJR4, UniRef:UniRef50_A0A6B5DD73, UniRef:UniRef90_A0A380DZ56
3	cds	226172	226273	-	KGFJFE_04495		hypothetical protein
3	cds	226595	228274	-	KGFJFE_04500		Collagen adhesin	SO:0001217, UniRef:UniRef50_A0A8D9ZBV9, UniRef:UniRef90_A0A8D9ZBV9
3	cds	228652	230070	+	KGFJFE_04505	citT	anion permease	COG:COG0471, COG:G, KEGG:K03319, RefSeq:WP_000799703.1, SO:0001217, UniParc:UPI0001C11F80, UniRef:UniRef100_A0A224B0D9, UniRef:UniRef50_Q7WS31, UniRef:UniRef90_Q7WS31
3	cds	230620	231528	-	KGFJFE_04510	rarD	EamA family transporter RarD	COG:COG2962, COG:R, RefSeq:WP_001091183.1, SO:0001217, UniParc:UPI0001C11F81, UniRef:UniRef100_A0A2S6DUG1, UniRef:UniRef50_Q4L9X9, UniRef:UniRef90_A0A389Q6T1
3	cds	231750	232325	+	KGFJFE_04515		DNA-binding protein	RefSeq:WP_000174582.1, SO:0001217, UniParc:UPI0001C11F82, UniRef:UniRef100_A0A2S6DDH0, UniRef:UniRef50_A0A7Z8DAS2, UniRef:UniRef90_A0A7Z8DAS2
3	cds	232484	233500	+	KGFJFE_04520	nixA	Nickel transporter NixA	COG:COG3376, COG:P, GO:0005887, GO:0015099, KEGG:K07241, RefSeq:WP_000215636.1, SO:0001217, UniParc:UPI000450A0F7, UniRef:UniRef100_A0A2S6DUG3, UniRef:UniRef50_Q2FUR9, UniRef:UniRef90_Q2FUR9
3	cds	233740	234540	+	KGFJFE_04525		arylamine N-acetyltransferase	RefSeq:WP_001017408.1, SO:0001217, UniParc:UPI0001C11F84, UniRef:UniRef100_A0A2S6DUI8, UniRef:UniRef50_A0A2K4ANZ9, UniRef:UniRef90_A0A131K523
3	cds	234843	235355	-	KGFJFE_04530	hdeD	DUF308 domain-containing protein	COG:COG3247, COG:R, RefSeq:WP_000410770.1, SO:0001217, UniParc:UPI000197A856, UniRef:UniRef100_A0A0E1XCZ4, UniRef:UniRef50_A0A2K4C395, UniRef:UniRef90_A0A0D6GNV3
3	cds	235645	236403	+	KGFJFE_04535	vraD	peptide resistance ABC transporter ATP-binding subunit VraD	COG:COG1136, COG:M, RefSeq:WP_000154162.1, SO:0001217, UniParc:UPI0000054977, UniRef:UniRef100_Q9RL74, UniRef:UniRef50_O34697, UniRef:UniRef90_Q9RL74
3	cds	236393	238273	+	KGFJFE_04540	vraE	peptide resistance ABC transporter permease subunit VraE	RefSeq:WP_000143678.1, SO:0001217, UniParc:UPI0001C11F85, UniRef:UniRef100_A0A2X2K099, UniRef:UniRef50_A0A0Q9XJH5, UniRef:UniRef90_Q9KWJ6
3	cds	238365	238556	+	KGFJFE_04545	vraH	peptide resistance ABC transporter activity modulator VraH	RefSeq:WP_000672026.1, SO:0001217, UniParc:UPI0001C11F86, UniRef:UniRef100_A0A2S6DUG2, UniRef:UniRef50_X5E1M5, UniRef:UniRef90_X5E1M5
3	cds	238948	239148	+	KGFJFE_04550	cspC	cold-shock protein	COG:COG1278, COG:K, RefSeq:WP_001059079.1, SO:0001217, UniParc:UPI00000D77A7, UniRef:UniRef100_A0A7H9C7H4, UniRef:UniRef50_P32081, UniRef:UniRef90_G5JIJ0
3	cds	239266	239835	-	KGFJFE_04555	xRE	transcriptional regulator	COG:COG1476, COG:K, RefSeq:WP_001054114.1, SO:0001217, UniParc:UPI0001C11F87, UniRef:UniRef100_A0A224B0E9, UniRef:UniRef50_A0A192F534, UniRef:UniRef90_A0A0D6GNR0
3	cds	240095	240490	-	KGFJFE_04560		DUF3147 domain-containing protein	RefSeq:WP_000779134.1, SO:0001217, UniParc:UPI00000CAC75, UniRef:UniRef100_A0A4T9YMA0, UniRef:UniRef50_A0A133Q7D9, UniRef:UniRef90_A0A4T9YMA0
3	cds	240558	240911	-	KGFJFE_04565		DUF3147 domain-containing protein	RefSeq:WP_000491382.1, SO:0001217, UniParc:UPI00000D771D, UniRef:UniRef100_A0A0E0VTP0, UniRef:UniRef50_B9E9S1, UniRef:UniRef90_A0A0E0VTP0
3	cds	241228	242067	-	KGFJFE_04570	noc	nucleoid occlusion protein	COG:COG1475, COG:D, KEGG:K03497, RefSeq:WP_000742845.1, SO:0001217, UniParc:UPI0001C11F88, UniRef:UniRef100_A0A2S6DUF4, UniRef:UniRef50_B9E8Z1, UniRef:UniRef90_G5JF93
3	cds	242110	242829	-	KGFJFE_04575	rsmG	16S rRNA (guanine(527)-N(7))-methyltransferase RsmG	COG:COG0357, COG:J, EC:2.1.1.-, GO:0005737, GO:0070043, RefSeq:WP_000215582.1, SO:0001217, UniParc:UPI0001C0B479, UniRef:UniRef100_A0A229LXB7, UniRef:UniRef50_Q49UI6, UniRef:UniRef90_Q2FDF0
3	cds	242829	244706	-	KGFJFE_04580	mnmG	tRNA uridine-5-carboxymethylaminomethyl(34) synthesis enzyme MnmG	COG:COG0445, COG:J, GO:0002098, GO:0005737, GO:0050660, RefSeq:WP_000249667.1, SO:0001217, UniParc:UPI0001C11F8A, UniRef:UniRef100_A0A224B517, UniRef:UniRef50_Q8Y3M5, UniRef:UniRef90_Q2FDE9
3	cds	244773	246152	-	KGFJFE_04585	mnmE	tRNA uridine-5-carboxymethylaminomethyl(34) synthesis GTPase MnmE	COG:COG0486, COG:J, EC:3.6.-.-, GO:0003924, GO:0005525, GO:0005737, GO:0006400, GO:0046872, RefSeq:WP_000362509.1, SO:0001217, UniParc:UPI000013745C, UniRef:UniRef100_A6U595, UniRef:UniRef50_Q49UI4, UniRef:UniRef90_Q2FDE8
3	cds	246296	246643	-	KGFJFE_04590	rnpA	ribonuclease P protein component	COG:COG0594, COG:J, EC:3.1.26.5, GO:0000049, GO:0001682, GO:0004526, SO:0001217, UniParc:UPI0000134441, UniRef:UniRef100_A7X7A9, UniRef:UniRef50_B9E8Z6, UniRef:UniRef90_A6U596
3	cds	246770	246907	-	KGFJFE_04595	rpmH	50S ribosomal protein L34	COG:COG0230, COG:J, GO:0003735, GO:0005840, GO:0006412, KEGG:K02914, RefSeq:WP_000240855.1, SO:0001217, UniParc:UPI0000133FD1, UniRef:UniRef100_A7X7B0, UniRef:UniRef50_P80340, UniRef:UniRef90_B1HPM8
3	oriC	246908	247637	?			origin of replication
3	cds	247638	248999	+	KGFJFE_04600	dnaA	chromosomal replication initiator protein DnaA	COG:COG0593, COG:L, GO:0003688, GO:0005524, GO:0005737, GO:0006270, GO:0006275, RefSeq:WP_001290435.1, SO:0001217, UniParc:UPI0001C11C6A, UniRef:UniRef100_A0A2S6DDK4, UniRef:UniRef50_P05648, UniRef:UniRef90_Q6GKU4
3	oriC	249000	249276	?			origin of replication
3	cds	249277	250410	+	KGFJFE_04605	dnaN	DNA polymerase III subunit beta	COG:COG0592, COG:L, GO:0003677, GO:0003887, GO:0005737, GO:0006260, GO:0008408, GO:0009360, RefSeq:WP_000969811.1, SO:0001217, UniParc:UPI0000050CC9, UniRef:UniRef100_Q5HJZ4, UniRef:UniRef50_P05649, UniRef:UniRef90_Q5HK00
3	cds	250800	251036	+	KGFJFE_04610	yaaA	RNA-binding protein	COG:COG2501, COG:J, RefSeq:WP_000249647.1, SO:0001217, UniParc:UPI00006E4540, UniRef:UniRef100_A0A7I0YLW8, UniRef:UniRef50_A0A7I0YLW8, UniRef:UniRef90_A0A7I0YLW8
3	cds	251033	252145	+	KGFJFE_04615	recF	DNA replication/repair protein RecF	COG:COG1195, COG:L, GO:0003697, GO:0005524, GO:0005737, GO:0006260, GO:0006281, GO:0009432, KEGG:K03629, RefSeq:WP_000775118.1, SO:0001217, UniParc:UPI0001C11C6B, UniRef:UniRef100_A0A224B0H1, UniRef:UniRef50_Q5FN12, UniRef:UniRef90_Q2FKQ2
3	cds	252155	254089	+	KGFJFE_04620	gyrB	DNA topoisomerase (ATP-hydrolyzing) subunit B	COG:COG0187, COG:L, EC:5.6.2.2, GO:0003677, GO:0003918, GO:0005524, GO:0005694, GO:0005737, GO:0006261, GO:0006265, GO:0046872, RefSeq:WP_000255581.1, SO:0001217, UniParc:UPI0001C11C6C, UniRef:UniRef100_A0A2S6DUG0, UniRef:UniRef50_Q6GKU0, UniRef:UniRef90_Q6GKU0
3	cds	254126	256795	+	KGFJFE_04625	gyrA	DNA gyrase subunit A	COG:COG0188, COG:L, EC:5.6.2.2, GO:0003677, GO:0005524, GO:0005694, GO:0005737, GO:0006261, GO:0006265, GO:0034335, GO:0046677, RefSeq:WP_000819065.1, SO:0001217, UniParc:UPI0001C11C6D, UniRef:UniRef100_A0A7I8NHH7, UniRef:UniRef50_Q2FKQ0, UniRef:UniRef90_Q2FKQ0
3	cds	256880	257692	-	KGFJFE_04630	nnrD	ADP-dependent (S)-NAD(P)H-hydrate dehydratase	COG:COG0063, COG:F, EC:4.2.1.136, GO:0005524, GO:0046496, GO:0052855, GO:0052856, GO:0052857, GO:0110051, RefSeq:WP_000449218.1, SO:0001217, UniParc:UPI00000D9B7B, UniRef:UniRef100_Q2G2P8, UniRef:UniRef50_Q2G2P8, UniRef:UniRef90_Q2G2P8
3	cds	258018	259532	+	KGFJFE_04635	hutH	histidine ammonia-lyase	COG:COG2986, COG:E, EC:4.3.1.3, GO:0004397, GO:0005737, GO:0019556, GO:0019557, RefSeq:WP_000177453.1, SO:0001217, UniParc:UPI0001C11C6E, UniRef:UniRef100_A0A2S6DDK2, UniRef:UniRef50_Q4A173, UniRef:UniRef90_Q2FKP8
3	ncRNA-region	259605	259820	+			T-box leader	RFAM:RF00230, SO:0000140
3	cds	259910	261196	+	KGFJFE_04640	serS	serine--tRNA ligase	COG:COG0172, COG:J, EC:6.1.1.11, GO:0004828, GO:0005524, GO:0005737, GO:0006434, GO:0016260, GO:0097056, RefSeq:WP_000884334.1, SO:0001217, UniParc:UPI0000054994, UniRef:UniRef100_Q2FKP7, UniRef:UniRef50_Q82YY9, UniRef:UniRef90_Q2FKP7
3	cds	261843	262538	+	KGFJFE_04645	azlC	azaleucine resistance protein AzlC	COG:COG1296, COG:E, RefSeq:WP_000207107.1, SO:0001217, UniParc:UPI0001C11C6F, UniRef:UniRef100_A0A0E0VKC2, UniRef:UniRef50_A0A0D6XPU2, UniRef:UniRef90_A0A2B7V4S5
3	cds	262535	262864	+	KGFJFE_04650	azlD2	Branched-chain amino acid transport protein (AzlD)	COG:COG4392, COG:E, RefSeq:WP_000628047.1, SO:0001217, UniParc:UPI0001C11C70, UniRef:UniRef100_A0A224AZI5, UniRef:UniRef50_X5E3H3, UniRef:UniRef90_X5E3H3
3	ncRNA-region	263069	263167	+			SAM riboswitch (S box leader)	RFAM:RF00162, SO:0000140
3	cds	263227	264195	+	KGFJFE_04655	mET2	homoserine acetyltransferase	COG:COG2021, COG:E, RefSeq:WP_000186497.1, SO:0001217, UniParc:UPI0001C11CA2, UniRef:UniRef100_A0A0E0VKW0, UniRef:UniRef50_A0A0D0SQS3, UniRef:UniRef90_A0A0D6GL37
3	cds	264331	264438	+	KGFJFE_04660		hypothetical protein	SO:0001217, UniParc:UPI0002550CE9, UniRef:UniRef100_A0A0E0VK28, UniRef:UniRef50_A0A0E0VK28, UniRef:UniRef90_A0A0E0VK28
3	cds	264503	265426	+	KGFJFE_04665	yybS	Membrane protein	COG:COG4241, COG:S, SO:0001217, UniParc:UPI0001C11CA3, UniRef:UniRef100_A0A5S9ETL2, UniRef:UniRef50_B9DPX5, UniRef:UniRef90_A0A0H3JN26
3	cds	265441	267408	+	KGFJFE_04670	gdpP	cyclic-di-AMP phosphodiesterase GdpP	COG:COG3887, COG:T, RefSeq:WP_001081643.1, SO:0001217, UniParc:UPI00000D9B80, UniRef:UniRef100_A0A0E0VKC6, UniRef:UniRef50_A0A0C2HDI6, UniRef:UniRef90_A0A6B1RM46
3	cds	267405	267851	+	KGFJFE_04675	rplI	50S ribosomal protein L9	COG:COG0359, COG:J, GO:0003735, GO:0005840, GO:0006412, GO:0019843, KEGG:K02939, RefSeq:WP_000864305.1, SO:0001217, UniParc:UPI0000134207, UniRef:UniRef100_A7WWQ0, UniRef:UniRef50_Q2G2T3, UniRef:UniRef90_Q2G2T3
3	cds	267883	269283	+	KGFJFE_04680	dnaB	replicative DNA helicase	COG:COG0305, COG:L, RefSeq:WP_000375643.1, SO:0001217, UniParc:UPI0001C11CA4, UniRef:UniRef100_A0A2S6DDM6, UniRef:UniRef50_P37469, UniRef:UniRef90_W8U2K6
3	cds	269562	270845	+	KGFJFE_04685	purA	adenylosuccinate synthase	COG:COG0104, COG:F, EC:6.3.4.4, GO:0000287, GO:0004019, GO:0005525, GO:0005737, GO:0044208, RefSeq:WP_000095328.1, SO:0001217, UniParc:UPI0000132B0C, UniRef:UniRef100_P65884, UniRef:UniRef50_P29726, UniRef:UniRef90_Q5HK16
3	tRNA	271275	271349	+	KGFJFE_04690	Glu_trna	tRNA-Glu	SO:0000259
3	tRNA	271357	271429	+	KGFJFE_04695	Asp_trna	tRNA-Asp	SO:0000256
3	cds	272169	272870	+	KGFJFE_04700	yycF	response regulator YycF	COG:COG0745, COG:TK, GO:0000160, GO:0003677, GO:0005737, GO:0006355, RefSeq:WP_000101976.1, SO:0001217, UniParc:UPI00000D7820, UniRef:UniRef100_A7WWQ5, UniRef:UniRef50_P37478, UniRef:UniRef90_A7WWQ5
3	cds	272883	274709	+	KGFJFE_04705	walK	cell wall metabolism sensor histidine kinase WalK	COG:COG5002, COG:T, EC:2.7.13.3, GO:0000155, GO:0005524, GO:0005886, GO:0006355, GO:0016021, RefSeq:WP_000871607.1, SO:0001217, UniParc:UPI000005499E, UniRef:UniRef100_A7WWQ7, UniRef:UniRef50_Q6GKS6, UniRef:UniRef90_Q6GKS6
3	cds	274702	276036	+	KGFJFE_04710		YycH	RefSeq:WP_001060144.1, SO:0001217, UniParc:UPI0001C11CA5, UniRef:UniRef100_A0A0E0VKX2, UniRef:UniRef90_A0A0H3KD70
3	cds	276037	276825	+	KGFJFE_04715	yycI	YycI protein	COG:COG4853, COG:T, RefSeq:WP_001104170.1, SO:0001217, UniParc:UPI0001B3B436, UniRef:UniRef100_A0A0E0VK38, UniRef:UniRef50_G5JHG3, UniRef:UniRef90_A0A0E0VK38
3	cds	277222	278013	+	KGFJFE_04720	phnP	MBL fold metallo-hydrolase	COG:COG1235, COG:P, SO:0001217, UniParc:UPI00044B2420, UniRef:UniRef100_A0A7I8NHE8, UniRef:UniRef50_I0JTH9, UniRef:UniRef90_B9DID7
3	cds	278240	280561	+	KGFJFE_04725	adsA	Adenosine synthase A	RefSeq:WP_000645765.1, SO:0001217, UniParc:UPI0001C11CA7, UniRef:UniRef100_A0A454GXU0, UniRef:UniRef50_A0A2X2MA38, UniRef:UniRef90_A0A2X2MA38, VFDB:VFC0258, VFDB:VFG002420
3	cds	280927	281406	+	KGFJFE_04730	rlmH	23S rRNA (pseudouridine(1915)-N(3))-methyltransferase RlmH	COG:COG1576, COG:J, EC:2.1.1.177, GO:0005737, GO:0070038, KEGG:K00783, RefSeq:WP_000704775.1, SO:0001217, UniParc:UPI0000006C89, UniRef:UniRef100_A7WWR5, UniRef:UniRef50_P59732, UniRef:UniRef90_Q5HK23
3	cds	281652	281957	+	KGFJFE_04735		hypothetical protein	RefSeq:WP_000677988.1, SO:0001217, UniParc:UPI0000DBECBE, UniRef:UniRef100_A0A2D0URC3, UniRef:UniRef50_A0A6A2CZC9, UniRef:UniRef90_A0A6A2CZC9
3	cds	282156	283019	+	KGFJFE_04740		GIY-YIG domain-containing protein	RefSeq:WP_000680580.1, SO:0001217, UniParc:UPI00016400A2, UniRef:UniRef100_T1SZF9, UniRef:UniRef50_C9A6B2, UniRef:UniRef90_A0A892STK3
3	cds	283127	284602	+	KGFJFE_04745		DUF6038 domain-containing protein	RefSeq:WP_001138664.1, SO:0001217, UniParc:UPI0001815FC8, UniRef:UniRef100_A0A0B5L5L9, UniRef:UniRef50_Q4A139, UniRef:UniRef90_A0A133PWN1
3	cds	284828	285928	+	KGFJFE_04750		DNA polymerase family A	RefSeq:WP_000449985.1, SO:0001217, UniParc:UPI00000BF0E1, UniRef:UniRef100_H3K0M8, UniRef:UniRef50_I2FHX8, UniRef:UniRef90_I2FHX8
3	cds	285921	286292	+	KGFJFE_04755		hypothetical protein	RefSeq:WP_001058156.1, SO:0001217, UniParc:UPI0000DBECC0, UniRef:UniRef100_T1T0D0, UniRef:UniRef50_A0A482KAQ0, UniRef:UniRef90_T1T0D0
3	cds	286289	287932	+	KGFJFE_04760		DNA primase	RefSeq:WP_001015578.1, SO:0001217, UniParc:UPI00016400A3, UniRef:UniRef100_T1T1L1, UniRef:UniRef50_Q4A137, UniRef:UniRef90_T1T1L1
3	cds	287886	288002	+	KGFJFE_04765		hypothetical protein	SO:0001217, UniParc:UPI0001C11CA9, UniRef:UniRef100_T1SZG3, UniRef:UniRef50_A0A380BRX4, UniRef:UniRef90_A0A380BRX4
3	cds	288158	289834	+	KGFJFE_04770	spoIVCA	recombinase RecB	COG:COG1961, COG:L, KEGG:K06400, SO:0001217, UniRef:UniRef50_Q3T2M5, UniRef:UniRef90_Q3T2M5
3	cds	289940	290278	+	KGFJFE_04775		S aureus uracil DNA glycosylase inhibitor	RefSeq:WP_000171559.1, SO:0001217, UniParc:UPI0000DBECC3, UniRef:UniRef100_A0A2D0UXG7, UniRef:UniRef50_Q936H5, UniRef:UniRef90_A0A1D4KXX3
3	cds	290280	290381	+	KGFJFE_04780		hypothetical protein	SO:0001217, UniParc:UPI0000589542, UniRef:UniRef100_A0A6B9V1T1, UniRef:UniRef50_A0A380F3P3, UniRef:UniRef90_A0A380F470
3	cds	290374	290685	+	KGFJFE_04785		DUF960 domain-containing protein	RefSeq:WP_001083109.1, SO:0001217, UniParc:UPI0000DBECC4, UniRef:UniRef100_A0A2D0US16, UniRef:UniRef50_A0A0D0SUT9, UniRef:UniRef90_A0A3D8YK99
3	cds	290701	291207	+	KGFJFE_04790		DUF1643 domain-containing protein	RefSeq:WP_000447786.1, SO:0001217, UniParc:UPI0000DBECC5, UniRef:UniRef100_A0A2D0URW0, UniRef:UniRef50_M1XGR1, UniRef:UniRef90_Q93SA8
3	cds	291356	292030	-	KGFJFE_04795		IS6-like element IS257 family transposase	COG:COG3316, COG:X, GO:0003677, GO:0006310, GO:0015074, GO:0032196, RefSeq:WP_001106056.1, SO:0001217, UniParc:UPI0000DBECC6, UniRef:UniRef100_A0A2D0URW1, UniRef:UniRef50_P0C1L0, UniRef:UniRef90_P0C1L0
3	cds	292288	292455	+	KGFJFE_04800		hydroxymethylglutaryl-CoA synthase	EC:2.3.3.10, KEGG:K01641, RefSeq:WP_000894158.1, SO:0001217, UniParc:UPI00000D76B1, UniRef:UniRef100_U6EGD3, UniRef:UniRef50_Q9FD71, UniRef:UniRef90_E0D517
3	cds	293372	294115	+	KGFJFE_04805	ugpQ	glycerophosphoryl diester phosphodiesterase	COG:COG0584, COG:I, EC:3.1.4.46, KEGG:K01126, RefSeq:WP_000958858.1, SO:0001217, UniParc:UPI0000006C77, UniRef:UniRef100_A0A2D0UV19, UniRef:UniRef50_A0A447YYW8, UniRef:UniRef90_A0A386R0S6
3	cds	294212	294640	+	KGFJFE_04810		Uncharacterized protein YdeM	RefSeq:WP_000872606.1, SO:0001217, UniParc:UPI0000006C78, UniRef:UniRef100_A0A088B1I4, UniRef:UniRef50_P96670, UniRef:UniRef90_I2FHY8
3	cds	294686	296692	-	KGFJFE_04815	mecA	PBP2a family beta-lactam-resistant peptidoglycan transpeptidase MecA	COG:COG0768, COG:DM, EC:3.4.16.4, KEGG:K02545, NCBIProtein:WP_000721306.1, SO:0001217, UniRef:UniRef50_P07944, UniRef:UniRef90_I7ITT3
3	cds	296940	297083	+	KGFJFE_04820	tnp-IS6	IS6 family transposase	COG:COG3316, COG:X, GO:0003677, GO:0006310, GO:0015074, GO:0032196, SO:0001217, UniParc:UPI000054B5CB, UniRef:UniRef100_A0A088B1U8, UniRef:UniRef50_P0C1L0, UniRef:UniRef90_P0C1L0
3	cds	297674	298102	-	KGFJFE_04825	phnB	VOC family protein	COG:C, COG:COG2764, RefSeq:WP_000671996.1, SO:0001217, UniParc:UPI00003B3322, UniRef:UniRef100_A0A2D0US37, UniRef:UniRef50_A0A0K2JN42, UniRef:UniRef90_A0A2D0US37
3	cds	298183	299112	+	KGFJFE_04830	yobV	transcriptional regulator	COG:COG2378, COG:K, RefSeq:WP_000750311.1, SO:0001217, UniParc:UPI000054B5CF, UniRef:UniRef100_B0I331, UniRef:UniRef50_M1XHS6, UniRef:UniRef90_A0A6A2CRG9
3	cds	299274	301262	+	KGFJFE_04835		hypothetical protein	RefSeq:WP_001038847.1, SO:0001217, UniParc:UPI00003B3323, UniRef:UniRef100_T1T044, UniRef:UniRef50_T1T044, UniRef:UniRef90_T1T044
3	cds	301457	302566	+	KGFJFE_04840		DNA polymerase family A	RefSeq:WP_000283873.1, SO:0001217, UniParc:UPI000054B5D1, UniRef:UniRef100_T1T0E4, UniRef:UniRef50_I2FHX8, UniRef:UniRef90_T1T0E4
3	cds	302559	302927	+	KGFJFE_04845		hypothetical protein	RefSeq:WP_001058155.1, SO:0001217, UniParc:UPI000054B5D2, UniRef:UniRef100_T1T1M3, UniRef:UniRef50_A0A482KAQ0, UniRef:UniRef90_T1T1M3
3	cds	302927	304543	+	KGFJFE_04850		DNA primase	COG:COG3378, COG:X, RefSeq:WP_001015575.1, SO:0001217, UniParc:UPI000054B5D3, UniRef:UniRef100_Q3T2M6, UniRef:UniRef50_Q4A137, UniRef:UniRef90_Q3T2M6
3	cds	304768	306447	+	KGFJFE_04855	spoIVCA	recombinase RecB	COG:COG1961, COG:L, KEGG:K06400, RefSeq:WP_000676595.1, SO:0001217, UniParc:UPI0001C11A7A, UniRef:UniRef100_A0A0B5L9P4, UniRef:UniRef50_Q3T2M5, UniRef:UniRef90_Q3T2M5
3	cds	306536	306874	+	KGFJFE_04860		S aureus uracil DNA glycosylase inhibitor	RefSeq:WP_000175890.1, SO:0001217, UniParc:UPI0001C11A7B, UniRef:UniRef100_F8WKD7, UniRef:UniRef50_A0A482K9G4, UniRef:UniRef90_A0A482K9G4
3	cds	306877	306966	+	KGFJFE_04865		hypothetical protein	SO:0001217, UniParc:UPI000332BD6F, UniRef:UniRef100_A0A2S6DJT3, UniRef:UniRef50_U5NZD5, UniRef:UniRef90_A0A2S6DJT3
3	cds	306968	307279	+	KGFJFE_04870		DUF960 domain-containing protein	RefSeq:WP_001024802.1, SO:0001217, UniParc:UPI0001C11A7C, UniRef:UniRef100_F8WKD8, UniRef:UniRef50_M1XIF6, UniRef:UniRef90_A0A317YRE4
3	cds	307294	307764	+	KGFJFE_04875		DUF1643 domain-containing protein	COG:COG4333, COG:S, RefSeq:WP_001092192.1, SO:0001217, UniParc:UPI000390C450, UniRef:UniRef100_F8WKD9, UniRef:UniRef50_M1XGR1, UniRef:UniRef90_F8WKD9
3	cds	307805	308479	-	KGFJFE_04880		IS6-like element IS257 family transposase	COG:COG3316, COG:X, GO:0003677, GO:0006310, GO:0015074, GO:0032196, RefSeq:WP_001105999.1, SO:0001217, UniParc:UPI00000AF923, UniRef:UniRef100_A0A0B5KXI4, UniRef:UniRef50_P0C1L0, UniRef:UniRef90_P0C1L0
3	sorf	308582	308632	+	KGFJFE_04885		OrfE	SO:0001217, UniParc:UPI00000B1F13, UniRef:UniRef100_Q51950, UniRef:UniRef50_Q51950, UniRef:UniRef90_Q51950
3	cds	308676	310055	+	KGFJFE_04890	tet(K)	tetracycline efflux MFS transporter Tet(K)	COG:COG2814, COG:G, GO:0005886, GO:0006811, GO:0015297, GO:0016021, GO:0046677, KEGG:K08168, NCBIProtein:WP_000492283.1, RefSeq:WP_000492283.1, SO:0001217, UniParc:UPI0000000589, UniRef:UniRef100_P02983, UniRef:UniRef50_P02983, UniRef:UniRef90_P02983
3	cds	310241	311482	+	KGFJFE_04895	pre	Plasmid recombination enzyme type 3	GO:0003677, GO:0006310, RefSeq:WP_000122374.1, SO:0001217, UniParc:UPI00000B73EA, UniRef:UniRef100_Q5DU99, UniRef:UniRef50_P03864, UniRef:UniRef90_P03864
3	oriC	311483	312008	?			origin of replication
3	cds	311668	311769	+	KGFJFE_04900		hypothetical protein	SO:0001217, UniParc:UPI00025F4AFC, UniRef:UniRef100_A0A894TPU5, UniRef:UniRef50_A0A380JNS0, UniRef:UniRef90_A0A380JNS0
3	ncRNA	311820	311914	-	KGFJFE_04905	ctRNA_pT181	ctRNA	RFAM:RF00242, SO:0000655
3	cds	312124	312963	+	KGFJFE_04910		Replication initiation protein	SO:0001217, UniRef:UniRef50_P12053, UniRef:UniRef90_A0A0B5KSW4
3	cds	313051	313725	-	KGFJFE_04915		IS6-like element IS257 family transposase	COG:COG3316, COG:X, GO:0003677, GO:0006310, GO:0015074, GO:0032196, RefSeq:WP_001105999.1, SO:0001217, UniParc:UPI00000AF923, UniRef:UniRef100_A0A0B5KXI4, UniRef:UniRef50_P0C1L0, UniRef:UniRef90_P0C1L0
3	cds	313784	314398	+	KGFJFE_04920		Omega-protein	SO:0001217, UniParc:UPI0002198A5D, UniRef:UniRef100_A0A0B5L3N8, UniRef:UniRef50_A0A0U1MH25, UniRef:UniRef90_A0A0U1MH25
3	cds	314542	314742	+	KGFJFE_04925		HNH endonuclease	SO:0001217, UniParc:UPI000445EFE5, UniRef:UniRef100_A0A0U1MH75, UniRef:UniRef50_A0A0U1MH75, UniRef:UniRef90_A0A0U1MH75
3	cds	314675	315289	-	KGFJFE_04930		HTH-56 domain-containing protein	RefSeq:WP_000651113.1, SO:0001217, UniParc:UPI0001C11A7F, UniRef:UniRef100_A0A0U1MH53, UniRef:UniRef50_A0A125SJK0, UniRef:UniRef90_A0A125SJK0
3	cds	315763	316122	-	KGFJFE_04935		hypothetical protein	RefSeq:WP_001631039.1, SO:0001217, UniParc:UPI00000E4C76, UniRef:UniRef100_B9V2B9, UniRef:UniRef50_B9V2B9, UniRef:UniRef90_B9V2B9
3	cds	316329	316655	+	KGFJFE_04940		transcriptional regulator	RefSeq:WP_000391495.1, SO:0001217, UniParc:UPI0002198A5F, UniRef:UniRef100_F8WKE9, UniRef:UniRef50_O31844, UniRef:UniRef90_F8WKE9
3	cds	316758	316856	+	KGFJFE_04945		hypothetical protein	SO:0001217, UniParc:UPI00000E4C77, UniRef:UniRef100_B9V2C0, UniRef:UniRef50_B9V2C0, UniRef:UniRef90_B9V2C0
3	cds	316985	318910	+	KGFJFE_04950	cadA	cadmium-translocating P-type ATPase	COG:COG2217, COG:P, RefSeq:WP_000790094.1, SO:0001217, UniParc:UPI0001C11A81, UniRef:UniRef100_U5LTY3, UniRef:UniRef50_A0A1X6WMC9, UniRef:UniRef90_U5LTY3
3	cds	320056	321384	-	KGFJFE_04955	cstB	persulfide dioxygenase-sulfurtransferase CstB	COG:COG0607, COG:P, RefSeq:WP_016187232.1, SO:0001217, UniParc:UPI0002198A61, UniRef:UniRef100_A0A0B5L5S8, UniRef:UniRef50_A0A0T7ZQ37, UniRef:UniRef90_A0A380FXP9
3	cds	321403	322470	-	KGFJFE_04960		dihydroneopterin aldolase	RefSeq:WP_000085030.1, SO:0001217, UniParc:UPI0001C11A84, UniRef:UniRef100_F8WKF2, UniRef:UniRef50_A0A380F2D3, UniRef:UniRef90_F8WKF2
3	cds	322609	322869	+	KGFJFE_04965	cstR	persulfide-sensing transcriptional repressor CstR	COG:COG1937, COG:K, RefSeq:WP_000456195.1, SO:0001217, UniParc:UPI0001C11A85, UniRef:UniRef100_A0A3G1RMP8, UniRef:UniRef50_A0A0A8HLX5, UniRef:UniRef90_A0A8B2ZK22
3	cds	322866	323624	+	KGFJFE_04970		sulfite exporter TauE/SafE family protein	RefSeq:WP_000623679.1, SO:0001217, UniParc:UPI0002198A17, UniRef:UniRef100_A0A3G1RMM6, UniRef:UniRef50_A0A0H2G7M4, UniRef:UniRef90_A0A1J4E6K3
3	cds	323836	324003	+	KGFJFE_04975		ATPase copper transport	SO:0001217, UniParc:UPI00032D8C41, UniRef:UniRef100_A0A0U1MIP1, UniRef:UniRef50_A0A0U1MIP1, UniRef:UniRef90_A0A0U1MIP1
3	cds	324021	324566	+	KGFJFE_04980		DUF1541 domain-containing protein	RefSeq:WP_000592151.1, SO:0001217, UniParc:UPI0001C11A88, UniRef:UniRef100_F8WKF4, UniRef:UniRef50_F8WKF4, UniRef:UniRef90_F8WKF4
3	cds	324847	326637	+	KGFJFE_04985		DUF4209 domain-containing protein	RefSeq:WP_000410451.1, SO:0001217, UniParc:UPI0001C11A89, UniRef:UniRef100_A0A0B5L3P7, UniRef:UniRef50_A0A0M2NRB6, UniRef:UniRef90_A0A7U9FSG2
3	cds	326678	327034	+	KGFJFE_04990		hypothetical protein	RefSeq:WP_223224175.1, SO:0001217, UniParc:UPI0004526CA6, UniRef:UniRef100_UPI0004526CA6, UniRef:UniRef50_UPI000AD9CE17, UniRef:UniRef90_UPI0004526CA6
4	cds	258	1871	-	KGFJFE_04995	bshC	bacillithiol biosynthesis cysteine-adding enzyme BshC	COG:COG4365, COG:Q, EC:6.-.-.-, GO:0016874, KEGG:K22136, RefSeq:WP_000340451.1, SO:0001217, UniParc:UPI0001C11D7C, UniRef:UniRef100_A0A2S6DF64, UniRef:UniRef50_Q2FZ98, UniRef:UniRef90_Q2FZ98
4	cds	2066	2506	+	KGFJFE_05000		N-acetyltransferase	EC:2.3.1.-, GO:0008080, RefSeq:WP_001289711.1, SO:0001217, UniParc:UPI00000543D3, UniRef:UniRef100_Q99UT4, UniRef:UniRef50_Q8CSY0, UniRef:UniRef90_Q931T2
4	cds	2614	3300	-	KGFJFE_05005	yigB	YjjG family noncanonical pyrimidine nucleotidase	COG:COG1011, COG:H, SO:0001217, UniParc:UPI0001C11D7B, UniRef:UniRef100_A0A5S9C3X6, UniRef:UniRef50_A0A0D0QY97, UniRef:UniRef90_A0A0U1MJ65
4	cds	3433	3567	-	KGFJFE_05010		hemolytic protein	KEGG:K20337, RefSeq:WP_000147103.1, SO:0001217, UniParc:UPI00000543D5, UniRef:UniRef100_H9BRQ4, UniRef:UniRef50_P11697, UniRef:UniRef90_H9BRQ4
4	cds	3624	3758	-	KGFJFE_05015		phenol soluble modulin	KEGG:K20337, RefSeq:WP_000398672.1, SO:0001217, UniParc:UPI00000D9D8F, UniRef:UniRef100_A0A7U8SQW1, UniRef:UniRef50_P11697, UniRef:UniRef90_A0A0D1JWQ8
4	tRNA	4122	4195	+	KGFJFE_05020	Arg_trna	tRNA-Arg	SO:0001036
4	cds	4667	4855	-	KGFJFE_05025		DNA-binding protein	RefSeq:WP_001245801.1, SO:0001217, UniParc:UPI0001C11D7A, UniRef:UniRef100_A0A229LW29, UniRef:UniRef50_A0A6B5F5Z2, UniRef:UniRef90_A0A2W2JFP2
4	cds	5103	6050	+	KGFJFE_05030	tehA	permease	COG:COG1275, COG:V, RefSeq:WP_001239296.1, SO:0001217, UniParc:UPI0001C11D79, UniRef:UniRef100_A0A2S6DT71, UniRef:UniRef50_A0A0H3K7M7, UniRef:UniRef90_A0A0H3K7M7
4	cds	6367	6594	-	KGFJFE_05035		Elx1	RefSeq:WP_000149423.1, SO:0001217, UniParc:UPI00000543DB, UniRef:UniRef100_W8TU86, UniRef:UniRef50_I6ZHL4, UniRef:UniRef90_W8TU86
4	cds	6902	8458	-	KGFJFE_05040	yfcC	C4-dicarboxylate anaerobic carrier	COG:COG1288, COG:R, RefSeq:WP_000432267.1, SO:0001217, UniParc:UPI0001C11D78, UniRef:UniRef100_H9BJA9, UniRef:UniRef50_H9BJB2, UniRef:UniRef90_H9BJB2
4	cds	8629	9564	-	KGFJFE_05045	arcC	carbamate kinase	COG:COG0549, COG:E, EC:2.7.2.2, GO:0005524, GO:0005737, GO:0006525, GO:0008804, GO:0016310, GO:0035975, KEGG:K00926, SO:0001217, UniRef:UniRef50_Q6GHR6, UniRef:UniRef90_Q2FHR7
4	cds	9584	10585	-	KGFJFE_05050	argF	ornithine carbamoyltransferase	COG:COG0078, COG:E, EC:2.1.3.3, GO:0004585, GO:0005737, GO:0006526, GO:0016597, RefSeq:WP_000793612.1, SO:0001217, UniParc:UPI00000D9D8B, UniRef:UniRef100_Q6GA45, UniRef:UniRef50_P0C0N1, UniRef:UniRef90_P0C0N1
4	cds	11015	11740	+	KGFJFE_05055		superantigen-like protein SSL14	RefSeq:WP_000739586.1, SO:0001217, UniParc:UPI0001B70079, UniRef:UniRef100_A0A0E0VN24, UniRef:UniRef50_A0A0H3K7M3, UniRef:UniRef90_A0A5S9C3X8
4	cds	11850	12575	+	KGFJFE_05060		superantigen-like protein SSL13	RefSeq:WP_000794662.1, SO:0001217, UniParc:UPI0001C11D76, UniRef:UniRef100_A0A2S6DK58, UniRef:UniRef50_A0A0H3K7M3, UniRef:UniRef90_A0A5S9C3W2
4	cds	12684	13400	+	KGFJFE_05065		superantigen-like protein SSL12	RefSeq:WP_001231534.1, SO:0001217, UniParc:UPI0001C11D75, UniRef:UniRef100_A0A0E0VPT2, UniRef:UniRef50_A0A0H3K7M3, UniRef:UniRef90_A0A0E1X847
4	ncRNA	13652	13877	+	KGFJFE_05070	S35	Staphylococcus sRNA 35 (srn_0335)	RFAM:RF02894, SO:0000655
4	cds	13901	14101	-	KGFJFE_05075		hypothetical protein	RefSeq:WP_000137789.1, SO:0001217, UniParc:UPI0001C11D74, UniRef:UniRef100_A0A5S9ETU2, UniRef:UniRef50_A9CRE0, UniRef:UniRef90_A0A0U1MK90
4	cds	14900	15859	+	KGFJFE_05080	hly,hla	Alpha-Hemolysin precursor	GO:0005576, GO:0042802, GO:0044179, GO:0090729, KEGG:K11032, RefSeq:WP_000857481.1, SO:0001217, UniParc:UPI0001C11D73, UniRef:UniRef100_A0A0E0VPF0, UniRef:UniRef50_P09616, UniRef:UniRef90_P09616, VFDB:VFC0235, VFDB:VFG001293
4	cds	16312	16545	+	KGFJFE_05085		hypothetical protein	RefSeq:WP_000231333.1, SO:0001217, UniParc:UPI0001C11D72, UniRef:UniRef100_A0A224AW70, UniRef:UniRef50_W8TX31, UniRef:UniRef90_A0A0U1MIP2
4	cds	17155	17340	+	KGFJFE_05090		hypothetical protein	RefSeq:WP_001032820.1, SO:0001217, UniParc:UPI00003B15BE, UniRef:UniRef100_A0A166JB87, UniRef:UniRef50_A0A166JB87, UniRef:UniRef90_A0A166JB87
4	cds	17587	17937	-	KGFJFE_05095	scc	complement inhibitor SCIN-C	KEGG:K14199, RefSeq:WP_000669541.1, SO:0001217, UniParc:UPI00003B15BC, UniRef:UniRef100_A0A166EPD7, UniRef:UniRef50_A0A0D6WG27, UniRef:UniRef90_A0A166EPD7
4	cds	18089	18586	-	KGFJFE_05100	efb	complement convertase inhibitor Efb	GO:0001848, GO:0005615, RefSeq:WP_000791584.1, SO:0001217, UniParc:UPI0001C11D71, UniRef:UniRef100_A0A224B1I5, UniRef:UniRef50_P68799, UniRef:UniRef90_P68799
4	cds	18844	19251	-	KGFJFE_05105		Membrane protein	SO:0001217, UniParc:UPI0001AE84EE, UniRef:UniRef100_A0A6G4J3M0, UniRef:UniRef50_W8TX34, UniRef:UniRef90_W8TX34
4	cds	20231	20464	+	KGFJFE_05110		Formyl peptide receptor-like 1 inhibitory protein	SO:0001217, UniRef:UniRef50_A0A2X2M0I3, UniRef:UniRef90_UPI001C122221
4	cds	20813	21130	-	KGFJFE_05115		fibrinogen-binding protein	RefSeq:WP_000739205.1, SO:0001217, UniParc:UPI00003B15B9, UniRef:UniRef100_A0A0E0VPS1, UniRef:UniRef50_A0A3M8VBL4, UniRef:UniRef90_A0A3M8VBL4
4	cds	21621	22124	-	KGFJFE_05120		YfcE family phosphodiesterase	KEGG:K07095, RefSeq:WP_000049494.1, SO:0001217, UniParc:UPI0001C11D6D, UniRef:UniRef100_A0A0E0VPE0, UniRef:UniRef50_A0A178PLE4, UniRef:UniRef90_A0A0E0VPE0
4	cds	22117	22704	-	KGFJFE_05125	rdgB	XTP/dITP diphosphatase	COG:COG0127, COG:F, EC:3.6.1.66, GO:0000166, GO:0009117, GO:0009146, GO:0017111, GO:0035870, GO:0036220, GO:0036222, GO:0046872, RefSeq:WP_000659320.1, SO:0001217, UniParc:UPI0001C11D6C, UniRef:UniRef100_A0A2S6DQF8, UniRef:UniRef50_Q8CSY5, UniRef:UniRef90_P64309
4	cds	22716	23516	-	KGFJFE_05130	racE	glutamate racemase	COG:COG0796, COG:M, EC:5.1.1.3, GO:0008360, GO:0008881, GO:0009252, GO:0071555, RefSeq:WP_001039652.1, SO:0001217, UniParc:UPI0001C11D6B, UniRef:UniRef100_A0A224AW66, UniRef:UniRef50_Q6GHT5, UniRef:UniRef90_Q6GHT5
4	cds	23757	24572	-	KGFJFE_05135	sdhB	succinate dehydrogenase iron-sulfur subunit	COG:C, COG:COG0479, RefSeq:WP_000139712.1, SO:0001217, UniParc:UPI00000543F3, UniRef:UniRef100_W8UYK2, UniRef:UniRef50_P08066, UniRef:UniRef90_W8UYK2
4	cds	24572	26338	-	KGFJFE_05140	sdhA	succinate dehydrogenase flavoprotein subunit	COG:C, COG:COG1053, RefSeq:WP_000818278.1, SO:0001217, UniParc:UPI00000543F4, UniRef:UniRef100_W8UBK2, UniRef:UniRef50_P08065, UniRef:UniRef90_W8UBK2
4	cds	26390	27004	-	KGFJFE_05145	sdhC	succinate dehydrogenase, cytochrome b556 subunit	COG:C, COG:COG2009, RefSeq:WP_000079317.1, SO:0001217, UniParc:UPI00000D786C, UniRef:UniRef100_A0A0H3KC98, UniRef:UniRef50_P08064, UniRef:UniRef90_A0A7U7JU09
4	cds	27328	29109	-	KGFJFE_05150	uvrC	excinuclease ABC subunit UvrC	COG:COG0322, COG:L, GO:0003677, GO:0005737, GO:0006289, GO:0009380, GO:0009381, GO:0009432, KEGG:K03703, RefSeq:WP_000390534.1, SO:0001217, UniParc:UPI0001C11D6A, UniRef:UniRef100_A0A2S6DHG1, UniRef:UniRef50_Q2FHT5, UniRef:UniRef90_Q2FHT5
4	cds	29433	29747	-	KGFJFE_05155	trxA	thioredoxin	COG:COG3118, COG:O, GO:0015035, RefSeq:WP_001018928.1, SO:0001217, UniParc:UPI00000D78B6, UniRef:UniRef100_Q2FHT6, UniRef:UniRef50_P0A4L4, UniRef:UniRef90_Q5HQ29
4	cds	29920	32268	-	KGFJFE_05160	mutS2	endonuclease MutS2	COG:COG1193, COG:L, EC:3.1.-.-, GO:0004519, GO:0005524, GO:0006298, GO:0016887, GO:0030983, GO:0045910, GO:0140664, RefSeq:WP_001249297.1, SO:0001217, UniParc:UPI0001C11D69, UniRef:UniRef100_A0A2S6DHI2, UniRef:UniRef50_Q9ZEH5, UniRef:UniRef90_Q9ZEH5
4	cds	32278	33990	-	KGFJFE_05165	polX	DNA polymerase/3'-5' exonuclease PolX	COG:COG1796, COG:L, RefSeq:WP_000161944.1, SO:0001217, UniParc:UPI0001C11D68, UniRef:UniRef100_A0A2S6DHG3, UniRef:UniRef50_A0A2K4BU66, UniRef:UniRef90_A0A2K4ADG4
4	cds	34063	34584	-	KGFJFE_05170	cvpA	colicin V production protein CvpA	COG:COG1286, COG:FM, RefSeq:WP_000582581.1, SO:0001217, UniParc:UPI0001C11D67, UniRef:UniRef100_A0A0U1MID5, UniRef:UniRef50_C5QRV5, UniRef:UniRef90_A0A0U1MID5
4	cds	34585	34851	-	KGFJFE_05175	zapA	cell division protein ZapA	RefSeq:WP_000046704.1, SO:0001217, UniParc:UPI00000D7660, UniRef:UniRef100_W8URK0, UniRef:UniRef50_Q2FZD6, UniRef:UniRef90_W8URK0
4	cds	35226	36164	+	KGFJFE_05180	rnhC	ribonuclease HIII	COG:COG1039, COG:L, EC:3.1.26.4, GO:0000287, GO:0003723, GO:0004523, GO:0005737, GO:0006401, KEGG:K03471, RefSeq:WP_001284271.1, SO:0001217, UniParc:UPI0002433498, UniRef:UniRef100_A0A0E0VNV4, UniRef:UniRef50_B9E764, UniRef:UniRef90_Q6GHU5
4	cds	36526	38928	-	KGFJFE_05185	pheT	phenylalanine--tRNA ligase subunit beta	COG:COG0073, COG:J, EC:6.1.1.20, GO:0000049, GO:0000287, GO:0004826, GO:0005524, GO:0005737, GO:0006432, RefSeq:WP_000908989.1, SO:0001217, UniParc:UPI0002433499, UniRef:UniRef100_A0A0E0VPQ8, UniRef:UniRef50_Q4L5E4, UniRef:UniRef90_P67040
4	cds	38928	39986	-	KGFJFE_05190	pheS	phenylalanine--tRNA ligase subunit alpha	COG:COG0016, COG:J, EC:6.1.1.20, GO:0000049, GO:0000287, GO:0004826, GO:0005524, GO:0005737, GO:0006432, KEGG:K01889, RefSeq:WP_000003566.1, SO:0001217, UniParc:UPI0000030AD8, UniRef:UniRef100_A7X160, UniRef:UniRef50_P17921, UniRef:UniRef90_A7X160
4	cds	40367	41107	-	KGFJFE_05195	spoU	RNA methyltransferase	COG:COG0566, COG:J, RefSeq:WP_000435366.1, SO:0001217, UniParc:UPI0001C11D64, UniRef:UniRef100_A0A2S6DHH1, UniRef:UniRef50_A0A098H324, UniRef:UniRef90_A0A098H324
4	cds	41491	41814	-	KGFJFE_05200	isdG	staphylobilin-forming heme oxygenase IsdG	COG:COG2329, COG:H, EC:1.14.99.48, GO:0004392, GO:0005506, GO:0005737, GO:0020037, GO:0033212, GO:0042167, RefSeq:WP_000670943.1, SO:0001217, UniParc:UPI0001C11D63, UniRef:UniRef100_A0A2S6DHI3, UniRef:UniRef50_Q2FHU5, UniRef:UniRef90_Q2FHU5
4	cds	41833	42567	-	KGFJFE_05205	srtB	NPQTN specific sortase B	COG:COG4509, COG:S, EC:3.4.22.71, GO:0005886, GO:0016021, GO:0016787, RefSeq:WP_001242417.1, SO:0001217, UniParc:UPI0001C11D62, UniRef:UniRef100_A0A224B1I2, UniRef:UniRef50_Q2FZE3, UniRef:UniRef90_Q2FZE3, VFDB:VFC0272, VFDB:VFG044269
4	cds	42629	43597	-	KGFJFE_05210	isdF	iron-regulated surface determinant protein F, ATP-binding-cassette-type transmembrane transporter	COG:COG0609, COG:P, GO:0005886, GO:0016021, GO:0022857, SO:0001217, UniRef:UniRef50_Q2FZE5, UniRef:UniRef90_Q2FZE5, VFDB:VFC0272, VFDB:VFG044268
4	cds	43607	44485	-	KGFJFE_05215	isdE	iron-regulated surface determinant protein E	COG:COG0614, COG:P, GO:0005886, GO:0015886, GO:0020037, GO:0046872, RefSeq:WP_001220199.1, SO:0001217, UniParc:UPI00000D7746, UniRef:UniRef100_A7X153, UniRef:UniRef50_Q6GHV3, UniRef:UniRef90_Q6GHV3, VFDB:VFC0272, VFDB:VFG001321
4	cds	44482	45558	-	KGFJFE_05220	isdD	iron-regulated surface determinant protein D	RefSeq:WP_001807817.1, SO:0001217, UniParc:UPI0001C11D60, UniRef:UniRef100_A0A2S6DR07, UniRef:UniRef50_A0A2K4AL95, UniRef:UniRef90_X5EGV6, VFDB:VFC0272, VFDB:VFG044266
4	cds	45555	46241	-	KGFJFE_05225	isdC	iron-regulated surface determinant protein C	COG:COG5386, COG:P, GO:0005576, GO:0009274, GO:0015886, GO:0030492, GO:0046872, RefSeq:WP_000789808.1, SO:0001217, UniParc:UPI0001C11D5F, UniRef:UniRef100_A0A2S6DE78, UniRef:UniRef50_Q6GHV5, UniRef:UniRef90_Q5HGV3, VFDB:VFC0272, VFDB:VFG001319
4	cds	46450	47514	+	KGFJFE_05230	isdA	Iron-regulated surface determinant protein A	GO:0005576, GO:0046872, RefSeq:WP_000160851.1, SO:0001217, UniParc:UPI0001C11D5E, UniRef:UniRef100_A0A454H0E6, UniRef:UniRef50_Q6GHV6, UniRef:UniRef90_Q6GHV6
4	cds	47717	49645	+	KGFJFE_05235	isdB	heme uptake protein IsdB	GO:0005576, GO:0015232, GO:0046872, KEGG:K25117, RefSeq:WP_001041570.1, SO:0001217, UniParc:UPI00027E586A, UniRef:UniRef100_A0A6B5L8S5, UniRef:UniRef50_Q6GHV7, UniRef:UniRef90_Q6GHV7
4	cds	49799	49972	-	KGFJFE_05240	rpmF	50S ribosomal protein L32	COG:COG0333, COG:J, GO:0003735, GO:0006412, GO:0015934, RefSeq:WP_000290472.1, SO:0001217, UniParc:UPI0000133F6C, UniRef:UniRef100_A7X145, UniRef:UniRef50_A5VKW2, UniRef:UniRef90_Q5HQ39
4	cds	50052	50609	-	KGFJFE_05245	yceD	DNA-binding protein	COG:COG1399, COG:J, RefSeq:WP_000872160.1, SO:0001217, UniParc:UPI0001C11D5C, UniRef:UniRef100_A0A2S6DL07, UniRef:UniRef50_A0A2K4DKK2, UniRef:UniRef90_A0A0D1HMB3
4	cds	50736	51875	+	KGFJFE_05250	tmcAL	nucleotidyltransferase	COG:COG1323, COG:J, EC:6.3.4.-, GO:0000049, GO:0005524, GO:0005737, GO:0006400, GO:0016879, RefSeq:WP_000843609.1, SO:0001217, UniParc:UPI0001C11D5B, UniRef:UniRef100_A0A0E0VMY6, UniRef:UniRef50_B9DPU4, UniRef:UniRef90_Q6GHW0
4	cds	51937	52419	-	KGFJFE_05255	coaD	pantetheine-phosphate adenylyltransferase	COG:COG0669, COG:H, EC:2.7.7.3, GO:0004595, GO:0005524, GO:0005737, GO:0015937, RefSeq:WP_000401377.1, SO:0001217, UniParc:UPI0000054B2E, UniRef:UniRef100_A7X140, UniRef:UniRef50_O34797, UniRef:UniRef90_A7X140
4	cds	52421	52963	-	KGFJFE_05260	rsmD	16S rRNA (guanine(966)-N(2))-methyltransferase RsmD	COG:COG0742, COG:J, RefSeq:WP_001263801.1, SO:0001217, UniParc:UPI0001C11D5A, UniRef:UniRef100_A0A0E0VPP3, UniRef:UniRef50_W8TQE6, UniRef:UniRef90_W8TQE6
4	cds	53033	53422	+	KGFJFE_05265		hypothetical protein	RefSeq:WP_000814565.1, SO:0001217, UniParc:UPI0000054B31, UniRef:UniRef100_W8URL3, UniRef:UniRef50_Q49WP7, UniRef:UniRef90_W8URL3
4	cds	53425	53679	-	KGFJFE_05270	ylbG	UPF0298 protein NWMN_0985	COG:COG4471, COG:S, GO:0005737, RefSeq:WP_001049150.1, SO:0001217, UniParc:UPI0000054B32, UniRef:UniRef100_P60418, UniRef:UniRef50_Q5HQ45, UniRef:UniRef90_P60418
4	cds	53918	54847	+	KGFJFE_05275	ugpQ	glycerophosphodiester phosphodiesterase	COG:COG0584, COG:I, EC:3.1.4.46, KEGG:K01126, RefSeq:WP_000735899.1, SO:0001217, UniParc:UPI0001C11D58, UniRef:UniRef100_A0A2S6DE55, UniRef:UniRef50_A0A0D6HT57, UniRef:UniRef90_A0A0D6HT57
4	cds	54914	55348	-	KGFJFE_05280	ylbF	Control of competence regulator ComK, YlbF/YmcA	COG:COG3679, COG:T, RefSeq:WP_000606480.1, SO:0001217, UniParc:UPI0000054B34, UniRef:UniRef100_A0A830YUY5, UniRef:UniRef50_A0A418IH77, UniRef:UniRef90_A0A7U7JTY0
4	cds	55364	56401	-	KGFJFE_05285	ykwD	Allergen V5/Tpx-1 like protein	COG:COG2340, COG:DR, RefSeq:WP_000733417.1, SO:0001217, UniParc:UPI0001C11D57, UniRef:UniRef100_A0A229LYA7, UniRef:UniRef50_Q49WP3, UniRef:UniRef90_A0A8E0BIW4
4	cds	56728	57189	-	KGFJFE_05290	yozB	DUF420 domain-containing protein	COG:COG2322, COG:R, KEGG:K08976, RefSeq:WP_000538766.1, SO:0001217, UniParc:UPI00000D787A, UniRef:UniRef100_W8URL7, UniRef:UniRef50_U5LAW2, UniRef:UniRef90_W8URL7
4	cds	57214	58125	-	KGFJFE_05295	cyoE	heme o synthase	COG:COG0109, COG:HI, EC:2.5.1.141, GO:0005886, GO:0008495, GO:0016021, GO:0048034, RefSeq:WP_000031403.1, SO:0001217, UniParc:UPI00000D9D7A, UniRef:UniRef100_Q2YX83, UniRef:UniRef50_Q8CPM1, UniRef:UniRef90_A7X128
4	cds	58567	59487	+	KGFJFE_05300	ctaA	Heme A synthase	COG:COG1612, COG:H, EC:1.17.99.9, GO:0005886, GO:0006784, GO:0016021, GO:0016653, GO:0046872, SO:0001217, UniParc:UPI00019CD5E5, UniRef:UniRef100_A0A0Z0YZM2, UniRef:UniRef50_Q2YX60, UniRef:UniRef90_Q2YX60
4	cds	59634	63086	-	KGFJFE_05305	pycA	pyruvate carboxylase	COG:C, COG:COG1038, EC:6.4.1.1, GO:0004736, GO:0005524, GO:0006090, GO:0006094, GO:0042802, GO:0046872, KEGG:K01958, RefSeq:WP_000809519.1, SO:0001217, UniParc:UPI0001C11D56, UniRef:UniRef100_A0A2S6DMY6, UniRef:UniRef50_A0A0H3JRU9, UniRef:UniRef90_A0A0H3JRU9
4	cds	63639	64865	-	KGFJFE_05310	ftsW	cell division protein FtsW	COG:COG0772, COG:D, RefSeq:WP_000787940.1, SO:0001217, UniParc:UPI00000D9D78, UniRef:UniRef100_W8TQF4, UniRef:UniRef50_A0A4U9TD21, UniRef:UniRef90_W8TQF4
4	cds	65179	65454	-	KGFJFE_05315	ylaN	UPF0358 protein SAS1047	COG:COG4838, COG:S, RefSeq:WP_001118417.1, SO:0001217, UniParc:UPI00000D7665, UniRef:UniRef100_Q2FHW8, UniRef:UniRef50_Q49WN7, UniRef:UniRef90_Q2FHW8
4	cds	65595	66077	+	KGFJFE_05320		hypothetical protein	RefSeq:WP_000614712.1, SO:0001217, UniParc:UPI00000D7668, UniRef:UniRef100_A0A7U9J6I0, UniRef:UniRef50_Q49WN6, UniRef:UniRef90_T1Y8Z5
4	cds	66385	68232	-	KGFJFE_05325	typA	translational GTPase TypA	COG:COG1217, COG:T, RefSeq:WP_000182654.1, SO:0001217, UniParc:UPI00000D768A, UniRef:UniRef100_A0A7U7EYA5, UniRef:UniRef50_A0A2H0XVD2, UniRef:UniRef90_A0A133QAY2
4	cds	68821	69648	-	KGFJFE_05330	suhB	inositol monophosphatase	COG:COG0483, COG:G, EC:3.1.3.25, KEGG:K01092, RefSeq:WP_001240317.1, SO:0001217, UniParc:UPI0001C11D55, UniRef:UniRef100_A0A0E0VN40, UniRef:UniRef50_A0A143PAN4, UniRef:UniRef90_A0A0U1MJW7
4	cds	69805	70419	+	KGFJFE_05335	yktB	UPF0637 protein SAS1041	COG:COG4493, COG:S, RefSeq:WP_000170598.1, SO:0001217, UniParc:UPI00005FE3F9, UniRef:UniRef100_Q2YX68, UniRef:UniRef50_Q4L5C0, UniRef:UniRef90_Q99UZ6
4	cds	70602	71954	+	KGFJFE_05340	mntH	Nramp family divalent metal transporter	COG:COG1914, COG:P, GO:0005886, GO:0015293, GO:0016021, GO:0046872, GO:0046873, KEGG:K03322, RefSeq:WP_001060841.1, SO:0001217, UniParc:UPI00019CD5E8, UniRef:UniRef100_A0A166NAE5, UniRef:UniRef50_Q6GHY0, UniRef:UniRef90_Q6GHY0
4	cds	72036	72455	-	KGFJFE_05345		DUF4064 domain-containing protein	RefSeq:WP_001080460.1, SO:0001217, UniParc:UPI00003B159F, UniRef:UniRef100_A0A166Q6R9, UniRef:UniRef50_A0A6B1RH44, UniRef:UniRef90_A0A6B1RH44
4	cds	72738	73757	-	KGFJFE_05350		DUF4064 domain-containing protein	RefSeq:WP_000145491.1, SO:0001217, UniParc:UPI0001C11D54, UniRef:UniRef100_A0A2S6DE37, UniRef:UniRef50_G5JM34, UniRef:UniRef90_A0A0E0VPM3
4	cds	73831	74904	-	KGFJFE_05355	potD	spermidine/putrescine ABC transporter substrate-binding protein	COG:COG0687, COG:E, RefSeq:WP_000819694.1, SO:0001217, UniParc:UPI0001C11D53, UniRef:UniRef100_A0A2S6DKY5, UniRef:UniRef50_A0A7L6A1N6, UniRef:UniRef90_A0A6B5SYC0
4	cds	74904	75713	-	KGFJFE_05360	potC	spermidine/putrescine ABC transporter permease PotC	COG:COG1177, COG:E, RefSeq:WP_000872390.1, SO:0001217, UniParc:UPI00000D7872, UniRef:UniRef100_A0A133Q4H6, UniRef:UniRef50_A0A224X4H8, UniRef:UniRef90_A0A2K4AL30
4	cds	75719	76516	-	KGFJFE_05365	potB	spermidine/putrescine ABC transporter permease	COG:COG1176, COG:E, RefSeq:WP_001246555.1, SO:0001217, UniParc:UPI00000CABE6, UniRef:UniRef100_A0A7U8SPI4, UniRef:UniRef50_A0A387BP51, UniRef:UniRef90_A0A0D6GKM6
4	cds	76509	77603	-	KGFJFE_05370	potA	Spermidine/putrescine import ATP-binding protein PotA	COG:COG3842, COG:E, EC:7.6.2.11, GO:0005524, GO:0015417, GO:0043190, RefSeq:WP_000433550.1, SO:0001217, UniParc:UPI0001C11D52, UniRef:UniRef100_A0A2S6DMB9, UniRef:UniRef50_Q8Y8T6, UniRef:UniRef90_Q2FHY1
4	cds	77616	78155	-	KGFJFE_05375	qdoI	Cro/Cl family transcriptional regulator	COG:COG1917, COG:R, RefSeq:WP_001020627.1, SO:0001217, UniParc:UPI00003B159C, UniRef:UniRef100_A0A166NA88, UniRef:UniRef50_W8TMM2, UniRef:UniRef90_W8TMM2
4	cds	78299	78574	-	KGFJFE_05380	yktA	UPF0223 protein SaurJH9_1157	COG:COG4476, COG:S, RefSeq:WP_000455588.1, SO:0001217, UniParc:UPI0001C11D51, UniRef:UniRef100_A0A0E0VN31, UniRef:UniRef50_Q4L5B1, UniRef:UniRef90_Q6GHY8
4	cds	78743	80149	-	KGFJFE_05385	lpdA	dihydrolipoyl dehydrogenase	COG:C, COG:COG1249, EC:1.8.1.4, GO:0004148, GO:0005737, GO:0006096, GO:0016020, GO:0045454, GO:0050660, KEGG:K00382, RefSeq:WP_000260117.1, SO:0001217, UniParc:UPI0000129471, UniRef:UniRef100_Q5HGY8, UniRef:UniRef50_Q5HGY8, UniRef:UniRef90_Q5HGY8
4	cds	80153	81445	-	KGFJFE_05390	pdhC	Dihydrolipoyllysine-residue acetyltransferase component of pyruvate dehydrogenase complex	COG:C, COG:COG0508, EC:2.3.1.12, GO:0004742, GO:0006096, RefSeq:WP_000863435.1, SO:0001217, UniParc:UPI0001C11D50, UniRef:UniRef100_A0A2S6DMB8, UniRef:UniRef50_Q5HQ74, UniRef:UniRef90_P65635
4	cds	81536	82513	-	KGFJFE_05395	pdhB	Pyruvate dehydrogenase E1 component subunit beta	COG:C, COG:COG0022, EC:1.2.4.1, GO:0004739, GO:0006096, RefSeq:WP_000068176.1, SO:0001217, UniParc:UPI0000054B50, UniRef:UniRef100_P0A0A1, UniRef:UniRef50_P21882, UniRef:UniRef90_Q5HQ75
4	cds	82517	83629	-	KGFJFE_05400	pdhA	pyruvate dehydrogenase (acetyl-transferring) E1 component subunit alpha	COG:C, COG:COG1071, EC:1.2.4.1, GO:0004739, GO:0006096, RefSeq:WP_000035325.1, SO:0001217, UniParc:UPI00003B1599, UniRef:UniRef100_Q6GHZ2, UniRef:UniRef50_P21881, UniRef:UniRef90_Q5HGZ1
4	cds	83800	84426	-	KGFJFE_05405		Putative cell-wall binding lipoprotein	RefSeq:WP_000668339.1, SO:0001217, UniParc:UPI00000D9D73, UniRef:UniRef100_A0A133Q4F9, UniRef:UniRef50_A0A0M2NPP4, UniRef:UniRef90_A0A6B1RK17
4	cds	84791	85342	+	KGFJFE_05410	def	peptide deformylase	COG:COG0242, COG:J, EC:3.5.1.88, GO:0006412, GO:0042586, GO:0046872, RefSeq:WP_000957034.1, SO:0001217, UniParc:UPI0001C11D4F, UniRef:UniRef100_A0A0E0VP78, UniRef:UniRef50_Q45495, UniRef:UniRef90_Q5HGZ3
4	cds	85824	86042	+	KGFJFE_05415	rpoY	DNA-directed RNA polymerase subunit epsilon	COG:COG5503, COG:KV, EC:2.7.7.6, GO:0000428, GO:0003677, GO:0003899, GO:0006351, RefSeq:WP_000257888.1, SO:0001217, UniParc:UPI0000054B54, UniRef:UniRef100_A6U0Q8, UniRef:UniRef50_Q9K9I6, UniRef:UniRef90_A6U0Q8
4	cds	86042	87739	+	KGFJFE_05420	rnj1	Ribonuclease J 1	COG:COG0595, COG:J, EC:3.1.-.-, GO:0003723, GO:0004521, GO:0004534, GO:0005737, GO:0006364, GO:0008270, RefSeq:WP_000811374.1, SO:0001217, UniParc:UPI0001C11D4E, UniRef:UniRef100_A0A2S6DE12, UniRef:UniRef50_Q8K5W8, UniRef:UniRef90_Q5HQ80
4	ncRNA	87830	88097	-	KGFJFE_05425	S35	Staphylococcus sRNA 35 (srn_0335)	RFAM:RF02894, SO:0000655
4	cds	88088	88750	-	KGFJFE_05430	trkA	potassium transporter Trk	COG:COG0569, COG:PT, RefSeq:WP_000514290.1, SO:0001217, UniParc:UPI0000054B56, UniRef:UniRef100_W8TMN2, UniRef:UniRef50_W8TMN2, UniRef:UniRef90_W8TMN2
4	cds	88883	89902	-	KGFJFE_05435	appB	cytochrome D ubiquinol oxidase subunit II	COG:C, COG:COG1294, RefSeq:WP_000638448.1, SO:0001217, UniParc:UPI0001C11D4D, UniRef:UniRef100_A0A2S6DE29, UniRef:UniRef50_A0A0D6GIH1, UniRef:UniRef90_A0A0D6GIH1
4	cds	89899	91260	-	KGFJFE_05440	appC	cytochrome ubiquinol oxidase subunit I	COG:C, COG:COG1271, EC:7.1.1.7, KEGG:K00425, RefSeq:WP_000381849.1, SO:0001217, UniParc:UPI0000054B5A, UniRef:UniRef100_W8URP2, UniRef:UniRef50_W8URP2, UniRef:UniRef90_W8URP2
4	cds	91458	91691	+	KGFJFE_05445	nrdH	glutaredoxin-like protein NrdH	COG:COG0695, COG:O, RefSeq:WP_001289623.1, SO:0001217, UniParc:UPI0001C11D4C, UniRef:UniRef100_A0A2S6DMC8, UniRef:UniRef50_G5JM52, UniRef:UniRef90_A0A0D1G1N0
4	cds	91929	93647	-	KGFJFE_05450	ptsI	Phosphoenolpyruvate-protein phosphotransferase	COG:COG1080, COG:G, EC:2.7.3.9, GO:0005737, GO:0008965, GO:0009401, GO:0016301, GO:0016310, GO:0046872, RefSeq:WP_000040043.1, SO:0001217, UniParc:UPI00019F4D53, UniRef:UniRef100_A0A2S6DE13, UniRef:UniRef50_P23533, UniRef:UniRef90_Q931U2
4	cds	93650	93916	-	KGFJFE_05455	ptsH	phosphocarrier protein HPr	COG:COG1925, COG:TG, GO:0005737, GO:0009401, RefSeq:WP_000437472.1, SO:0001217, UniParc:UPI00001328F8, UniRef:UniRef100_Q5HH02, UniRef:UniRef50_P23534, UniRef:UniRef90_Q5HH02
4	cds	94070	94612	-	KGFJFE_05460		DUF697 domain-containing protein	SO:0001217, UniRef:UniRef50_A0A133QSU1, UniRef:UniRef90_A0A2W2UID6
4	cds	94666	95838	-	KGFJFE_05465		class I SAM-dependent rRNA methyltransferase	RefSeq:WP_000685078.1, SO:0001217, UniParc:UPI0001C11D4B, UniRef:UniRef100_A0A2S6DE15, UniRef:UniRef50_A0A0D6XP53, UniRef:UniRef90_A0A0D6HTX7
4	cds	96263	97558	-	KGFJFE_05470		hypothetical protein	RefSeq:WP_000009075.1, SO:0001217, UniParc:UPI00003B1593, UniRef:UniRef100_A0A166JM99, UniRef:UniRef50_A0A2K4BU10, UniRef:UniRef90_A0A0B4N9G0
4	ncRNA	96678	96805	+	KGFJFE_05475	sau-59	Staphylococcus sRNA sau-59	RFAM:RF02393, SO:0000655
4	cds	97710	97844	+	KGFJFE_05480	graF	glycopeptide resistance-associated protein GraF	RefSeq:WP_000064214.1, SO:0001217, UniParc:UPI0000054B60, UniRef:UniRef100_Q33C60, UniRef:UniRef50_Q33C60, UniRef:UniRef90_Q33C60
4	ncRNA-region	98188	98288	+			TPP riboswitch (THI element)	RFAM:RF00059, SO:0000035
4	cds	98365	98940	+	KGFJFE_05485	ykoE	thiamine ABC transporter permease	COG:COG4721, COG:H, KEGG:K16925, RefSeq:WP_000033477.1, SO:0001217, UniParc:UPI0000054B61, UniRef:UniRef100_W8TZZ9, UniRef:UniRef50_A0A0K0ZVT8, UniRef:UniRef90_W8TZZ9
4	cds	98955	100355	+	KGFJFE_05490	ccmA	heme ABC exporter ATP-binding protein CcmA	COG:COG1123, COG:O, RefSeq:WP_000921971.1, SO:0001217, UniParc:UPI0001C11D49, UniRef:UniRef100_A0A2S6DAE5, UniRef:UniRef50_A0A0D0SNU4, UniRef:UniRef90_A0A0D6HTM5
4	cds	100348	101154	+	KGFJFE_05495	ecfT	cobalt ABC transporter permease	COG:COG0619, COG:H, KEGG:K16785, RefSeq:WP_000273246.1, SO:0001217, UniParc:UPI0001C11D48, UniRef:UniRef100_A0A0E0VNN3, UniRef:UniRef50_A0A0D6XN29, UniRef:UniRef90_A0A2K4AL07
4	cds	101420	102667	-	KGFJFE_05500	purD	Phosphoribosylamine--glycine ligase	COG:COG0151, COG:F, EC:6.3.4.13, GO:0004637, GO:0005524, GO:0006189, GO:0009113, GO:0046872, RefSeq:WP_001101915.1, SO:0001217, UniParc:UPI0001C11D47, UniRef:UniRef100_A0A2S6DR23, UniRef:UniRef50_P65895, UniRef:UniRef90_P65895
4	cds	102689	104167	-	KGFJFE_05505	purH	bifunctional phosphoribosylaminoimidazolecarboxamide formyltransferase/IMP cyclohydrolase	COG:COG0138, COG:F, GO:0003937, GO:0004643, GO:0006189, RefSeq:WP_000709278.1, SO:0001217, UniParc:UPI0001C11D46, UniRef:UniRef100_A0A0E0VN06, UniRef:UniRef50_B5YLE5, UniRef:UniRef90_Q2FZI6
4	cds	104182	104748	-	KGFJFE_05510	purN	phosphoribosylglycinamide formyltransferase	COG:COG0299, COG:F, EC:2.1.2.2, GO:0004644, GO:0006189, RefSeq:WP_000238668.1, SO:0001217, UniParc:UPI0001AE844C, UniRef:UniRef100_A0A2S6DR15, UniRef:UniRef50_Q5HQ98, UniRef:UniRef90_P65897
4	cds	104751	105779	-	KGFJFE_05515	purM	Phosphoribosylformylglycinamidine cyclo-ligase	COG:COG0150, COG:F, EC:6.3.3.1, GO:0004641, GO:0005524, GO:0005737, GO:0006189, RefSeq:WP_000030815.1, SO:0001217, UniParc:UPI0001AE844B, UniRef:UniRef100_A0A2S6DAE4, UniRef:UniRef50_A9KBZ3, UniRef:UniRef90_Q6GI13
4	cds	105772	107256	-	KGFJFE_05520	purF	amidophosphoribosyltransferase	COG:COG0034, COG:F, EC:2.4.2.14, GO:0000287, GO:0004044, GO:0006189, GO:0006541, GO:0009113, KEGG:K00764, RefSeq:WP_000483707.1, SO:0001217, UniParc:UPI0001C11D45, UniRef:UniRef100_A0A0E0VNM7, UniRef:UniRef50_Q5HQA0, UniRef:UniRef90_Q5HQA0
4	cds	107235	109424	-	KGFJFE_05525	purL	phosphoribosylformylglycinamidine synthase subunit PurL	COG:COG0046, COG:F, EC:6.3.5.3, GO:0000287, GO:0004642, GO:0005524, GO:0005737, GO:0006189, KEGG:K23269, RefSeq:WP_000032750.1, SO:0001217, UniParc:UPI0001C11D44, UniRef:UniRef100_A0A2S6DAD3, UniRef:UniRef50_Q49WJ3, UniRef:UniRef90_Q2FI09
4	cds	109417	110088	-	KGFJFE_05530	purQ	phosphoribosylformylglycinamidine synthase I	COG:COG0047, COG:F, EC:3.5.1.2, EC:6.3.5.3, GO:0004359, GO:0004642, GO:0005524, GO:0005737, GO:0006189, GO:0006541, KEGG:K23265, RefSeq:WP_000666799.1, SO:0001217, UniParc:UPI0000132B64, UniRef:UniRef100_Q2FI10, UniRef:UniRef50_Q9RXT3, UniRef:UniRef90_P65904
4	cds	110090	110353	-	KGFJFE_05535	purS	phosphoribosylformylglycinamidine synthase subunit PurS	COG:COG1828, COG:F, RefSeq:WP_000848351.1, SO:0001217, UniParc:UPI00003B1589, UniRef:UniRef100_A0A0Z0L8T5, UniRef:UniRef50_A0A3E0AVT0, UniRef:UniRef90_A0A240C146
4	cds	110353	111057	-	KGFJFE_05540	purC	phosphoribosylaminoimidazolesuccinocarboxamide synthase	COG:COG0152, COG:F, EC:6.3.2.6, GO:0004639, GO:0005524, GO:0006189, GO:0009236, RefSeq:WP_000174055.1, SO:0001217, UniParc:UPI0001C11D43, UniRef:UniRef100_A0A2S6DAF1, UniRef:UniRef50_Q8RC58, UniRef:UniRef90_Q6GI18
4	cds	111061	112185	-	KGFJFE_05545	purK	5-(carboxyamino)imidazole ribonucleotide synthase	COG:COG0026, COG:F, EC:6.3.4.18, GO:0004638, GO:0005524, GO:0006189, GO:0034028, GO:0046872, GO:0051287, RefSeq:WP_001010409.1, SO:0001217, UniParc:UPI0001C11D42, UniRef:UniRef100_A0A2S6DAD7, UniRef:UniRef50_Q49WI9, UniRef:UniRef90_Q99V32
4	cds	112172	112654	-	KGFJFE_05550	purE	5-(carboxyamino)imidazole ribonucleotide mutase	COG:COG0041, COG:F, RefSeq:WP_001807816.1, SO:0001217, UniParc:UPI0001C11D41, UniRef:UniRef100_A0A224B1B0, UniRef:UniRef50_A0A2V6Q3Z1, UniRef:UniRef90_A0A0E0VPI5
4	cds	112855	113715	+	KGFJFE_05555	folD	bifunctional methylenetetrahydrofolate dehydrogenase/methenyltetrahydrofolate cyclohydrolase FolD	COG:COG0190, COG:H, GO:0000105, GO:0004477, GO:0004488, GO:0006164, GO:0009086, GO:0035999, RefSeq:WP_000225845.1, SO:0001217, UniParc:UPI00003B1585, UniRef:UniRef100_Q6GI21, UniRef:UniRef50_Q7VVW3, UniRef:UniRef90_Q2FI15
4	ncRNA	114027	114257	-	KGFJFE_05560	S35	Staphylococcus sRNA 35 (srn_0335)	RFAM:RF02894, SO:0000655
4	cds	114524	114841	+	KGFJFE_05565		DUF5011 domain-containing protein	RefSeq:WP_001037831.1, SO:0001217, UniParc:UPI0000054B71, UniRef:UniRef100_Q7DI43, UniRef:UniRef50_A0A0K0ZW58, UniRef:UniRef90_Q7DI43
4	cds	114781	114897	-	KGFJFE_05570		hypothetical protein	SO:0001217, UniParc:UPI0002CB9582, UniRef:UniRef100_A0A6K8HRH2, UniRef:UniRef50_A0A6K8HRH2, UniRef:UniRef90_A0A6K8HRH2
4	cds	115413	116513	+	KGFJFE_05575	qoxA	cytochrome aa3 quinol oxidase subunit II	COG:C, COG:COG1622, EC:1.10.3.-, GO:0004129, GO:0005507, GO:0005886, GO:0009486, GO:0016021, GO:0016682, GO:0070469, RefSeq:WP_000032836.1, SO:0001217, UniParc:UPI00000D7857, UniRef:UniRef100_Q2FI17, UniRef:UniRef50_Q49WI4, UniRef:UniRef90_Q2FI17
4	cds	116513	118501	+	KGFJFE_05580	qoxB	cytochrome aa3 quinol oxidase subunit I	COG:C, COG:COG0843, EC:1.10.3.-, GO:0004129, GO:0005507, GO:0005886, GO:0006119, GO:0016021, GO:0016682, GO:0020037, GO:0070469, RefSeq:WP_001010762.1, SO:0001217, UniParc:UPI0000054B74, UniRef:UniRef100_Q2FI18, UniRef:UniRef50_E0TW66, UniRef:UniRef90_Q5HQB0
4	cds	118491	119096	+	KGFJFE_05585	qoxC	cytochrome aa3 quinol oxidase subunit III	COG:C, COG:COG1845, EC:1.10.3.-, GO:0004129, GO:0005886, GO:0016021, GO:0019646, GO:0042773, RefSeq:WP_000017736.1, SO:0001217, UniParc:UPI0000054B75, UniRef:UniRef100_Q2FI19, UniRef:UniRef50_P34958, UniRef:UniRef90_Q5HQB1
4	cds	119093	119383	+	KGFJFE_05590	qoxD	cytochrome aa3 quinol oxidase subunit IV	COG:C, COG:COG3125, EC:1.10.3.-, GO:0005886, GO:0016021, GO:0016682, GO:0042773, SO:0001217, UniParc:UPI0000054B76, UniRef:UniRef100_Q2FI20, UniRef:UniRef50_Q2FI20, UniRef:UniRef90_Q2FI20
4	cds	119727	120920	-	KGFJFE_05595	fmtA	teichoic acid D-Ala esterase FmtA	COG:COG1680, COG:V, EC:3.1.1.103, GO:0005886, GO:0016787, GO:0046677, GO:0071555, RefSeq:WP_000671254.1, SO:0001217, UniParc:UPI0001C11D3F, UniRef:UniRef100_A0A2S6DJS9, UniRef:UniRef50_Q2FZK3, UniRef:UniRef90_Q2FZK3
4	cds	121361	122578	+	KGFJFE_05600		polyisoprenyl-teichoic acid--peptidoglycan teichoic acid transferase	COG:COG1316, COG:M, EC:2.7.8.-, KEGG:K01005, RefSeq:WP_001031974.1, SO:0001217, UniParc:UPI0001C11D3E, UniRef:UniRef100_A0A2S6DMN7, UniRef:UniRef50_P52078, UniRef:UniRef90_P52078
4	cds	122626	123096	+	KGFJFE_05605		osmotic stress response protein	RefSeq:WP_000088437.1, SO:0001217, UniParc:UPI00003B1580, UniRef:UniRef100_A0A0E0VNL0, UniRef:UniRef50_P0A0Q1, UniRef:UniRef90_P0A0Q1
4	cds	123252	123686	+	KGFJFE_05610	elaA	Putative acetyltransferase SAV1054	COG:COG2153, COG:R, EC:2.3.1.-, GO:0004343, GO:0006048, GO:0016747, RefSeq:WP_000494507.1, SO:0001217, UniParc:UPI0001C11D3D, UniRef:UniRef100_A0A2S6DMN1, UniRef:UniRef50_Q5HH30, UniRef:UniRef90_Q5HH30
4	cds	123914	127660	+	KGFJFE_05615	atl	Bifunctional autolysin	GO:0004040, GO:0005576, GO:0008745, GO:0009253, GO:0033925, GO:0071555, RefSeq:WP_001074523.1, SO:0001217, UniParc:UPI0001C11D3C, UniRef:UniRef100_A0A0E0VMY3, UniRef:UniRef50_O33635, UniRef:UniRef90_A7X0T9
4	cds	127868	128287	-	KGFJFE_05620	marR	MarR family transcriptional regulator	COG:COG1846, COG:K, RefSeq:WP_000278015.1, SO:0001217, UniParc:UPI0000054B7D, UniRef:UniRef100_W8U021, UniRef:UniRef50_A0A380G275, UniRef:UniRef90_A0A2K4AL25
4	cds	128440	129450	+	KGFJFE_05625	nolL	acyltransferase	COG:COG3594, COG:G, RefSeq:WP_000202434.1, SO:0001217, UniParc:UPI00019CD503, UniRef:UniRef100_A0A2W2S7S1, UniRef:UniRef50_Q49WH1, UniRef:UniRef90_A0A0H3JUR5
4	cds	129646	130800	+	KGFJFE_05630	aspB	N-acetyl-L,L-diaminopimelate aminotransferase	COG:COG0436, COG:E, EC:2.6.1.-, KEGG:K00841, RefSeq:WP_000777584.1, SO:0001217, UniParc:UPI0001C11D3B, UniRef:UniRef100_A0A0E0VPH4, UniRef:UniRef50_A0A1D4M005, UniRef:UniRef90_A0A0D6HV28
4	cds	130836	131024	-	KGFJFE_05635		hypothetical protein	SO:0001217, UniParc:UPI00019CD504, UniRef:UniRef100_A0A166L5L3, UniRef:UniRef50_A0A166L5L3, UniRef:UniRef90_A0A166L5L3
4	cds	131328	132356	+	KGFJFE_05640	sspA	Glu-specific serine endopeptidase SspA	EC:3.4.21.19, GO:0004252, GO:0005576, GO:0006508, RefSeq:WP_000676567.1, SO:0001217, UniParc:UPI0001C11D3A, UniRef:UniRef100_A0A2S6DPY8, UniRef:UniRef50_Q2FZL2, UniRef:UniRef90_Q2FZL2
4	cds	132438	133619	+	KGFJFE_05645	sspB	cysteine protease staphopain B	EC:3.4.22.-, GO:0005576, GO:0006508, GO:0008234, RefSeq:WP_001088778.1, SO:0001217, UniParc:UPI0001C11D39, UniRef:UniRef100_A0A2S6DDF2, UniRef:UniRef50_Q2FZL3, UniRef:UniRef90_Q2FZL3
4	cds	133657	133986	+	KGFJFE_05650	sspC	staphostatin B	RefSeq:WP_000284455.1, SO:0001217, UniParc:UPI00003B157A, UniRef:UniRef100_Q6GI36, UniRef:UniRef90_Q9EYW6
4	cds	134224	135045	-	KGFJFE_05655	menB	1,4-dihydroxy-2-naphthoyl-CoA synthase	COG:COG0447, COG:H, EC:4.1.3.36, GO:0008935, GO:0009234, KEGG:K01661, RefSeq:WP_000184947.1, SO:0001217, UniParc:UPI0000054A17, UniRef:UniRef100_Q5HH38, UniRef:UniRef50_Q5HH38, UniRef:UniRef90_Q5HH38
4	cds	135038	135841	-	KGFJFE_05660	menH	2-succinyl-6-hydroxy-2,4-cyclohexadiene-1-carboxylate synthase	COG:COG0596, COG:HR, RefSeq:WP_000150215.1, SO:0001217, UniParc:UPI0001C11D38, UniRef:UniRef100_A0A229LYP7, UniRef:UniRef50_A0A7Z7VXN1, UniRef:UniRef90_A0A0D6HU51
4	cds	135828	137501	-	KGFJFE_05665	menD	2-succinyl-5-enolpyruvyl-6-hydroxy-3-cyclohexene-1-carboxylic-acid synthase	COG:COG1165, COG:H, EC:2.2.1.9, GO:0000287, GO:0009234, GO:0030145, GO:0030976, GO:0070204, RefSeq:WP_000526673.1, SO:0001217, UniParc:UPI0001C11D37, UniRef:UniRef100_A0A2S6DPT7, UniRef:UniRef50_Q8CPQ5, UniRef:UniRef90_Q2FI34
4	cds	137488	138849	-	KGFJFE_05670	menF	isochorismate synthase	COG:COG1169, COG:HQ, RefSeq:WP_000190615.1, SO:0001217, UniParc:UPI00027E542A, UniRef:UniRef100_A0A0E0VP28, UniRef:UniRef50_B9DQ80, UniRef:UniRef90_A0A380DQI8
4	cds	139031	139969	+	KGFJFE_05675	menA	1,4-dihydroxy-2-naphthoate polyprenyltransferase	COG:COG1575, COG:H, RefSeq:WP_000070966.1, SO:0001217, UniParc:UPI00000D77C6, UniRef:UniRef100_A0A0E0VMQ0, UniRef:UniRef50_A0A7Z7VXM7, UniRef:UniRef90_A0A0E0VMQ0
4	cds	140020	140571	-	KGFJFE_05680	rimI	GNAT family N-acetyltransferase	COG:COG0456, COG:J, RefSeq:WP_000620945.1, SO:0001217, UniParc:UPI0001C11D35, UniRef:UniRef100_A0A224AVU8, UniRef:UniRef50_A0A8D9YSX9, UniRef:UniRef90_A0A8D9YSX9
4	cds	140724	141896	+	KGFJFE_05685		IS256-like element IS256 family transposase	COG:COG3328, COG:X, GO:0003677, GO:0004803, GO:0006313, RefSeq:WP_000195429.1, SO:0001217, UniParc:UPI0000001098, UniRef:UniRef100_P59787, UniRef:UniRef50_P59787, UniRef:UniRef90_P59787
4	cds	142068	142283	+	KGFJFE_05690	tM2	TM2 domain-containing protein	COG:COG2314, COG:R, RefSeq:WP_000867362.1, SO:0001217, UniParc:UPI0001C11D34, UniRef:UniRef100_A0A2S6DDF5, UniRef:UniRef50_A0A2K4AKW9, UniRef:UniRef90_A0A8E0DG96
4	cds	142362	142478	+	KGFJFE_05695		SAR1012 family small protein	RefSeq:WP_001248713.1, SO:0001217, UniParc:UPI00003B1573, UniRef:UniRef100_A0A229LY78, UniRef:UniRef50_A0A2G4VI10, UniRef:UniRef90_A0A2G4VI10
4	cds	142527	143486	-	KGFJFE_05700	fecB	ABC transporter substrate-binding protein	COG:COG4594, COG:P, RefSeq:WP_001081332.1, SO:0001217, UniParc:UPI0001C11D33, UniRef:UniRef100_A0A224B1U9, UniRef:UniRef50_W8URT6, UniRef:UniRef90_W8URT6
4	cds	143977	144333	+	KGFJFE_05705	doxX	DoxX family protein	COG:COG2259, COG:S, RefSeq:WP_000766009.1, SO:0001217, UniParc:UPI00000D77EC, UniRef:UniRef100_A0A133PXF3, UniRef:UniRef50_A0A085UEX3, UniRef:UniRef90_A0A085UEX3
4	cds	145102	145743	-	KGFJFE_05710	lolD	bacteriocin ABC transporter ATP-binding protein	COG:COG1136, COG:M, RefSeq:WP_000571192.1, SO:0001217, UniParc:UPI0001C11D31, UniRef:UniRef100_A0A454GX73, UniRef:UniRef50_A0A0D6GHV4, UniRef:UniRef90_A0A0D6GHV4
4	cds	145740	146060	-	KGFJFE_05715		hypothetical protein	COG:COG5294, COG:S, RefSeq:WP_000668623.1, SO:0001217, UniParc:UPI00000543D0, UniRef:UniRef100_A0A0H3KFJ6, UniRef:UniRef50_G5JID0, UniRef:UniRef90_A0A0H3K2M1
4	cds	146063	148027	-	KGFJFE_05720		DUF1430 domain-containing protein	COG:COG4652, COG:S, RefSeq:WP_000870811.1, SO:0001217, UniParc:UPI0001C11D30, UniRef:UniRef100_A0A6B5BG06, UniRef:UniRef50_A0A0D3Q641, UniRef:UniRef90_A0A0D3Q641
4	cds	148071	148355	-	KGFJFE_05725		lactococcin 972 family bacteriocin	RefSeq:WP_000790905.1, SO:0001217, UniParc:UPI0001C11D2F, UniRef:UniRef100_A0A2S6DLK1, UniRef:UniRef50_A0A2S6DLK1, UniRef:UniRef90_A0A2S6DLK1
4	sorf	148990	149067	-	KGFJFE_05730		Putative Holin-like Toxin (Hol-Tox)	RefSeq:WP_099119695.1, SO:0001217, UniParc:UPI000C03D0C2, UniRef:UniRef100_A0A0E0VNI5, UniRef:UniRef50_Q49WU8, UniRef:UniRef90_A0A0H2WW26
4	ncRNA	149024	149206	-	KGFJFE_05735	rli28	Listeria sRNA rli28	RFAM:RF01492, SO:0000655
4	cds	149367	149969	-	KGFJFE_05740		CPBP family intramembrane metalloprotease	RefSeq:WP_001033867.1, SO:0001217, UniParc:UPI0000054AE7, UniRef:UniRef100_X5E1A4, UniRef:UniRef50_A0A2T4MLU0, UniRef:UniRef90_X5E1A4
4	cds	149984	150160	-	KGFJFE_05745	ykvS	DUF2187 domain-containing protein	COG:COG4873, COG:S, RefSeq:WP_000214898.1, SO:0001217, UniParc:UPI0000054AE8, UniRef:UniRef100_A0A0D1H5K7, UniRef:UniRef50_A0A0D1H5K7, UniRef:UniRef90_A0A0D1H5K7
4	cds	150359	151345	+	KGFJFE_05750	lplA	Lipoate--protein ligase 1	COG:COG0095, COG:H, EC:6.3.1.20, GO:0005524, GO:0009249, GO:0016979, RefSeq:WP_000668814.1, SO:0001217, UniParc:UPI0001C121D3, UniRef:UniRef100_A0A224AVV5, UniRef:UniRef50_O07608, UniRef:UniRef90_A0A0H3JR16
4	cds	151426	151644	-	KGFJFE_05755		IDEAL domain protein	RefSeq:WP_000876826.1, SO:0001217, UniParc:UPI00000D7696, UniRef:UniRef100_A0A0E0VNH9, UniRef:UniRef50_B9DQ96, UniRef:UniRef90_A0A0E0VNH9
4	cds	151854	152423	+	KGFJFE_05760	comK	competence protein ComK	COG:COG4903, COG:K, KEGG:K02250, RefSeq:WP_000287265.1, SO:0001217, UniParc:UPI00000D7742, UniRef:UniRef100_W8TQM6, UniRef:UniRef50_W8TQM6, UniRef:UniRef90_W8TQM6
4	tRNA	152565	152639	+	KGFJFE_05765	Asn_trna	tRNA-Asn	SO:0000257
4	tRNA	152642	152730	+	KGFJFE_05770	Ser_trna	tRNA-Ser	SO:0000269
4	cds	152912	154426	-	KGFJFE_05775	ushA	bifunctional metallophosphatase/5'-nucleotidase	COG:COG0737, COG:FV, SO:0001217, UniParc:UPI0002550B7D, UniRef:UniRef100_A0A0E0VMV3, UniRef:UniRef50_A0A0D6HUT5, UniRef:UniRef90_A0A0D6HUT5
4	cds	154562	155920	-	KGFJFE_05780	trkG	Ktr system potassium uptake protein D	COG:COG0168, COG:P, RefSeq:WP_000021872.1, SO:0001217, UniParc:UPI00003B1567, UniRef:UniRef100_A0A090LUW1, UniRef:UniRef50_O31658, UniRef:UniRef90_A0A090LUW1
4	cds	155937	158246	-	KGFJFE_05785	degQ	Serine protease HtrA-like	COG:COG0265, COG:O, EC:3.4.21.-, GO:0004252, GO:0005886, GO:0006508, GO:0016021, SO:0001217, UniParc:UPI0001C121D0, UniRef:UniRef100_A0A7I8NP50, UniRef:UniRef50_Q2FZP2, UniRef:UniRef90_Q2FZP2
4	cds	158480	159277	-	KGFJFE_05790	terC	Integral membrane protein TerC family	COG:COG0861, COG:P, RefSeq:WP_000371552.1, SO:0001217, UniParc:UPI000197AB67, UniRef:UniRef100_A0A0E0VNH4, UniRef:UniRef50_O34997, UniRef:UniRef90_A0A2K4ALV1
4	ncRNA-region	159359	159465	-			yybP-ykoY manganese riboswitch	RFAM:RF00080, SO:0000035
4	cds	159585	161147	-	KGFJFE_05795	prfC	peptide chain release factor 3	COG:COG4108, COG:J, GO:0003924, GO:0005525, GO:0005737, GO:0006449, GO:0016149, KEGG:K02837, RefSeq:WP_001049947.1, SO:0001217, UniParc:UPI0001C121CF, UniRef:UniRef100_A0A2S6DIE5, UniRef:UniRef50_Q8Y8C0, UniRef:UniRef90_Q49WE9
4	cds	161147	161398	-	KGFJFE_05800		YueH-like protein	RefSeq:WP_000247587.1, SO:0001217, UniParc:UPI0001C121CE, UniRef:UniRef100_A0A5S9C5W6, UniRef:UniRef50_W8URU9, UniRef:UniRef90_W8URU9
4	cds	161388	162872	-	KGFJFE_05805	murE	UDP-N-acetylmuramoyl-L-alanyl-D-glutamate--L-lysine ligase	COG:COG0769, COG:M, EC:6.3.2.13, EC:6.3.2.7, GO:0000287, GO:0005524, GO:0005737, GO:0007049, GO:0008360, GO:0009252, GO:0047482, GO:0051301, GO:0071555, KEGG:K01928, RefSeq:WP_000340124.1, SO:0001217, UniParc:UPI0001C121CD, UniRef:UniRef100_A0A2S6DQ82, UniRef:UniRef50_Q5HQE6, UniRef:UniRef90_Q8NXC2
4	cds	163303	164478	+	KGFJFE_05810	ugtP	diglucosyl diacylglycerol synthase	COG:COG0707, COG:M, EC:2.4.1.315, GO:0005886, GO:0009246, GO:0009247, GO:0047228, GO:0070395, RefSeq:WP_000258650.1, SO:0001217, UniParc:UPI0000054AF4, UniRef:UniRef100_Q2FI60, UniRef:UniRef50_Q49WE6, UniRef:UniRef90_Q6GI67
4	cds	164456	165646	+	KGFJFE_05815	ltaA	Proton-coupled antiporter flippase LtaA	COG:COG2814, COG:G, GO:0005886, GO:0006869, GO:0015297, GO:0016021, GO:0070395, RefSeq:WP_001154224.1, SO:0001217, UniParc:UPI00000D9D4E, UniRef:UniRef100_Q6GI68, UniRef:UniRef50_Q4L523, UniRef:UniRef90_Q2FI61
4	cds	165759	166268	-	KGFJFE_05820	thpR	Putative phosphoesterase SAR0985	COG:COG1514, COG:J, EC:3.1.-.-, GO:0016788, RefSeq:WP_000600387.1, SO:0001217, UniParc:UPI00000D77FD, UniRef:UniRef100_A7X0P2, UniRef:UniRef50_Q49WE4, UniRef:UniRef90_Q5HH71
4	cds	166462	167220	-	KGFJFE_05825	fes	acetylesterase	COG:COG2382, COG:P, RefSeq:WP_000889181.1, SO:0001217, UniParc:UPI0001C121CB, UniRef:UniRef100_A0A2S6DKB1, UniRef:UniRef50_A0A0D6HUN1, UniRef:UniRef90_A0A0D6HUN1
4	cds	167362	168930	-	KGFJFE_05830	alsT	sodium:alanine symporter	COG:COG1115, COG:E, KEGG:K03310, RefSeq:WP_000570705.1, SO:0001217, UniParc:UPI0001C121CA, UniRef:UniRef100_A0A2S6DIC8, UniRef:UniRef50_A0A6N3F963, UniRef:UniRef90_A0A7U7PY17
4	cds	169272	170357	+	KGFJFE_05835	perM	AI-2E family transporter	COG:COG0628, COG:R, RefSeq:WP_000933105.1, SO:0001217, UniParc:UPI0000054AF9, UniRef:UniRef100_W8U058, UniRef:UniRef50_W8U058, UniRef:UniRef90_W8U058
4	cds	170554	171324	-	KGFJFE_05840	fabI	enoyl-ACP reductase FabI	COG:COG0623, COG:I, EC:1.3.1.10, EC:1.3.1.39, EC:1.3.1.9, GO:0004318, GO:0030497, GO:0042802, GO:0047117, GO:0050661, KEGG:K00208, RefSeq:WP_000933200.1, SO:0001217, UniParc:UPI0001AE9B2D, UniRef:UniRef100_A0A2S6DIE4, UniRef:UniRef50_P54616, UniRef:UniRef90_Q2FZQ3
4	cds	171602	173446	-	KGFJFE_05845	trkA	sodium:proton antiporter	COG:COG0569, COG:PT, RefSeq:WP_000395153.1, SO:0001217, UniParc:UPI0000054AFC, UniRef:UniRef100_W8TQN9, UniRef:UniRef50_A0A6G4N455, UniRef:UniRef90_A0A6G4N455
4	cds	173456	174841	-	KGFJFE_05850	mgtE	magnesium transporter	COG:COG2239, COG:P, RefSeq:WP_000062407.1, SO:0001217, UniParc:UPI00000D76B7, UniRef:UniRef100_A0A0D1GXI3, UniRef:UniRef50_A0A078LVJ2, UniRef:UniRef90_A0A0D1GXI3
4	cds	174862	175716	-	KGFJFE_05855	rluA	RluA family pseudouridine synthase	COG:COG0564, COG:J, RefSeq:WP_000669942.1, SO:0001217, UniParc:UPI0001C121C8, UniRef:UniRef100_A0A2S6DIC6, UniRef:UniRef50_A0A380HPA2, UniRef:UniRef90_A0A0D6HX24
4	cds	175713	176522	-	KGFJFE_05860	nadK	NAD kinase	COG:COG0061, COG:H, EC:2.7.1.23, GO:0003951, GO:0005524, GO:0005737, GO:0006741, GO:0016310, GO:0019674, GO:0046872, GO:0051287, KEGG:K00858, RefSeq:WP_001270834.1, SO:0001217, UniParc:UPI0000054AFF, UniRef:UniRef100_A7X0N2, UniRef:UniRef50_Q8Y8D7, UniRef:UniRef90_Q5HQG2
4	cds	176539	177174	-	KGFJFE_05865	yjbM	GTP pyrophosphokinase	COG:COG2357, COG:FT, RefSeq:WP_001077683.1, SO:0001217, UniParc:UPI0000054B00, UniRef:UniRef100_W8TMV6, UniRef:UniRef50_A0A0D0YU37, UniRef:UniRef90_A0A380H8Z9
4	cds	177191	177538	-	KGFJFE_05870		UPF0738 protein MW0886	RefSeq:WP_001242104.1, SO:0001217, UniParc:UPI0001C121C7, UniRef:UniRef100_A0A0E0VPD1, UniRef:UniRef50_Q49WD4, UniRef:UniRef90_Q5HH80
4	cds	177724	178317	+	KGFJFE_05875	yjbK	adenylate cyclase	COG:COG4116, COG:R, RefSeq:WP_000224612.1, SO:0001217, UniParc:UPI00000D9D49, UniRef:UniRef100_A0A1D4IQY9, UniRef:UniRef50_Q49WD3, UniRef:UniRef90_X5EET4
4	cds	178421	178786	+	KGFJFE_05880		truncated hemoglobin YjbI	COG:COG2346, COG:P, RefSeq:WP_000214070.1, SO:0001217, UniParc:UPI00000D776B, UniRef:UniRef100_A0A2P7CBJ7, UniRef:UniRef50_D3FV17, UniRef:UniRef90_A0A090LWE8
4	cds	178809	179615	+	KGFJFE_05885	yjbH	protease adaptor protein YjbH	COG:COG2761, COG:O, GO:0005737, RefSeq:WP_000896697.1, SO:0001217, UniParc:UPI0000054B04, UniRef:UniRef100_A7X0M6, UniRef:UniRef50_A7X0M6, UniRef:UniRef90_A7X0M6
4	ncRNA	179794	179912	-	KGFJFE_05890	RsaF	RNA Staph. aureus F	RFAM:RF01858, SO:0000655
4	ncRNA	179878	179975	-	KGFJFE_05895	RsaE	RNA Staph. aureus E (RoxS)	RFAM:RF01820, SO:0000655
4	cds	180075	181883	-	KGFJFE_05900	pepF	oligoendopeptidase F	COG:COG1164, COG:E, EC:3.4.24.-, KEGG:K08602, RefSeq:WP_000082727.1, SO:0001217, UniParc:UPI0001C121C5, UniRef:UniRef100_A0A2S6DCZ9, UniRef:UniRef50_O31605, UniRef:UniRef90_A0A0D6GH02
4	cds	181931	182917	-	KGFJFE_05905	coiA	competence protein CoiA	COG:COG4469, COG:R, RefSeq:WP_000959279.1, SO:0001217, UniParc:UPI0001C121C4, UniRef:UniRef100_A0A2S6DCY7, UniRef:UniRef50_A0A077UMS1, UniRef:UniRef90_A0A2S6DCY7
4	cds	183038	183757	-	KGFJFE_05910	mecA	adaptor protein MecA	COG:COG4862, COG:KTN, GO:0030674, RefSeq:WP_001217731.1, SO:0001217, UniParc:UPI0001C121C3, UniRef:UniRef100_A0A229LVC8, UniRef:UniRef50_Q4L506, UniRef:UniRef90_Q2FI79
4	cds	184128	184523	-	KGFJFE_05915	spxA	transcriptional regulator SpxA	COG:COG1393, COG:P, GO:0005737, GO:0045892, KEGG:K16509, RefSeq:WP_000258003.1, SO:0001217, UniParc:UPI00000D77A6, UniRef:UniRef100_Q2G1U6, UniRef:UniRef50_O31602, UniRef:UniRef90_Q2G1U6
4	cds	184818	185807	+	KGFJFE_05920	trpS	tryptophan--tRNA ligase	COG:COG0180, COG:J, EC:6.1.1.2, GO:0004830, GO:0005524, GO:0005737, GO:0006436, RefSeq:WP_000448934.1, SO:0001217, UniParc:UPI000002E8EF, UniRef:UniRef100_Q5HH88, UniRef:UniRef50_Q8CT69, UniRef:UniRef90_Q5HH88
4	cds	185927	187549	-	KGFJFE_05925		peptide ABC transporter substrate-binding protein	RefSeq:WP_000406183.1, SO:0001217, UniParc:UPI0001C121C2, UniRef:UniRef100_A0A454GZ30, UniRef:UniRef50_A0A240BZ20, UniRef:UniRef90_A0A077UMS0
4	cds	187577	188503	-	KGFJFE_05930		peptide ABC transporter ATP-binding protein	RefSeq:WP_001064121.1, SO:0001217, UniParc:UPI0001C121C1, UniRef:UniRef100_A0A2S6DQF1, UniRef:UniRef50_P24137, UniRef:UniRef90_A0A2S6DQF1
4	cds	188493	189575	-	KGFJFE_05935		peptide ABC transporter ATP-binding protein	RefSeq:WP_000976731.1, SO:0001217, UniParc:UPI0001C121C0, UniRef:UniRef100_A0A2S6DCY8, UniRef:UniRef50_A2RI77, UniRef:UniRef90_A0A2K4AK82
4	cds	189588	190607	-	KGFJFE_05940		peptide ABC transporter permease	RefSeq:WP_000234063.1, SO:0001217, UniParc:UPI0001C1217B, UniRef:UniRef100_A0A2S6DCX8, UniRef:UniRef50_A0A192F2X2, UniRef:UniRef90_A0A7I8NP83
4	cds	190597	191499	-	KGFJFE_05945		peptide ABC transporter permease	SO:0001217, UniParc:UPI0004493700, UniRef:UniRef100_A0A0E0VNE6, UniRef:UniRef50_A0A0D1ISL6, UniRef:UniRef90_A0A077UJV8
4	cds	191702	193357	-	KGFJFE_05950	oppA	peptide ABC transporter substrate-binding protein	COG:COG4166, COG:E, RefSeq:WP_000197091.1, SO:0001217, UniParc:UPI0001C12179, UniRef:UniRef100_A0A229LTW2, UniRef:UniRef50_A0A240BZ20, UniRef:UniRef90_A0A2K4AKB0
4	cds	193376	194317	-	KGFJFE_05955	gsiA	peptide ABC transporter ATP-binding protein	COG:COG1123, COG:O, RefSeq:WP_000786744.1, SO:0001217, UniParc:UPI0001C12178, UniRef:UniRef100_A0A2S6DCY2, UniRef:UniRef50_A0A0D6HXC4, UniRef:UniRef90_A0A0D6HXC4
4	cds	194307	195389	-	KGFJFE_05960	dppD	peptide ABC transporter ATP-binding protein	COG:COG0444, COG:EP, RefSeq:WP_000140050.1, SO:0001217, UniParc:UPI0000054B12, UniRef:UniRef100_W8URX7, UniRef:UniRef50_W8URX7, UniRef:UniRef90_W8URX7
4	cds	195405	196475	-	KGFJFE_05965	dppC	peptide ABC transporter permease	COG:COG1173, COG:EP, RefSeq:WP_000829637.1, SO:0001217, UniParc:UPI00003B154D, UniRef:UniRef100_A0A166P6W3, UniRef:UniRef50_A0A192F2X2, UniRef:UniRef90_A0A0D6W9J7
4	cds	196475	197401	-	KGFJFE_05970	dppB	peptide ABC transporter permease	COG:COG0601, COG:EP, RefSeq:WP_000521531.1, SO:0001217, UniParc:UPI0001C12177, UniRef:UniRef100_A0A2S6DCX7, UniRef:UniRef50_A0A0D1ISL6, UniRef:UniRef90_A0A0D1ISL6
4	cds	197644	198015	+	KGFJFE_05975		DUF3899 domain-containing protein	RefSeq:WP_000915159.1, SO:0001217, UniParc:UPI0001C12176, UniRef:UniRef100_A0A2S6DJ85, UniRef:UniRef50_A0A0U1MHH0, UniRef:UniRef90_A0A2W2QEH2
4	cds	198070	199314	-	KGFJFE_05980	fabF	beta-ketoacyl-ACP synthase II	COG:COG0304, COG:IQ, EC:2.3.1.179, GO:0004315, GO:0006633, RefSeq:WP_000081234.1, SO:0001217, UniParc:UPI0001C12175, UniRef:UniRef100_A0A2S6DLE3, UniRef:UniRef50_O34340, UniRef:UniRef90_Q5HHA1
4	cds	199326	200267	-	KGFJFE_05985	fabH	3-oxoacyl-[acyl-carrier-protein] synthase 3	COG:COG0332, COG:I, EC:2.3.1.180, GO:0004315, GO:0005737, GO:0006633, GO:0033818, RefSeq:WP_001100526.1, SO:0001217, UniParc:UPI00000CAB7F, UniRef:UniRef100_A7X0K2, UniRef:UniRef50_Q8RGX7, UniRef:UniRef90_Q2FI93
4	cds	200562	200747	+	KGFJFE_05990		DUF2929 domain-containing protein	RefSeq:WP_000682089.1, SO:0001217, UniParc:UPI0000054B18, UniRef:UniRef100_W8U531, UniRef:UniRef50_W8U531, UniRef:UniRef90_W8U531
4	cds	201004	201438	-	KGFJFE_05995		MAP domain-containing protein	KEGG:K14204, RefSeq:WP_000769695.1, SO:0001217, UniParc:UPI0002431AF4, UniRef:UniRef100_A0A224B134, UniRef:UniRef50_X5EF25, UniRef:UniRef90_X5EF25
4	cds	201749	202264	-	KGFJFE_06000	pEBP	YbhB/YbcL family Raf kinase inhibitor-like protein	COG:COG1881, COG:R, RefSeq:WP_000700886.1, SO:0001217, UniParc:UPI0001C12173, UniRef:UniRef100_A0A2S6DLB1, UniRef:UniRef50_A0A061BVC2, UniRef:UniRef90_A0A2K4AKB7
4	cds	202395	202952	+	KGFJFE_06005	lysR	(pseudo) LysR family transcriptional regulator	COG:COG0583, COG:K, SO:0001217, UniRef:UniRef50_A0A0D3Q5R9, UniRef:UniRef90_A0A0D3Q5R9
4	cds	203323	205932	-	KGFJFE_06010	clpB	ATP-dependent chaperone ClpB	COG:COG0542, COG:O, GO:0005524, GO:0005737, GO:0009408, GO:0016887, GO:0042026, RefSeq:WP_000353948.1, SO:0001217, UniParc:UPI0001C12172, UniRef:UniRef100_A0A2S6DIG6, UniRef:UniRef50_Q81TT4, UniRef:UniRef90_Q99VB5
4	cds	206135	207949	-	KGFJFE_06015	oafA	Putative O-acetyltransferase MW0856	COG:COG1835, COG:M, EC:2.3.1.-, GO:0005886, GO:0016021, GO:0016747, KEGG:K16568, RefSeq:WP_001044238.1, SO:0001217, UniParc:UPI0001C12171, UniRef:UniRef100_A0A0E0VND4, UniRef:UniRef50_Q99VB6, UniRef:UniRef90_Q99VB6
4	cds	208547	208855	-	KGFJFE_06020	sufT	Fe-S protein maturation auxiliary factor SufT	COG:COG2151, COG:O, RefSeq:WP_000390575.1, SO:0001217, UniParc:UPI00000D76BA, UniRef:UniRef100_A0A0H2XI17, UniRef:UniRef50_A0A0H2XI17, UniRef:UniRef90_A0A0H2XI17
4	cds	208969	209793	+	KGFJFE_06025	cof	Cof-type HAD-IIB family hydrolase	COG:COG0561, COG:HR, RefSeq:WP_001182436.1, SO:0001217, UniParc:UPI000005227E, UniRef:UniRef100_A0A0E0VMQ2, UniRef:UniRef50_A0A806TCB1, UniRef:UniRef90_A0A2K4AL98
4	cds	209845	211161	+	KGFJFE_06030	cdr	CoA-disulfide reductase	COG:COG0446, COG:I, EC:1.8.1.14, GO:0003756, GO:0045454, GO:0050451, GO:0050660, GO:0050661, RefSeq:WP_001124512.1, SO:0001217, UniParc:UPI0001C12170, UniRef:UniRef100_A0A2S6DIA2, UniRef:UniRef50_O52582, UniRef:UniRef90_O52582
4	ncRNA	211274	211511	-	KGFJFE_06035	tsr24	S. aureus tsr24 small RNA	RFAM:RF02577, SO:0000655
4	cds	211548	211682	+	KGFJFE_06040		Transposase	SO:0001217, UniParc:UPI0001C11F7D, UniRef:UniRef100_A0A8E0DBH2, UniRef:UniRef50_D4FKY7, UniRef:UniRef90_A0A8E0DBH2
4	cds	211869	212423	-	KGFJFE_06045	acrR	TetR family transcriptional regulator	COG:COG1309, COG:K, RefSeq:WP_000828573.1, SO:0001217, UniParc:UPI0001B3B20D, UniRef:UniRef100_A0A2S6DTZ8, UniRef:UniRef50_A0A192F7N3, UniRef:UniRef90_A0A2K4AG52
4	cds	212544	213191	+	KGFJFE_06050	emrA	multidrug efflux protein	COG:COG1566, COG:V, RefSeq:WP_000738242.1, SO:0001217, UniParc:UPI0001C11F7C, UniRef:UniRef100_A0A229LUA6, UniRef:UniRef50_A0A133PW39, UniRef:UniRef90_A0A133PW39
4	cds	213204	215135	+	KGFJFE_06055	araJ	MFS transporter	COG:COG2814, COG:G, RefSeq:WP_000213893.1, SO:0001217, UniParc:UPI0001C11F7B, UniRef:UniRef100_A0A2S6DDT4, UniRef:UniRef50_A0A192F7R5, UniRef:UniRef90_A0A0Z0PJ03
4	cds	215382	216020	-	KGFJFE_06060		hypothetical protein	RefSeq:WP_000184231.1, SO:0001217, UniParc:UPI00003B18F8, UniRef:UniRef100_A0A0E0VTJ1, UniRef:UniRef50_A0A1S2MLM7, UniRef:UniRef90_Q2G2W2
4	cds	216228	217148	+	KGFJFE_06065	aes	esterase	COG:COG0657, COG:I, RefSeq:WP_000620861.1, SO:0001217, UniParc:UPI00024330A2, UniRef:UniRef100_A0A2S6DDQ8, UniRef:UniRef50_A0A0D1HYK0, UniRef:UniRef90_A0A0D1HYK0
4	cds	217256	217675	-	KGFJFE_06070		hypothetical protein	RefSeq:WP_000128656.1, SO:0001217, UniParc:UPI0000054A1B, UniRef:UniRef100_X5DSI9, UniRef:UniRef50_A0A7X9WGR3, UniRef:UniRef90_X5DSI9
4	cds	217672	218163	-	KGFJFE_06075	fadM	3-hydroxyacyl-CoA dehydrogenase	COG:COG0824, COG:I, RefSeq:WP_000234802.1, SO:0001217, UniParc:UPI0001C11F79, UniRef:UniRef100_A0A229LUB9, UniRef:UniRef50_A0A6N3CU62, UniRef:UniRef90_A0A6N3CU62
4	cds	218260	219207	+	KGFJFE_06080	corA	magnesium/cobalt transporter CorA	COG:COG0598, COG:P, RefSeq:WP_001229250.1, SO:0001217, UniParc:UPI00003B18F6, UniRef:UniRef100_A0A162GV83, UniRef:UniRef50_A0A0D6WEG0, UniRef:UniRef90_A0A0D6WEG0
4	cds	219238	220287	+	KGFJFE_06085	fni	type 2 isopentenyl-diphosphate Delta-isomerase	COG:CIR, COG:COG1304, EC:5.3.3.2, GO:0000287, GO:0004452, GO:0005737, GO:0008299, GO:0010181, GO:0016491, GO:0070402, RefSeq:WP_001279385.1, SO:0001217, UniParc:UPI00003B18F5, UniRef:UniRef100_Q6GE88, UniRef:UniRef50_Q49ZS3, UniRef:UniRef90_Q2FEF1
4	cds	220335	221543	-	KGFJFE_06090	gltS	sodium/glutamate symporter	COG:COG0786, COG:E, KEGG:K03312, RefSeq:WP_000571579.1, SO:0001217, UniParc:UPI0001C11F78, UniRef:UniRef100_A0A0E0VRR0, UniRef:UniRef50_A0A166PPQ1, UniRef:UniRef90_A0A390UCJ6
4	cds	221880	222488	-	KGFJFE_06095	mpg	Putative 3-methyladenine DNA glycosylase	COG:COG2094, COG:L, EC:3.2.2.-, EC:3.2.2.21, GO:0003677, GO:0003905, GO:0006284, KEGG:K03652, RefSeq:WP_000348297.1, SO:0001217, UniParc:UPI00005FE770, UniRef:UniRef100_Q2YYZ2, UniRef:UniRef50_Q49ZR8, UniRef:UniRef90_Q6GE90
4	cds	222887	223534	+	KGFJFE_06100		DUF805 domain-containing protein	RefSeq:WP_000436813.1, SO:0001217, UniParc:UPI0001C11F77, UniRef:UniRef100_A0A0E0VRQ5, UniRef:UniRef50_A0A2S6D3K7, UniRef:UniRef90_A0A6H5CY02
4	cds	223765	224664	+	KGFJFE_06105	yhaQ	sodium ABC transporter ATP-binding protein	COG:COG4152, COG:R, RefSeq:WP_000524838.1, SO:0001217, UniParc:UPI0001C11F76, UniRef:UniRef100_A0A2S6DU08, UniRef:UniRef50_A0A0D3QA76, UniRef:UniRef90_A0A0D3QA76
4	cds	224657	225889	+	KGFJFE_06110	natB	ABC transporter permease	COG:COG1668, COG:CP, RefSeq:WP_000548693.1, SO:0001217, UniParc:UPI0001C11F75, UniRef:UniRef100_A0A0E0VRH6, UniRef:UniRef50_A0A0D6H383, UniRef:UniRef90_A0A0D6H383
4	cds	226107	226433	+	KGFJFE_06115	ynfA	YnfA family protein	COG:COG1742, COG:R, GO:0005886, GO:0016021, KEGG:K09771, RefSeq:WP_000966695.1, SO:0001217, UniParc:UPI0000054A0F, UniRef:UniRef100_P67149, UniRef:UniRef50_P67149, UniRef:UniRef90_P67149
4	cds	226463	227482	+	KGFJFE_06120	galM	galactose mutarotase	COG:COG2017, COG:G, RefSeq:WP_000634675.1, SO:0001217, UniParc:UPI0001C11F73, UniRef:UniRef100_A0A2S6DDQ6, UniRef:UniRef50_X5E3H9, UniRef:UniRef90_X5E3H9
4	cds	227718	228371	-	KGFJFE_06125	yiiM	MOSC domain-containing protein	COG:COG2258, COG:FV, RefSeq:WP_000623447.1, SO:0001217, UniParc:UPI0001C11F71, UniRef:UniRef100_A0A2S6DU13, UniRef:UniRef50_Q49ZR2, UniRef:UniRef90_A0A0D3QA71
4	cds	228542	229228	+	KGFJFE_06130	rpiA	ribose 5-phosphate isomerase A	COG:COG0120, COG:G, EC:5.3.1.6, GO:0004751, GO:0009052, KEGG:K01807, RefSeq:WP_000655867.1, SO:0001217, UniParc:UPI00003B18EA, UniRef:UniRef100_Q6GE99, UniRef:UniRef50_Q5HLQ9, UniRef:UniRef90_P66694
4	cds	229294	230568	-	KGFJFE_06135	lyrA	Lysostaphin resistance protein A	COG:COG1266, COG:O, GO:0005886, GO:0016021, SO:0001217, UniRef:UniRef50_Q4L8J4, UniRef:UniRef90_Q2FEG1
4	cds	230830	231765	+	KGFJFE_06140	hutG	formimidoylglutamase	COG:COG0010, COG:E, EC:3.5.3.8, GO:0019556, GO:0019557, GO:0030145, GO:0050415, RefSeq:WP_000277985.1, SO:0001217, UniParc:UPI0001C11F6E, UniRef:UniRef100_A0A2S6DU07, UniRef:UniRef50_Q5HLR4, UniRef:UniRef90_Q6GEA1
4	cds	232318	233202	-	KGFJFE_06145	lysR	LysR family transcriptional regulator	COG:COG0583, COG:K, RefSeq:WP_000691839.1, SO:0001217, UniParc:UPI0000054A06, UniRef:UniRef100_W8TU56, UniRef:UniRef50_B9E7J7, UniRef:UniRef90_W8TU56
4	cds	233362	235023	+	KGFJFE_06150	hutU	urocanate hydratase	COG:COG2987, COG:E, EC:4.2.1.49, GO:0005737, GO:0016153, GO:0019556, GO:0019557, KEGG:K01712, RefSeq:WP_001226830.1, SO:0001217, UniParc:UPI0001C11F6D, UniRef:UniRef100_A0A2S6DU20, UniRef:UniRef50_B0R541, UniRef:UniRef90_Q931G1
4	cds	235023	236261	+	KGFJFE_06155	hutI	imidazolonepropionase	COG:COG1228, COG:Q, EC:3.5.2.7, GO:0005506, GO:0005737, GO:0008270, GO:0019556, GO:0019557, GO:0050480, KEGG:K01468, RefSeq:WP_000998761.1, SO:0001217, UniParc:UPI0001C11F6C, UniRef:UniRef100_A0A2S6DDP5, UniRef:UniRef50_Q49ZQ6, UniRef:UniRef90_Q6GEA5
4	cds	236537	237658	+	KGFJFE_06160	abgB	amidohydrolase	COG:COG1473, COG:R, RefSeq:WP_000523138.1, SO:0001217, UniParc:UPI0001C11F6B, UniRef:UniRef100_A0A2S6DU09, UniRef:UniRef50_A0A0E7Q410, UniRef:UniRef90_A0A0E7Q410
4	cds	237767	238648	+	KGFJFE_06165	fabG	NAD(P)-dependent dehydrogenase	COG:COG1028, COG:I, RefSeq:WP_000730058.1, SO:0001217, UniParc:UPI0001C11F6A, UniRef:UniRef100_A0A0E0VRP0, UniRef:UniRef50_A0A2E3M2V0, UniRef:UniRef90_A0A2K4AFX5
4	cds	239135	239707	+	KGFJFE_06170		hypothetical protein	RefSeq:WP_001185199.1, SO:0001217, UniParc:UPI0001C11F69, UniRef:UniRef100_A0A2S6DDP6, UniRef:UniRef50_A0A3A5LE13, UniRef:UniRef90_A0A2S6DDP6
4	ncRNA-region	239760	239855	+			SAM riboswitch (S box leader)	RFAM:RF00162, SO:0000140
4	cds	239932	241242	+	KGFJFE_06175	nhaC	sodium:proton antiporter	COG:C, COG:COG1757, KEGG:K03315, RefSeq:WP_000451830.1, SO:0001217, UniParc:UPI0001C0B534, UniRef:UniRef100_A0A8E0DBG1, UniRef:UniRef50_Q6HLC0, UniRef:UniRef90_A0A2K4AGT3
4	cds	241412	241918	+	KGFJFE_06180	yndB	Activator of Hsp90 ATPase-like -like protein	COG:COG3832, COG:I, RefSeq:WP_001051553.1, SO:0001217, UniParc:UPI0001C11F67, UniRef:UniRef100_A0A2S6DU04, UniRef:UniRef50_W8U8L6, UniRef:UniRef90_W8U8L6
4	cds	241976	242740	-	KGFJFE_06185	rpiR	MurR/RpiR family transcriptional regulator	COG:COG1737, COG:K, KEGG:K03481, RefSeq:WP_000477996.1, SO:0001217, UniParc:UPI0001C11F66, UniRef:UniRef100_A0A0E0VRN5, UniRef:UniRef50_A0A192F6V4, UniRef:UniRef90_A0A0D1GF60
4	cds	243070	244674	+	KGFJFE_06190	ptsG2	PTS alpha-glucoside transporter subunit IIBC	COG:COG1264, COG:G, RefSeq:WP_000991507.1, SO:0001217, UniParc:UPI0001C11F65, UniRef:UniRef100_A0A2S6DDP8, UniRef:UniRef50_P31452, UniRef:UniRef90_A0A0D6H280
4	cds	244740	245270	-	KGFJFE_06195		hypothetical protein	RefSeq:WP_000904065.1, SO:0001217, UniParc:UPI00000D765D, UniRef:UniRef100_A0A133PW28, UniRef:UniRef50_C5QMF9, UniRef:UniRef90_A0A0E0VRF7
4	cds	245538	246455	+	KGFJFE_06200	yfeH	symporter	COG:COG0385, COG:R, KEGG:K03453, RefSeq:WP_000486819.1, SO:0001217, UniParc:UPI00027E542F, UniRef:UniRef100_A0A0E0VSE4, UniRef:UniRef50_A0A0H2CH19, UniRef:UniRef90_A0A0H2CH19
4	cds	246530	247165	+	KGFJFE_06205	ycjU	HAD family hydrolase	COG:COG0637, COG:G, RefSeq:WP_000285455.1, SO:0001217, UniParc:UPI0001C11F63, UniRef:UniRef100_A0A2S6DU14, UniRef:UniRef50_A0A0E1VI14, UniRef:UniRef90_W8U8M0
4	cds	247176	247367	+	KGFJFE_06210		Haloacid dehalogenase-like hydrolase	RefSeq:WP_000971980.1, SO:0001217, UniParc:UPI00000549F7, UniRef:UniRef100_A0A380DYU0, UniRef:UniRef50_A0A380DYU0, UniRef:UniRef90_A0A380DYU0
4	cds	247463	247648	-	KGFJFE_06215		hypothetical protein	RefSeq:WP_000205307.1, SO:0001217, UniParc:UPI00000549F6, UniRef:UniRef100_W8TR80, UniRef:UniRef50_C5QMF6, UniRef:UniRef90_W8TR80
4	cds	247645	248001	-	KGFJFE_06220		Membrane protein	RefSeq:WP_000917673.1, SO:0001217, UniParc:UPI0001C11F3B, UniRef:UniRef100_A0A224B470, UniRef:UniRef50_A0A0S3E2I1, UniRef:UniRef90_A0A3A5LQ33
4	cds	248281	249660	+	KGFJFE_06225	ansP	gamma-aminobutyrate permease	COG:COG1113, COG:E, RefSeq:WP_000429669.1, SO:0001217, UniParc:UPI0001B3B191, UniRef:UniRef100_A0A0U1MSF2, UniRef:UniRef50_P54425, UniRef:UniRef90_A0A0U1MSF2
4	cds	250049	250921	-	KGFJFE_06230	rpiR	MurR/RpiR family transcriptional regulator	COG:COG1737, COG:K, RefSeq:WP_000073196.1, SO:0001217, UniParc:UPI0001C11F3A, UniRef:UniRef100_A0A0E0VTF1, UniRef:UniRef50_A0A364URS0, UniRef:UniRef90_A0A2K4AG10
4	cds	251366	251695	-	KGFJFE_06235		hypothetical protein	RefSeq:WP_000606724.1, SO:0001217, UniParc:UPI00003B18D9, UniRef:UniRef100_A0A8E0BHQ5, UniRef:UniRef50_Q2FVV3, UniRef:UniRef90_Q2FVV3
4	cds	251744	252481	+	KGFJFE_06240	sdpB	CPBP family intramembrane metalloprotease SdpB	COG:COG1266, COG:O, KEGG:K07052, RefSeq:WP_000426692.1, SO:0001217, UniParc:UPI0001C11F39, UniRef:UniRef100_A0A2S6DCJ0, UniRef:UniRef50_W8TR84, UniRef:UniRef90_W8TR84
4	cds	252506	253198	-	KGFJFE_06245	yobV	DNA-binding transcriptional regulator	COG:COG2378, COG:K, SO:0001217, UniRef:UniRef50_A0A1Q8DHI3, UniRef:UniRef90_W8TU69
4	ncRNA	253346	253489	+	KGFJFE_06250	RsaOG	RNA S.aureus Orsay G	RFAM:RF01775, SO:0000655
4	cds	253583	254380	+	KGFJFE_06255	suhB	inositol monophosphatase	COG:COG0483, COG:G, RefSeq:WP_000130460.1, SO:0001217, UniParc:UPI0001C11F38, UniRef:UniRef100_A0A0E0VSD7, UniRef:UniRef50_A0A380F5P6, UniRef:UniRef90_A0A0E0VSD7
4	cds	254513	255460	+	KGFJFE_06260	cps2a	LytR family transcriptional regulator	COG:COG1316, COG:M, EC:2.7.8.-, KEGG:K01005, RefSeq:WP_000831053.1, SO:0001217, UniParc:UPI0001C11F37, UniRef:UniRef100_A0A7I8NIJ7, UniRef:UniRef50_A0A192F6X5, UniRef:UniRef90_A0A0D1IBJ1
4	cds	256062	259016	+	KGFJFE_06265	fdhF	formate dehydrogenase subunit alpha	COG:COG3383, COG:R, EC:1.17.1.9, GO:0008863, GO:0009326, GO:0015942, GO:0043546, GO:0046872, GO:0051537, GO:0051539, RefSeq:WP_001155267.1, SO:0001217, UniParc:UPI0001C11F36, UniRef:UniRef100_A0A0E0VRM1, UniRef:UniRef50_Q49ZN0, UniRef:UniRef90_Q931G2
4	cds	259016	259489	+	KGFJFE_06270	yjgD	DUF1641 domain-containing protein	COG:COG2427, COG:S, RefSeq:WP_000840813.1, SO:0001217, UniParc:UPI0001C11F35, UniRef:UniRef100_A0A2S6DL19, UniRef:UniRef50_A0A143PDR3, UniRef:UniRef90_A0A7I0YLA4
4	cds	259784	260017	+	KGFJFE_06275		hypothetical protein	RefSeq:WP_000921246.1, SO:0001217, UniParc:UPI000069AB4E, UniRef:UniRef100_A0A6F9YS84, UniRef:UniRef50_A0A133QWE0, UniRef:UniRef90_A0A133PYJ2
4	cds	260039	260815	+	KGFJFE_06280	lytD	autolysin	COG:COG4193, COG:G, RefSeq:WP_000739235.1, SO:0001217, UniParc:UPI00003B18D4, UniRef:UniRef100_A0A170I2K6, UniRef:UniRef50_W8UVI1, UniRef:UniRef90_W8UVI1
4	ncRNA	260985	261228	+	KGFJFE_06285	S35	Staphylococcus sRNA 35 (srn_0335)	RFAM:RF02894, SO:0000655
4	cds	261424	262548	+	KGFJFE_06290	ubiH	FAD binding domain-containing protein	COG:COG0654, COG:HC, EC:1.14.13.113, KEGG:K16839, RefSeq:WP_000684154.1, SO:0001217, UniParc:UPI00003B18D3, UniRef:UniRef100_A0A0U1MRQ8, UniRef:UniRef50_A0A0D6H2B5, UniRef:UniRef90_A0A0D6H2B5
4	cds	262640	263593	-	KGFJFE_06295	ldhA	Putative 2-hydroxyacid dehydrogenase SAB2178	COG:CHR, COG:COG1052, EC:1.1.1.-, GO:0016616, GO:0051287, RefSeq:WP_000417008.1, SO:0001217, UniParc:UPI00003B18D2, UniRef:UniRef100_Q6GEC9, UniRef:UniRef50_Q5HLU4, UniRef:UniRef90_Q7A417
4	cds	263725	264009	+	KGFJFE_06300		hypothetical protein	SO:0001217, UniParc:UPI0003855D7B, UniRef:UniRef100_A0A7I8NIL1, UniRef:UniRef50_A0A7I8NIL1, UniRef:UniRef90_A0A7I8NIL1
4	cds	263956	264456	-	KGFJFE_06305		CHAP domain-containing protein	COG:COG3942, COG:M, RefSeq:WP_000737699.1, SO:0001217, UniParc:UPI00019F4E60, UniRef:UniRef100_A0A2S6DCI1, UniRef:UniRef50_A0A380G6R3, UniRef:UniRef90_A0A2I7YA24
4	cds	264686	265858	-	KGFJFE_06310		IS256-like element IS256 family transposase	COG:COG3328, COG:X, GO:0003677, GO:0004803, GO:0006313, RefSeq:WP_000195429.1, SO:0001217, UniParc:UPI0000001098, UniRef:UniRef100_P59787, UniRef:UniRef50_P59787, UniRef:UniRef90_P59787
4	cds	266025	266447	-	KGFJFE_06315	tic20a	DUF4870 domain-containing protein	COG:COG3296, COG:R, RefSeq:WP_000206106.1, SO:0001217, UniParc:UPI00003B18D0, UniRef:UniRef100_A0A0E0VTD7, UniRef:UniRef50_T1YCK4, UniRef:UniRef90_A0A0E0VTD7
4	cds	266695	267777	+	KGFJFE_06320	gpsA	octopine dehydrogenase	COG:C, COG:COG0240, RefSeq:WP_000684571.1, SO:0001217, UniParc:UPI0001C11F34, UniRef:UniRef100_A0A0E0VRL2, UniRef:UniRef50_A0A7Z7QNB8, UniRef:UniRef90_A0A2K4AGA3
4	cds	267875	269272	+	KGFJFE_06325	nhaC	Na+/H+ antiporter NhaC	COG:C, COG:COG1757, KEGG:K03315, SO:0001217, UniParc:UPI00044CB2BB, UniRef:UniRef100_A0A6B0AMI6, UniRef:UniRef50_A0A380C4U2, UniRef:UniRef90_A0A2I7YA56
4	ncRNA	269273	269708	-	KGFJFE_06330	Teg23	S. aureus Teg23 small RNA	RFAM:RF02583, SO:0000655
4	cds	269709	270518	-	KGFJFE_06335	ssaA2	Staphylococcal secretory antigen ssaA2	GO:0005576, RefSeq:WP_000717395.1, SO:0001217, UniParc:UPI00019CD758, UniRef:UniRef100_A0A166IXP4, UniRef:UniRef50_Q9KJT6, UniRef:UniRef90_Q2G2J2
4	cds	271128	273083	+	KGFJFE_06340	araC	AraC family transcriptional regulator	COG:COG2207, COG:K, RefSeq:WP_000131824.1, SO:0001217, UniParc:UPI0002432C9F, UniRef:UniRef100_A0A2S6DKQ4, UniRef:UniRef50_Q7DI45, UniRef:UniRef90_Q7DI45
4	cds	273109	273852	+	KGFJFE_06345		transcriptional regulator	RefSeq:WP_000032840.1, SO:0001217, UniParc:UPI00003B18CA, UniRef:UniRef100_A0A0E0VRK9, UniRef:UniRef50_A0A2K4AMP0, UniRef:UniRef90_A0A6A9GQB0
4	cds	273916	274242	+	KGFJFE_06350		bPH-3 domain-containing protein	RefSeq:WP_000599591.1, SO:0001217, UniParc:UPI0001B3ADEA, UniRef:UniRef100_A0A0U1MRP9, UniRef:UniRef50_A0A133Q4T3, UniRef:UniRef90_A0A0D1K1X3
4	cds	274670	275017	+	KGFJFE_06355	sarR	HTH-type transcriptional regulator SarR	GO:0003677, GO:0005737, GO:0006355, RefSeq:WP_000036076.1, SO:0001217, UniParc:UPI00000D7855, UniRef:UniRef100_Q2FEJ8, UniRef:UniRef50_Q2FEJ8, UniRef:UniRef90_Q2FEJ8
4	ncRNA	275069	275153	+	KGFJFE_06360	tsr33	S. aureus tsr33 small RNA	RFAM:RF02582, SO:0000655
5	cds	72	356	+	KGFJFE_06365		DUF1433 domain-containing protein	SO:0001217, UniRef:UniRef50_A0A133Q612, UniRef:UniRef90_UPI00177CF8B3
5	cds	565	942	+	KGFJFE_06370		DUF1433 domain-containing protein	RefSeq:WP_001034579.1, SO:0001217, UniParc:UPI0001C11EA5, UniRef:UniRef100_A0A7I8NJ04, UniRef:UniRef50_A0A0E1VEA9, UniRef:UniRef90_A0A0E0VQW5
5	cds	1068	3491	-	KGFJFE_06375		hyaluronate lyase	RefSeq:WP_000221417.1, SO:0001217, UniParc:UPI0001C11EA4, UniRef:UniRef100_A0A0E0VRU5, UniRef:UniRef50_Q59801, UniRef:UniRef90_A0A0U1MVH4
5	cds	4026	4469	+	KGFJFE_06380		DUF1433 domain-containing protein	RefSeq:WP_000747800.1, SO:0001217, UniParc:UPI0001C11EA3, UniRef:UniRef100_A0A6N3YUX4, UniRef:UniRef50_A0A7Z7R0G1, UniRef:UniRef90_A0A5S9C4I6
5	cds	4469	4912	+	KGFJFE_06385		DUF1433 domain-containing protein	RefSeq:WP_000731425.1, SO:0001217, UniParc:UPI0001C11EA2, UniRef:UniRef100_A0A0E0VR94, UniRef:UniRef50_A0A0E0VPY4, UniRef:UniRef90_A0A0E0VR94
5	cds	4912	5082	+	KGFJFE_06390		Lipoprotein, putative	SO:0001217, UniParc:UPI0001C11EA1, UniRef:UniRef100_A0A5S9C4K9, UniRef:UniRef50_A0A0E0VPY4, UniRef:UniRef90_A0A5S9C4K9
5	cds	5155	5436	+	KGFJFE_06395		IS3 family transposase	RefSeq:WP_000196442.1, SO:0001217, UniParc:UPI0001C11EA0, UniRef:UniRef100_A0A2S6DIH5, UniRef:UniRef50_A0A2S6DIH5, UniRef:UniRef90_A0A2S6DIH5
5	cds	5478	5783	+	KGFJFE_06400		Transposase	RefSeq:WP_000335381.1, SO:0001217, UniParc:UPI0001C11E9F, UniRef:UniRef100_A0A5S9I4A0, UniRef:UniRef50_A0A0U1MNQ8, UniRef:UniRef90_A0A5S9I4A0
5	cds	5885	6268	+	KGFJFE_06405		hypothetical protein	RefSeq:WP_000070813.1, SO:0001217, UniParc:UPI0001C11E9E, UniRef:UniRef100_A0A2S6DJY6, UniRef:UniRef50_A0A0E7TEX1, UniRef:UniRef90_A0A0E7TEX1
5	cds	6279	6455	+	KGFJFE_06410		Membrane protein	RefSeq:WP_000375476.1, SO:0001217, UniParc:UPI000005433E, UniRef:UniRef100_A0A7I0YL72, UniRef:UniRef50_A0A7I0YL72, UniRef:UniRef90_A0A7I0YL72
5	cds	6826	7053	+	KGFJFE_06415		(pseudo) ImmA/IrrE family metallo-endopeptidase	SO:0001217, UniRef:UniRef50_UPI0005EB4592, UniRef:UniRef90_UPI0005EB4592
5	cds	7185	7409	+	KGFJFE_06420		hypothetical protein	SO:0001217, UniRef:UniRef50_A0A380DX32, UniRef:UniRef90_A0A380DX32
5	cds	7607	8179	-	KGFJFE_06425		hypothetical protein	RefSeq:WP_000414230.1, SO:0001217, UniParc:UPI0001C11E9C, UniRef:UniRef100_A0A0E0VQV8, UniRef:UniRef50_A0A0E0VQV8, UniRef:UniRef90_A0A0E0VQV8
5	cds	8277	8621	-	KGFJFE_06430		DUF3969 domain-containing protein	RefSeq:WP_000627549.1, SO:0001217, UniParc:UPI0001C11E9B, UniRef:UniRef100_A0A2S6DH83, UniRef:UniRef50_A0A0D3Q8W2, UniRef:UniRef90_A0A0D3Q8W2
5	cds	8662	9288	-	KGFJFE_06435		Lipoprotein	RefSeq:WP_000669036.1, SO:0001217, UniParc:UPI0001C11E9A, UniRef:UniRef100_A0A2S6DKQ9, UniRef:UniRef50_A0A0D6HDR3, UniRef:UniRef90_A0A0D6HDR3
5	cds	9364	10359	-	KGFJFE_06440		DUF4352 domain-containing protein	RefSeq:WP_000070644.1, SO:0001217, UniParc:UPI0001C11E99, UniRef:UniRef100_A0A0E0VR85, UniRef:UniRef50_T1YBL8, UniRef:UniRef90_A0A0E0VR85
5	cds	10440	11066	-	KGFJFE_06445		calcium-binding protein	SO:0001217, UniParc:UPI0002432AAB, UniRef:UniRef100_A0A7I8NJ21, UniRef:UniRef50_A0A380E5B9, UniRef:UniRef90_A0A380E5B9
5	cds	11378	11860	+	KGFJFE_06450		Putative lipoprotein	SO:0001217, UniParc:UPI0001C11E85, UniRef:UniRef100_A0A7I8NJ17, UniRef:UniRef50_A0A3S4S5X1, UniRef:UniRef90_A0A5S9I529
5	cds	12019	13497	+	KGFJFE_06455	menE	o-succinylbenzoate--CoA ligase	COG:COG0318, COG:I, EC:6.2.1.26, GO:0005524, GO:0008756, GO:0009234, RefSeq:WP_000348381.1, SO:0001217, UniParc:UPI0001C11E84, UniRef:UniRef100_A0A2S6DPN6, UniRef:UniRef50_Q5HNB2, UniRef:UniRef90_Q2FFU9
5	cds	13502	14503	+	KGFJFE_06460	menC	o-succinylbenzoate synthase	RefSeq:WP_000778553.1, SO:0001217, UniParc:UPI0001C11E83, UniRef:UniRef100_A0A2S6DPT0, UniRef:UniRef50_A0A0H2WWB5, UniRef:UniRef90_A0A0E0VQ41
5	cds	14500	14757	-	KGFJFE_06465	yidD	membrane protein insertion efficiency factor YidD	COG:COG0759, COG:M, GO:0005886, RefSeq:WP_000718107.1, SO:0001217, UniParc:UPI000013B193, UniRef:UniRef100_A7X3N8, UniRef:UniRef50_Q8CS22, UniRef:UniRef90_A7X3N8
5	cds	14817	15296	+	KGFJFE_06470	ytkD	nucleoside triphosphatase YtkD	COG:COG1051, COG:F, SO:0001217, UniRef:UniRef50_Q49YL9, UniRef:UniRef90_A0A0E1X443
5	cds	15277	16047	+	KGFJFE_06475	dAP2	dipeptidyl aminopeptidase	COG:COG1506, COG:E, SO:0001217, UniParc:UPI0001C11E82, UniRef:UniRef100_A0A7I8NJ25, UniRef:UniRef50_C5QTG0, UniRef:UniRef90_A0A0H3JLF9
5	cds	16344	17936	-	KGFJFE_06480	pckA	phosphoenolpyruvate carboxykinase (ATP)	COG:C, COG:COG1866, EC:4.1.1.49, GO:0004612, GO:0005524, GO:0005737, GO:0006094, GO:0046872, RefSeq:WP_000109913.1, SO:0001217, UniParc:UPI0001C11E81, UniRef:UniRef100_A0A0E0VRS5, UniRef:UniRef50_C0ZL09, UniRef:UniRef90_Q6GFR5
5	ncRNA-region	18091	18202	+			SAM riboswitch (S box leader)	RFAM:RF00162, SO:0000140
5	cds	18308	19501	+	KGFJFE_06485	metK	methionine adenosyltransferase	COG:COG0192, COG:H, EC:2.5.1.6, GO:0000287, GO:0004478, GO:0005524, GO:0005737, GO:0006556, GO:0006730, KEGG:K00789, RefSeq:WP_000933822.1, SO:0001217, UniParc:UPI0000054350, UniRef:UniRef100_Q2FFV6, UniRef:UniRef50_A3DHM4, UniRef:UniRef90_Q4L7C7
5	cds	19626	20534	+	KGFJFE_06490		Nuclease-related domain-containing protein	RefSeq:WP_000366160.1, SO:0001217, UniParc:UPI0001C11E80, UniRef:UniRef100_A0A0E0VR78, UniRef:UniRef50_X1XSD9, UniRef:UniRef90_A0A0E0VR78
5	cds	20746	21579	+	KGFJFE_06495	aRA1	aldo/keto reductase	COG:COG0656, COG:Q, RefSeq:WP_000453302.1, SO:0001217, UniParc:UPI0001C11E38, UniRef:UniRef100_A0A2S6DPP5, UniRef:UniRef50_B9DN15, UniRef:UniRef90_A0A0H2J452
5	cds	21829	22182	-	KGFJFE_06500	crcB	Putative fluoride ion transporter CrcB	COG:COG0239, COG:DP, GO:0005887, GO:1903425, RefSeq:WP_000623484.1, SO:0001217, UniParc:UPI0001C11E37, UniRef:UniRef100_A0A0E0VQU4, UniRef:UniRef50_Q2FXE5, UniRef:UniRef90_Q2FXE5
5	cds	22179	22544	-	KGFJFE_06505	crcB	fluoride efflux transporter CrcB	COG:COG0239, COG:DP, GO:0005887, GO:1903425, RefSeq:WP_001200546.1, SO:0001217, UniParc:UPI0001C11E36, UniRef:UniRef100_A0A0E0VRS1, UniRef:UniRef50_Q49YL2, UniRef:UniRef90_P61382
5	cds	22799	23101	-	KGFJFE_06510		hypothetical protein	RefSeq:WP_000091443.1, SO:0001217, UniParc:UPI0001B3AE62, UniRef:UniRef100_A0A090LZ64, UniRef:UniRef50_A0A1B1G7L7, UniRef:UniRef90_A0A090LZ64
5	cds	23360	24073	+	KGFJFE_06515	talA	transaldolase	COG:COG0176, COG:G, RefSeq:WP_001096494.1, SO:0001217, UniParc:UPI000005435A, UniRef:UniRef100_A0A0H3K955, UniRef:UniRef50_A0A380F6E3, UniRef:UniRef90_A0A0D0SMT5
5	ncRNA	24182	24445	+	KGFJFE_06520	S35	Staphylococcus sRNA 35 (srn_0335)	RFAM:RF02894, SO:0000655
5	cds	24636	25256	-	KGFJFE_06525		CPBP family intramembrane metalloprotease	KEGG:K07052, RefSeq:WP_000492903.1, SO:0001217, UniParc:UPI0001C11E34, UniRef:UniRef100_A0A229LXQ4, UniRef:UniRef50_A0A6F9YXS4, UniRef:UniRef90_A0A6F9YXS4
5	cds	25423	26058	-	KGFJFE_06530		CPBP family intramembrane metalloprotease	KEGG:K07052, RefSeq:WP_001168915.1, SO:0001217, UniParc:UPI0001C11E33, UniRef:UniRef100_A0A2S6DGC0, UniRef:UniRef50_A0A0D6HE49, UniRef:UniRef90_A0A6F9YYA5
5	cds	26356	26799	+	KGFJFE_06535		hypothetical protein	RefSeq:WP_001030474.1, SO:0001217, UniParc:UPI0001C11E32, UniRef:UniRef100_A0A2S6DGC5, UniRef:UniRef50_G5JJC4, UniRef:UniRef90_A0A0U1MNK2
5	cds	26786	27229	-	KGFJFE_06540		competence protein ComK	RefSeq:WP_001153741.1, SO:0001217, UniParc:UPI0002551015, UniRef:UniRef100_A0A2S6DL84, UniRef:UniRef50_W8TVF8, UniRef:UniRef90_W8TVF8
5	cds	27342	27812	-	KGFJFE_06545	sigS	RNA polymerase sigma factor SigS	GO:0003677, GO:0006352, GO:0016987, RefSeq:WP_000671058.1, SO:0001217, UniParc:UPI00027E59D3, UniRef:UniRef100_A0A2S6DL95, UniRef:UniRef50_Q2FXF2, UniRef:UniRef90_Q6GFS7
5	cds	28011	28235	+	KGFJFE_06550		hypothetical protein	RefSeq:WP_000384171.1, SO:0001217, UniParc:UPI000005435F, UniRef:UniRef100_A0A7U9J3H0, UniRef:UniRef50_Q49YK5, UniRef:UniRef90_A0A2K4AFA7
5	cds	28511	29365	+	KGFJFE_06555	lytD	autolysin	COG:COG4193, COG:G, RefSeq:WP_001032832.1, SO:0001217, UniParc:UPI0001C11E2F, UniRef:UniRef100_A0A0E0VQT7, UniRef:UniRef50_A0A2K4AF91, UniRef:UniRef90_A0A2K4AF91
5	cds	29452	30744	-	KGFJFE_06560	arsB	arsenite efflux transporter membrane subunit ArsB	COG:COG1055, COG:P, GO:0005886, GO:0015105, GO:0016021, GO:0046685, RefSeq:WP_000989103.1, SO:0001217, UniParc:UPI0001C11E2E, UniRef:UniRef100_A0A0E0VRR3, UniRef:UniRef50_Q8NW09, UniRef:UniRef90_Q8NW09
5	cds	30744	31058	-	KGFJFE_06565	arsR	transcriptional regulator	COG:COG0640, COG:K, RefSeq:WP_000221190.1, SO:0001217, UniParc:UPI00005FE5BE, UniRef:UniRef100_A0A8D9YRU0, UniRef:UniRef50_P30338, UniRef:UniRef90_A0A7U9P2K4
5	cds	31701	33203	+	KGFJFE_06570	ydhS	pyridine nucleotide-disulfide oxidoreductase	COG:COG4529, COG:R, RefSeq:WP_001261672.1, SO:0001217, UniParc:UPI0001C11E2D, UniRef:UniRef100_A0A2S6DMI9, UniRef:UniRef50_S2XMM3, UniRef:UniRef90_A0A8E0DG25
5	ncRNA-region	33422	33557	+			FMN riboswitch (RFN element)	RFAM:RF00050, SO:0000035
5	cds	33684	34727	+	KGFJFE_06575	ribD	bifunctional diaminohydroxyphosphoribosylaminopyrimidine deaminase/5-amino-6-(5-phosphoribosylamino)uracil reductase RibD	COG:COG1985, COG:H, RefSeq:WP_000077346.1, SO:0001217, UniParc:UPI0001C11E2C, UniRef:UniRef100_A0A0D1IEN7, UniRef:UniRef50_A0A0D1IEN7, UniRef:UniRef90_A0A0D1IEN7
5	cds	34734	35366	+	KGFJFE_06580	ribE	riboflavin synthase	COG:COG0307, COG:H, EC:2.5.1.9, KEGG:K00793, RefSeq:WP_000493892.1, SO:0001217, UniParc:UPI0000054367, UniRef:UniRef100_X5E039, UniRef:UniRef50_X5E039, UniRef:UniRef90_X5E039
5	cds	35377	36558	+	KGFJFE_06585	ribBA	Riboflavin biosynthesis protein RibBA	COG:COG0807, COG:H, EC:3.5.4.25, EC:4.1.99.12, GO:0000287, GO:0003935, GO:0005525, GO:0008270, GO:0008686, GO:0009231, GO:0030145, KEGG:K14652, RefSeq:WP_001159034.1, SO:0001217, UniParc:UPI0001C11E2B, UniRef:UniRef100_A0A0E0VQ17, UniRef:UniRef50_Q4L7B1, UniRef:UniRef90_Q99TA0
5	cds	36571	37029	+	KGFJFE_06590	ribE	6,7-dimethyl-8-ribityllumazine synthase	COG:COG0054, COG:H, EC:2.5.1.78, GO:0000906, GO:0009231, GO:0009349, KEGG:K00794, RefSeq:WP_001008555.1, SO:0001217, UniParc:UPI0001C11E2A, UniRef:UniRef100_A0A229LY34, UniRef:UniRef50_B7GKI1, UniRef:UniRef90_Q6GFT6
5	cds	37157	38158	-	KGFJFE_06595	putA	proline dehydrogenase	COG:COG0506, COG:E, RefSeq:WP_001196354.1, SO:0001217, UniParc:UPI000005436A, UniRef:UniRef100_X5EKK9, UniRef:UniRef50_A0A380F5Y2, UniRef:UniRef90_X5EKK9
5	cds	38392	39219	+	KGFJFE_06600	pldB	alpha/beta hydrolase	COG:COG2267, COG:I, RefSeq:WP_000266096.1, SO:0001217, UniParc:UPI000005436B, UniRef:UniRef100_W8U9Z2, UniRef:UniRef50_W8U9Z2, UniRef:UniRef90_W8U9Z2
5	cds	39505	40677	-	KGFJFE_06605		IS256-like element IS256 family transposase	COG:COG3328, COG:X, GO:0003677, GO:0004803, GO:0006313, RefSeq:WP_000195429.1, SO:0001217, UniParc:UPI0000001098, UniRef:UniRef100_P59787, UniRef:UniRef50_P59787, UniRef:UniRef90_P59787
5	cds	41122	41523	+	KGFJFE_06610	rot	HTH-type transcriptional regulator rot	GO:0003677, GO:0003700, RefSeq:WP_000757543.1, SO:0001217, UniParc:UPI000069AAE8, UniRef:UniRef100_A0A8D9Z336, UniRef:UniRef50_Q9RFJ6, UniRef:UniRef90_Q9RFJ6
5	cds	41642	42205	-	KGFJFE_06615	mraW	rRNA methyltransferase	COG:COG0275, COG:J, SO:0001217, UniRef:UniRef50_A0A0U1MN84, UniRef:UniRef90_A0A0U1MN84
5	cds	42202	43155	-	KGFJFE_06620	yhcC	TIGR01212 family radical SAM protein	COG:COG1242, COG:R, RefSeq:WP_000526541.1, SO:0001217, UniParc:UPI00003B1787, UniRef:UniRef100_A0A166QKW2, UniRef:UniRef50_I3ECA9, UniRef:UniRef90_A0A2C9TUY4
5	cds	43265	44446	+	KGFJFE_06625	araJ	MFS transporter	COG:COG2814, COG:G, RefSeq:WP_001025064.1, SO:0001217, UniParc:UPI00003B1786, UniRef:UniRef100_A0A0U1MN85, UniRef:UniRef50_B9DN48, UniRef:UniRef90_A0A068A6D8
5	cds	44734	47151	+	KGFJFE_06630	leuS	leucine--tRNA ligase	COG:COG0495, COG:J, EC:6.1.1.4, GO:0002161, GO:0004823, GO:0005524, GO:0005737, GO:0006429, RefSeq:WP_001807819.1, SO:0001217, UniParc:UPI0001C11E27, UniRef:UniRef100_A0A2S6DGE1, UniRef:UniRef50_P36430, UniRef:UniRef90_Q2FFY0
5	cds	47173	47484	+	KGFJFE_06635	pspE	rhodanese-like domain-containing protein	COG:COG0607, COG:P, RefSeq:WP_000836471.1, SO:0001217, UniParc:UPI0001C11E26, UniRef:UniRef100_A0A2S6DTL7, UniRef:UniRef50_A0A7Z7VXI5, UniRef:UniRef90_A0A0U1MQ07
5	cds	47808	54356	+	KGFJFE_06640	sasC	LPXTG-anchored repetitive surface protein SasC	RefSeq:WP_001050515.1, SO:0001217, UniParc:UPI0001C11E25, UniRef:UniRef100_A0A2S6DGE3, UniRef:UniRef50_C7BUR8, UniRef:UniRef90_A0A0H3JVU2
5	cds	54473	55741	-	KGFJFE_06645	yhiN	aminoacetone oxidase family FAD-binding enzyme	COG:COG2081, COG:R, RefSeq:WP_000285001.1, SO:0001217, UniParc:UPI0001C11E24, UniRef:UniRef100_A0A0E0VPU1, UniRef:UniRef50_A0A0U1MPZ9, UniRef:UniRef90_A0A0U1MPZ9
5	cds	56145	57806	+	KGFJFE_06650	spoVB	polysaccharide biosynthesis protein	COG:COG5841, COG:D, RefSeq:WP_000004338.1, SO:0001217, UniParc:UPI0001C11E23, UniRef:UniRef100_A0A2S6DGE6, UniRef:UniRef50_W8UWY3, UniRef:UniRef90_W8UWY3
5	cds	57803	58498	+	KGFJFE_06655		16S rRNA pseudouridine(516) synthase	RefSeq:WP_001217119.1, SO:0001217, UniParc:UPI0001C11E22, UniRef:UniRef100_A0A224B4P5, UniRef:UniRef50_Q9KWZ9, UniRef:UniRef90_Q9KWZ9
5	cds	58515	58937	+	KGFJFE_06660		YtxH domain-containing protein	RefSeq:WP_001051856.1, SO:0001217, UniParc:UPI00000D7698, UniRef:UniRef100_A0A8D9YRI9, UniRef:UniRef50_A0A0M2NUV6, UniRef:UniRef90_A0A0H3K8U0
5	cds	59143	60552	+	KGFJFE_06665	sapep	Mn(2+)-dependent dipeptidase Sapep	COG:COG0624, COG:E, EC:3.4.13.-, GO:0006508, GO:0008237, GO:0008270, GO:0016805, RefSeq:WP_000265421.1, SO:0001217, UniParc:UPI0001C11E21, UniRef:UniRef100_A0A2S6DTL3, UniRef:UniRef50_Q49YI2, UniRef:UniRef90_Q6GFV0
5	cds	60556	61404	+	KGFJFE_06670	dat	D-amino-acid transaminase	COG:COG0115, COG:EH, EC:2.6.1.21, GO:0019478, GO:0030170, GO:0046437, GO:0047810, RefSeq:WP_000411087.1, SO:0001217, UniParc:UPI00000D9E9A, UniRef:UniRef100_Q6GFV1, UniRef:UniRef50_P63511, UniRef:UniRef90_P63511
5	cds	61955	62746	+	KGFJFE_06675	cotS	phosphotransferase	COG:COG0510, COG:H, RefSeq:WP_000434765.1, SO:0001217, UniParc:UPI00000CAA0E, UniRef:UniRef100_W8UWY7, UniRef:UniRef50_I3ECD2, UniRef:UniRef90_G5JJE9
5	cds	62761	63405	+	KGFJFE_06680	trmB	tRNA (guanosine(46)-N7)-methyltransferase TrmB	COG:COG0220, COG:J, EC:2.1.1.33, GO:0008176, RefSeq:WP_001266158.1, SO:0001217, UniParc:UPI0001C11E20, UniRef:UniRef100_A0A2S6DTK0, UniRef:UniRef50_Q5HNG2, UniRef:UniRef90_Q2FFZ0
5	ncRNA	63604	63661	-	KGFJFE_06685	sau-5949	Staphylococcus sRNA sau-5949	RFAM:RF02396, SO:0000655
5	cds	63929	64771	+	KGFJFE_06690	gloB	Lactamase-B domain-containing protein	COG:COG0491, COG:R, RefSeq:WP_000689585.1, SO:0001217, UniParc:UPI00003B177B, UniRef:UniRef100_A0A0E0VPZ9, UniRef:UniRef50_S2YH88, UniRef:UniRef90_A0A077US04
5	cds	64896	65210	-	KGFJFE_06695		peptidase	COG:COG5584, COG:S, SO:0001217, UniParc:UPI00006E3DDC, UniRef:UniRef100_W8TSP5, UniRef:UniRef50_T1YAW7, UniRef:UniRef90_T1YAW7
5	cds	65294	66370	+	KGFJFE_06700	frvX	peptidase M28	COG:COG1363, COG:EG, EC:3.4.11.7, KEGG:K01261, RefSeq:WP_031918386.1, SO:0001217, UniParc:UPI00044EDA62, UniRef:UniRef100_UPI00044EDA62, UniRef:UniRef50_A0A2K4DV32, UniRef:UniRef90_W8TVI2
5	cds	66435	66746	+	KGFJFE_06705	cnoX	thioredoxin	COG:COG3118, COG:O, RefSeq:WP_000811163.1, SO:0001217, UniParc:UPI0000054384, UniRef:UniRef100_W8UWZ2, UniRef:UniRef50_A0A380G846, UniRef:UniRef90_A0A2K4AFI5
5	cds	66846	67703	+	KGFJFE_06710	ytpQ	UPF0354 protein SAS1669	COG:COG4848, COG:R, RefSeq:WP_001091387.1, SO:0001217, UniParc:UPI00000CAE0C, UniRef:UniRef100_Q7A528, UniRef:UniRef50_Q49YH4, UniRef:UniRef90_Q7A528
5	cds	67732	68328	+	KGFJFE_06715		DUF4479 domain-containing protein	RefSeq:WP_001048371.1, SO:0001217, UniParc:UPI0001B700A3, UniRef:UniRef100_A0A0E0VPZ4, UniRef:UniRef50_O34943, UniRef:UniRef90_W8U565
5	cds	68349	72173	+	KGFJFE_06720	ftsK	DNA translocase FtsK	COG:COG1674, COG:D, RefSeq:WP_000118325.1, SO:0001217, UniParc:UPI0001C120CC, UniRef:UniRef100_A0A454H293, UniRef:UniRef50_Q4L785, UniRef:UniRef90_A0A133PVD0
5	cds	72197	73510	+	KGFJFE_06725	murC	UDP-N-acetylmuramate--L-alanine ligase	COG:COG0773, COG:M, EC:6.3.2.8, GO:0005524, GO:0005737, GO:0007049, GO:0008360, GO:0008763, GO:0009252, GO:0051301, GO:0071555, SO:0001217, UniRef:UniRef50_P40778, UniRef:UniRef90_Q2FFZ8
5	cds	73584	74075	+	KGFJFE_06730		UPF0478 protein SACOL1789	GO:0005886, GO:0016021, RefSeq:WP_000383814.1, SO:0001217, UniParc:UPI0000054388, UniRef:UniRef100_Q7A531, UniRef:UniRef50_Q49YH0, UniRef:UniRef90_Q5HNH0
5	cds	74149	75501	+	KGFJFE_06735		Smooth muscle caldesmon	RefSeq:WP_000193953.1, SO:0001217, UniParc:UPI00024326C4, UniRef:UniRef100_A0A224AY35, UniRef:UniRef50_G5JHS9, UniRef:UniRef90_A0A0E1XEZ1
5	cds	76195	77286	+	KGFJFE_06740	aroF,aroA,pheA	bifunctional 3-deoxy-7-phosphoheptulonate synthase/chorismate mutase	COG:COG2876, COG:E, EC:2.5.1.54, EC:5.4.99.5, KEGG:K13853, RefSeq:WP_000066379.1, SO:0001217, UniParc:UPI00003B1775, UniRef:UniRef100_A0A090LZA4, UniRef:UniRef50_P39912, UniRef:UniRef90_W8U570
5	cds	77826	78815	+	KGFJFE_06745	ccpA	catabolite control protein A	COG:COG1609, COG:K, GO:0003677, GO:0006355, RefSeq:WP_000219064.1, SO:0001217, UniParc:UPI00005FE5A4, UniRef:UniRef100_A0A2S6D6Y1, UniRef:UniRef50_Q5HNH3, UniRef:UniRef90_Q5HF38
5	cds	78913	80082	-	KGFJFE_06750	acuC	Acetoin utilization protein AcuC	COG:COG0123, COG:Q, GO:0045150, RefSeq:WP_001183987.1, SO:0001217, UniParc:UPI0001C120C9, UniRef:UniRef100_A0A0E0VPS2, UniRef:UniRef50_P64375, UniRef:UniRef90_P64375
5	cds	80107	80739	-	KGFJFE_06755		N-acetyltransferase	EC:2.3.1.-, KEGG:K04766, RefSeq:WP_001015998.1, SO:0001217, UniParc:UPI0001C120C8, UniRef:UniRef100_A0A229LXP3, UniRef:UniRef50_P39065, UniRef:UniRef90_A0A0D3Q886
5	cds	80908	82614	+	KGFJFE_06760	acsA	acetate--CoA ligase	COG:COG0365, COG:I, RefSeq:WP_000862084.1, SO:0001217, UniParc:UPI00003B1771, UniRef:UniRef100_A0A122MJD5, UniRef:UniRef50_P39062, UniRef:UniRef90_A0A122MJD5
5	cds	83055	84722	+	KGFJFE_06765	fhs	formate--tetrahydrofolate ligase	COG:COG2759, COG:F, EC:6.3.4.3, GO:0004329, GO:0005524, GO:0035999, RefSeq:WP_000149412.1, SO:0001217, UniParc:UPI00000D9E8E, UniRef:UniRef100_Q6GFX6, UniRef:UniRef50_Q99ZI9, UniRef:UniRef90_Q5HF42
5	ncRNA	84941	85001	-	KGFJFE_06770	RsaB	RNA Staph. aureus A	RFAM:RF01817, SO:0000655
5	cds	85055	87742	+	KGFJFE_06775	harA	haptoglobin-binding heme uptake protein HarA	GO:0005576, GO:0020037, RefSeq:WP_001032790.1, SO:0001217, UniParc:UPI0001C120C7, UniRef:UniRef100_A0A2S6DHD1, UniRef:UniRef50_Q2FXJ2, UniRef:UniRef90_Q2FXJ2, VFDB:VFC0272, VFDB:VFG044443
5	cds	87948	88853	-	KGFJFE_06780	mrcB	transglycosylase	COG:COG0744, COG:M, RefSeq:WP_000184373.1, SO:0001217, UniParc:UPI00005FE59C, UniRef:UniRef100_A0A229LY00, UniRef:UniRef50_W8TVJ6, UniRef:UniRef90_W8TVJ6
5	cds	89234	90496	+	KGFJFE_06785	tyrS	tyrosine--tRNA ligase	COG:COG0162, COG:J, EC:6.1.1.1, GO:0003723, GO:0004831, GO:0005524, GO:0005737, GO:0006437, KEGG:K01866, RefSeq:WP_000186029.1, SO:0001217, UniParc:UPI000002E8ED, UniRef:UniRef100_A7X3G2, UniRef:UniRef50_Q04D20, UniRef:UniRef90_Q5HF45
5	cds	90590	91864	-	KGFJFE_06790	degQ	serine protease	COG:COG0265, COG:O, SO:0001217, UniRef:UniRef50_W8UA21, UniRef:UniRef90_W8UA21
5	cds	92036	92653	+	KGFJFE_06795	plsC	1-acyl-sn-glycerol-3-phosphate acyltransferase	COG:COG0204, COG:I, RefSeq:WP_000287588.1, SO:0001217, UniParc:UPI0000054395, UniRef:UniRef100_W8U578, UniRef:UniRef50_A0A1D4JQG0, UniRef:UniRef90_W8U578
5	cds	92781	94247	+	KGFJFE_06800	nagE	PTS glucose transporter subunit IIBC	COG:COG1264, COG:G, RefSeq:WP_021285931.1, SO:0001217, UniParc:UPI0003856B36, UniRef:UniRef100_UPI0003856B36, UniRef:UniRef50_A0A0E7MHR4, UniRef:UniRef90_A0A0E7MHR4
5	cds	94354	95484	+	KGFJFE_06805	gph	HAD family hydrolase	COG:C, COG:COG0546, RefSeq:WP_000721712.1, SO:0001217, UniParc:UPI0001C120C5, UniRef:UniRef100_A0A229LXI9, UniRef:UniRef50_X5EI47, UniRef:UniRef90_X5EI47
5	cds	95634	97238	-	KGFJFE_06810	serA	phosphoglycerate dehydrogenase	COG:COG1760, COG:E, RefSeq:WP_000808853.1, SO:0001217, UniParc:UPI0001C120C4, UniRef:UniRef100_A0A2W3H270, UniRef:UniRef50_B9DN70, UniRef:UniRef90_A0A0E7X8W5
5	cds	97225	98385	-	KGFJFE_06815	pucG	aminotransferase	COG:COG0075, COG:EF, RefSeq:WP_000291426.1, SO:0001217, UniParc:UPI00003B1769, UniRef:UniRef100_A0A0U1MNE3, UniRef:UniRef50_A0A380F6J1, UniRef:UniRef90_A0A0U1MNE3
5	cds	98499	98945	-	KGFJFE_06820	osmC	peroxiredoxin	COG:COG1764, COG:V, RefSeq:WP_000553920.1, SO:0001217, UniParc:UPI0001C120C3, UniRef:UniRef100_A0A229LXS4, UniRef:UniRef50_C5QT97, UniRef:UniRef90_A0A0D1JRC2
5	cds	99025	99768	+	KGFJFE_06825	ugpQ	glycerophosphodiester phosphodiesterase	COG:COG0584, COG:I, RefSeq:WP_000174274.1, SO:0001217, UniParc:UPI0001C120C2, UniRef:UniRef100_A0A454H267, UniRef:UniRef50_X5DWV7, UniRef:UniRef90_X5DWV7
5	cds	99986	100588	-	KGFJFE_06830	rpsD	30S ribosomal protein S4	COG:COG0522, COG:J, GO:0003735, GO:0006412, GO:0015935, GO:0019843, KEGG:K02986, RefSeq:WP_000090512.1, SO:0001217, UniParc:UPI0000135022, UniRef:UniRef100_A7X3F0, UniRef:UniRef50_P21466, UniRef:UniRef90_Q5HNI5
5	cds	100832	101296	-	KGFJFE_06835	msrC	Free methionine-(R)-sulfoxide reductase	COG:COG1956, COG:VT, RefSeq:WP_000207848.1, SO:0001217, UniParc:UPI00000D9E85, UniRef:UniRef100_A0A2L2DZQ9, UniRef:UniRef50_A0A0D5MGW7, UniRef:UniRef90_A0A0D6HHM2
5	cds	101433	103127	+	KGFJFE_06840	ezrA	septation ring formation regulator EzrA	COG:COG4477, COG:D, GO:0000917, GO:0000921, GO:0005886, GO:0005940, GO:0016021, RefSeq:WP_000244864.1, SO:0001217, UniParc:UPI0001C120C1, UniRef:UniRef100_A0A229LXL6, UniRef:UniRef50_Q5HNI8, UniRef:UniRef90_Q6GFZ0
5	cds	103437	104603	+	KGFJFE_06845	nifS	aminotransferase	COG:COG1104, COG:E, EC:2.8.1.7, KEGG:K04487, SO:0001217, UniRef:UniRef50_A0A0E0VPX0, UniRef:UniRef90_A0A0E0VPX0
5	cds	104603	105826	+	KGFJFE_06850	thiI	putative tRNA sulfurtransferase	COG:COG0301, COG:HJ, EC:2.8.1.4, GO:0000049, GO:0002937, GO:0004810, GO:0005524, GO:0005829, GO:0009228, GO:0009229, GO:0052837, GO:0140741, RefSeq:WP_000872673.1, SO:0001217, UniParc:UPI0001C120BF, UniRef:UniRef100_A0A2S6DH97, UniRef:UniRef50_Q5HNJ0, UniRef:UniRef90_Q99TE8
5	cds	105870	106640	+	KGFJFE_06855	tauE	Sulfite exporter TauE/SafE	COG:COG0730, COG:P, RefSeq:WP_000365308.1, SO:0001217, UniParc:UPI00003B1761, UniRef:UniRef100_A0A166QLQ3, UniRef:UniRef50_A0A380HKF3, UniRef:UniRef90_A0A0E7W9B1
5	cds	106738	107232	+	KGFJFE_06860	tpx	thiol peroxidase	COG:COG2077, COG:O, EC:1.11.1.24, GO:0008379, KEGG:K11065, RefSeq:WP_000136251.1, SO:0001217, UniParc:UPI0001C12073, UniRef:UniRef100_A0A0E0VQM9, UniRef:UniRef50_P80864, UniRef:UniRef90_P66954
5	cds	107355	108302	+	KGFJFE_06865	ytxK	SAM-dependent methyltransferase	COG:COG0827, COG:L, RefSeq:WP_000840583.1, SO:0001217, UniParc:UPI0001C12072, UniRef:UniRef100_A0A0E0VRK0, UniRef:UniRef50_B9DN82, UniRef:UniRef90_A0A7U7JV57
5	cds	108390	109592	+	KGFJFE_06870	ackA	Acetate kinase	COG:C, COG:COG0282, EC:2.7.2.1, GO:0000287, GO:0005524, GO:0005737, GO:0006082, GO:0006085, GO:0008776, GO:0016310, RefSeq:WP_000040067.1, SO:0001217, UniParc:UPI00003B175E, UniRef:UniRef100_Q6GFZ6, UniRef:UniRef50_P37877, UniRef:UniRef90_Q99TF2
5	cds	109839	110339	-	KGFJFE_06875	uspA	Putative universal stress protein SAR1788	COG:COG0589, COG:T, GO:0005737, RefSeq:WP_000634175.1, SO:0001217, UniParc:UPI0000054C46, UniRef:UniRef100_Q7A551, UniRef:UniRef50_Q49YE0, UniRef:UniRef90_Q7A551
5	cds	110480	111598	+	KGFJFE_06880	ald	alanine dehydrogenase	COG:COG0686, COG:E, EC:1.4.1.1, GO:0000286, GO:0042853, KEGG:K00259, RefSeq:WP_000690004.1, SO:0001217, UniParc:UPI0001C12070, UniRef:UniRef100_A0A0E0VPQ1, UniRef:UniRef50_Q931P7, UniRef:UniRef90_Q931P7
5	cds	111914	112969	-	KGFJFE_06885	pepP	Uncharacterized peptidase SAB1567	COG:COG0006, COG:E, EC:3.4.-.-, GO:0016787, GO:0046872, RefSeq:WP_000161656.1, SO:0001217, UniParc:UPI0001C1206F, UniRef:UniRef100_A0A0E0VQM4, UniRef:UniRef50_Q7A552, UniRef:UniRef90_Q7A552
5	cds	113144	113833	+	KGFJFE_06890	ulaG	metal-dependent hydrolase	COG:COG2220, COG:G, GO:0016787, RefSeq:WP_000777188.1, SO:0001217, UniParc:UPI000013B147, UniRef:UniRef100_P99149, UniRef:UniRef50_B1HX23, UniRef:UniRef90_P99149
5	cds	114339	114752	-	KGFJFE_06895	uspA	universal stress protein	COG:COG0589, COG:T, RefSeq:WP_000277602.1, SO:0001217, UniParc:UPI00000D7756, UniRef:UniRef100_A0A7U9J3D7, UniRef:UniRef50_B9DNA1, UniRef:UniRef90_A0A7Z7W1X6
5	cds	114957	116255	+	KGFJFE_06900	ytoI	Multiple CBS domains-containing cytosolic protein	COG:COG4109, COG:K, SO:0001217, UniRef:UniRef50_A0A380F7B2, UniRef:UniRef90_W8TSS5
5	ncRNA	116253	116507	+	KGFJFE_06905	S35	Staphylococcus sRNA 35 (srn_0335)	RFAM:RF02894, SO:0000655
5	cds	116625	117566	+	KGFJFE_06910	pde2	pApA hydrolase Pde2	COG:COG0618, COG:FT, RefSeq:WP_000626092.1, SO:0001217, UniParc:UPI0001C1206E, UniRef:UniRef100_A0A0E0VRJ0, UniRef:UniRef50_A0A0U1MNX7, UniRef:UniRef90_A0A0U1MNX7
5	cds	117587	120784	+	KGFJFE_06915	dnaE	DNA polymerase III subunit alpha	COG:COG0587, COG:L, EC:2.7.7.7, GO:0003676, GO:0003887, GO:0005737, GO:0006260, GO:0008408, RefSeq:WP_000226933.1, SO:0001217, UniParc:UPI0001C1206D, UniRef:UniRef100_A0A6B0AIT3, UniRef:UniRef50_Q9F1K0, UniRef:UniRef90_Q9F1K0
5	cds	121233	122462	+	KGFJFE_06920	sfcA	NAD-dependent malic enzyme	COG:C, COG:COG0281, SO:0001217, UniRef:UniRef50_O34962, UniRef:UniRef90_W8UA44
5	cds	122657	123514	+	KGFJFE_06925	accD	acetyl-CoA carboxylase, carboxyltransferase subunit beta	COG:COG0777, COG:I, EC:2.1.3.15, GO:0003989, GO:0005524, GO:0006633, GO:0008270, GO:0009317, GO:0016743, GO:2001295, RefSeq:WP_000471571.1, SO:0001217, UniParc:UPI0000054C3B, UniRef:UniRef100_A7X3C8, UniRef:UniRef50_C0SP93, UniRef:UniRef90_A6QHN5
5	cds	123514	124458	+	KGFJFE_06930	accA	acetyl-CoA carboxylase carboxyltransferase subunit alpha	COG:COG0825, COG:I, EC:2.1.3.15, GO:0003989, GO:0005524, GO:0006633, GO:0009317, GO:0016743, GO:2001295, RefSeq:WP_000883646.1, SO:0001217, UniParc:UPI00003B1757, UniRef:UniRef100_Q2YTE1, UniRef:UniRef50_Q2FG38, UniRef:UniRef90_Q2FG38
5	cds	124727	125695	+	KGFJFE_06935	pfkA	6-phosphofructokinase	COG:COG0205, COG:G, EC:2.7.1.11, GO:0003872, GO:0005524, GO:0005737, GO:0006002, GO:0046872, KEGG:K00850, RefSeq:WP_000717561.1, SO:0001217, UniParc:UPI0000054C39, UniRef:UniRef100_A6U2G5, UniRef:UniRef50_P00512, UniRef:UniRef90_Q6GG08
5	cds	125717	127474	+	KGFJFE_06940	pyk	pyruvate kinase	COG:COG3848, COG:T, EC:2.7.1.40, GO:0000287, GO:0004743, GO:0005524, GO:0016301, GO:0030955, KEGG:K00873, SO:0001217, UniRef:UniRef50_Q02499, UniRef:UniRef90_Q6GG09
5	cds	127818	129179	-	KGFJFE_06945	ansP	gamma-aminobutyrate permease	COG:COG1113, COG:E, RefSeq:WP_000818532.1, SO:0001217, UniParc:UPI00019F4CFC, UniRef:UniRef100_A0A0U1MMR0, UniRef:UniRef50_W8U3E0, UniRef:UniRef90_W8UA48
5	cds	129527	130648	+	KGFJFE_06950	gltA	citrate synthase	COG:C, COG:COG0372, EC:2.3.3.1, KEGG:K01647, RefSeq:WP_000829167.1, SO:0001217, UniParc:UPI00000D76BC, UniRef:UniRef100_W8U5A3, UniRef:UniRef50_P39120, UniRef:UniRef90_A0A380E2L7
5	cds	130697	131965	+	KGFJFE_06955	icd	NADP-dependent isocitrate dehydrogenase	COG:C, COG:COG0538, EC:1.1.1.42, GO:0000287, GO:0004450, GO:0006097, GO:0006099, GO:0051287, RefSeq:WP_000123161.1, SO:0001217, UniParc:UPI0001C1206B, UniRef:UniRef100_A0A2S6DQN5, UniRef:UniRef50_P39126, UniRef:UniRef90_Q6GG12
5	cds	132355	133056	+	KGFJFE_06960	ompR	DNA-binding response regulator	COG:COG0745, COG:TK, RefSeq:WP_000080025.1, SO:0001217, UniParc:UPI00003B1751, UniRef:UniRef100_A0A0S3E1C9, UniRef:UniRef50_A0A0F2PG97, UniRef:UniRef90_W8TVM3
5	cds	133056	134720	+	KGFJFE_06965	walK	sensor histidine kinase	COG:COG5002, COG:T, SO:0001217, UniParc:UPI00027E5711, UniRef:UniRef100_A0A7I8NJC0, UniRef:UniRef50_A0A448CX34, UniRef:UniRef90_A0A448CX34
5	cds	135220	136707	+	KGFJFE_06970		DUF6056 domain-containing protein	RefSeq:WP_000849449.1, SO:0001217, UniParc:UPI0001C12069, UniRef:UniRef100_A0A2S6DH65, UniRef:UniRef50_A0A0E0VQZ6, UniRef:UniRef90_A0A0E0VQZ6
5	cds	136999	139629	+	KGFJFE_06975	polA	DNA polymerase I	COG:COG0749, COG:L, EC:2.7.7.7, KEGG:K02335, SO:0001217, UniRef:UniRef50_A0A7U7EVD0, UniRef:UniRef90_A0A7U7EVD0
5	cds	139645	140517	+	KGFJFE_06980	mutM	bifunctional DNA-formamidopyrimidine glycosylase/DNA-(apurinic or apyrimidinic site) lyase	COG:COG0266, COG:L, RefSeq:WP_001114451.1, SO:0001217, UniParc:UPI0001C12067, UniRef:UniRef100_A0A2S6DH29, UniRef:UniRef50_A0A8B5JT50, UniRef:UniRef90_A0A898CK81
5	cds	140533	141156	+	KGFJFE_06985	coaE	dephospho-CoA kinase	COG:COG0237, COG:H, EC:2.7.1.24, GO:0004140, GO:0005524, GO:0005737, GO:0015937, GO:0016310, KEGG:K00859, RefSeq:WP_001127167.1, SO:0001217, UniParc:UPI0000127CF3, UniRef:UniRef100_Q2FG49, UniRef:UniRef50_Q49YB9, UniRef:UniRef90_Q2FG49
5	cds	141326	142351	+	KGFJFE_06990	gap	type I glyceraldehyde-3-phosphate dehydrogenase	COG:COG0057, COG:G, EC:1.2.1.12, GO:0004365, GO:0005737, GO:0006006, GO:0006096, GO:0050661, GO:0051287, KEGG:K00134, RefSeq:WP_000106133.1, SO:0001217, UniParc:UPI0001C12066, UniRef:UniRef100_A0A0E0VPU3, UniRef:UniRef50_O34425, UniRef:UniRef90_Q5HF86
5	cds	142561	143031	+	KGFJFE_06995	nrdR	transcriptional regulator NrdR	COG:COG1327, COG:K, GO:0003677, GO:0005524, GO:0008270, GO:0045892, RefSeq:WP_000650082.1, SO:0001217, UniParc:UPI0000054C2E, UniRef:UniRef100_A7X3B0, UniRef:UniRef50_Q5M1E2, UniRef:UniRef90_A7X3B0
5	cds	143032	144432	+	KGFJFE_07000	dnaB2	helicase DnaB	COG:COG3611, COG:L, KEGG:K03346, RefSeq:WP_000533483.1, SO:0001217, UniParc:UPI0001C12065, UniRef:UniRef100_A0A224B3J6, UniRef:UniRef50_Q3ZUA7, UniRef:UniRef90_Q3ZUA7
5	cds	144432	145352	+	KGFJFE_07005	dnaI	primosomal protein DnaI	COG:COG1484, COG:L, RefSeq:WP_000808621.1, SO:0001217, UniParc:UPI00000CABBE, UniRef:UniRef100_A0A0U1MMS5, UniRef:UniRef50_A0A1X0TUG9, UniRef:UniRef90_A0A0U1MMS5
5	cds	145765	147702	+	KGFJFE_07010	thrS	threonine--tRNA ligase	COG:COG0441, COG:J, EC:6.1.1.3, GO:0000049, GO:0004829, GO:0005524, GO:0005737, GO:0006435, GO:0046872, RefSeq:WP_000435125.1, SO:0001217, UniParc:UPI0001C12064, UniRef:UniRef100_A0A2S6DNU5, UniRef:UniRef50_Q97PI4, UniRef:UniRef90_Q2FXP7
5	ncRNA-region	147808	147983	+			Lysine riboswitch	RFAM:RF00168, SO:0000035
5	cds	148128	149621	+	KGFJFE_07015	lysP	gamma-aminobutyrate permease	COG:COG0833, COG:E, RefSeq:WP_000049156.1, SO:0001217, UniParc:UPI0001C12038, UniRef:UniRef100_A0A2S6DNX9, UniRef:UniRef50_A0A7K0K2M3, UniRef:UniRef90_A0A0Y9D8V4
5	ncRNA-region	149696	149821	+			Ribosomal protein L20 leader	RFAM:RF00558, SO:0000140
5	cds	149817	150377	+	KGFJFE_07020	infC	translation initiation factor IF-3	COG:COG0290, COG:J, GO:0003743, GO:0005737, KEGG:K02520, SO:0001217, UniParc:UPI0001AB195A, UniRef:UniRef100_A0A0G2LSY7, UniRef:UniRef50_P55872, UniRef:UniRef90_Q2FXP9
5	cds	150406	150606	+	KGFJFE_07025	rpmI	50S ribosomal protein L35	COG:COG0291, COG:J, GO:0003735, GO:0005840, GO:0006412, KEGG:K02916, RefSeq:WP_001125540.1, SO:0001217, UniParc:UPI0000054C26, UniRef:UniRef100_A7X3A2, UniRef:UniRef50_P55874, UniRef:UniRef90_A7X3A2
5	cds	150653	151009	+	KGFJFE_07030	rplT	50S ribosomal protein L20	COG:COG0292, COG:J, GO:0000027, GO:0003735, GO:0005840, GO:0006412, GO:0019843, RefSeq:WP_001138360.1, SO:0001217, UniParc:UPI0000054C25, UniRef:UniRef100_A7X3A1, UniRef:UniRef50_P66114, UniRef:UniRef90_Q49YB0
5	cds	151151	151759	+	KGFJFE_07035	ymaB	DNA mismatch repair protein MutT	COG:COG4112, COG:R, RefSeq:WP_000032657.1, SO:0001217, UniParc:UPI0000054C24, UniRef:UniRef100_W8TVN3, UniRef:UniRef50_B9E750, UniRef:UniRef90_A0A7U7JV39
5	cds	151778	152707	+	KGFJFE_07040		hypothetical protein	RefSeq:WP_001280020.1, SO:0001217, UniParc:UPI0001C0BB2A, UniRef:UniRef100_A0A0E0VPT4, UniRef:UniRef50_A0A7U7JV36, UniRef:UniRef90_A0A0E0VPT4
5	cds	152870	154171	+	KGFJFE_07045	tig	trigger factor	COG:COG0544, COG:O, EC:5.2.1.8, GO:0003755, GO:0005737, GO:0006457, GO:0007049, GO:0015031, GO:0051301, RefSeq:WP_000127572.1, SO:0001217, UniParc:UPI00003B1746, UniRef:UniRef100_Q2YTB4, UniRef:UniRef50_P80698, UniRef:UniRef90_A6QHK9
5	cds	154322	155584	+	KGFJFE_07050	clpX	ATP-dependent Clp protease ATP-binding subunit ClpX	COG:COG1219, COG:O, GO:0005524, GO:0008270, GO:0016887, GO:0046983, GO:0051082, GO:0140662, RefSeq:WP_000472293.1, SO:0001217, UniParc:UPI00003B1745, UniRef:UniRef100_Q6GG31, UniRef:UniRef50_Q660R1, UniRef:UniRef90_Q49YA6
5	cds	155738	156328	+	KGFJFE_07055	yihA	ribosome biogenesis GTP-binding protein YihA/YsxC	COG:COG0218, COG:D, GO:0000917, GO:0005525, GO:0046872, RefSeq:WP_000867697.1, SO:0001217, UniParc:UPI0000054C1F, UniRef:UniRef100_A7X395, UniRef:UniRef50_Q9CGE5, UniRef:UniRef90_Q8NW73
5	cds	156545	157891	+	KGFJFE_07060	hemA	glutamyl-tRNA reductase	COG:COG0373, COG:H, EC:1.2.1.70, GO:0006782, GO:0008883, GO:0050661, KEGG:K02492, RefSeq:WP_000545455.1, SO:0001217, UniParc:UPI0001C12037, UniRef:UniRef100_A0A0E0VRF1, UniRef:UniRef50_P16618, UniRef:UniRef90_Q2FXQ9
5	cds	157913	158728	+	KGFJFE_07065	ccmC	cytochrome C assembly protein	COG:COG0755, COG:O, RefSeq:WP_001157328.1, SO:0001217, UniParc:UPI0001C12036, UniRef:UniRef100_A0A229LZC7, UniRef:UniRef50_G5JLZ2, UniRef:UniRef90_W8UX51
5	cds	158770	159696	+	KGFJFE_07070	hemC	hydroxymethylbilane synthase	COG:COG0181, COG:H, EC:2.5.1.61, GO:0004418, GO:0006782, GO:0018160, KEGG:K01749, RefSeq:WP_001230221.1, SO:0001217, UniParc:UPI0001C12035, UniRef:UniRef100_A0A0E0VQX9, UniRef:UniRef50_Q65GK1, UniRef:UniRef90_Q2FG66
5	cds	159718	160386	+	KGFJFE_07075	hemD	uroporphyrinogen III synthase	COG:COG1587, COG:H, RefSeq:WP_000805952.1, SO:0001217, UniParc:UPI0001C12034, UniRef:UniRef100_A0A0U1MPB1, UniRef:UniRef50_A0A512QC47, UniRef:UniRef90_O34091
5	cds	160389	161363	+	KGFJFE_07080	hemB	porphobilinogen synthase	COG:COG0113, COG:H, EC:4.2.1.24, GO:0004655, GO:0006782, GO:0046872, RefSeq:WP_000667126.1, SO:0001217, UniParc:UPI0000054C1A, UniRef:UniRef100_Q2FXR3, UniRef:UniRef50_Q2FXR3, UniRef:UniRef90_Q2FXR3
5	cds	161411	162697	+	KGFJFE_07085	hemL	glutamate-1-semialdehyde 2,1-aminomutase	EC:5.4.3.8, GO:0005737, GO:0006782, GO:0008483, GO:0030170, GO:0042286, RefSeq:WP_001270858.1, SO:0001217, UniParc:UPI0001C12032, UniRef:UniRef100_A0A2S6DQR8, UniRef:UniRef50_P30949, UniRef:UniRef90_Q5HNN6
5	cds	162899	163966	+	KGFJFE_07090	abrB	aminopeptidase	COG:COG3180, COG:R, KEGG:K07120, SO:0001217, UniParc:UPI00044F7CD1, UniRef:UniRef100_A0A0E0VPP6, UniRef:UniRef50_A0A0M4UF53, UniRef:UniRef90_A0A266CTZ3
5	cds	164189	164749	-	KGFJFE_07095	tag	DNA-3-methyladenine glycosylase I	COG:COG2818, COG:L, RefSeq:WP_001001226.1, SO:0001217, UniParc:UPI0001C1202F, UniRef:UniRef100_A0A0E0VQV6, UniRef:UniRef50_B9DND5, UniRef:UniRef90_A0A7U7JV56
5	ncRNA-region	164807	165108	+			T-box leader	RFAM:RF00230, SO:0000140
5	cds	165152	167782	+	KGFJFE_07100	valS	valine--tRNA ligase	COG:COG0525, COG:J, EC:6.1.1.9, GO:0002161, GO:0004832, GO:0005524, GO:0005829, GO:0006438, RefSeq:WP_000425349.1, SO:0001217, UniParc:UPI0001C1202E, UniRef:UniRef100_A0A2S6DH04, UniRef:UniRef50_P11931, UniRef:UniRef90_Q5HNN9
5	cds	167795	169066	+	KGFJFE_07105	folC	bifunctional folylpolyglutamate synthase/dihydrofolate synthase	COG:COG0285, COG:H, EC:6.3.2.12, EC:6.3.2.17, KEGG:K11754, RefSeq:WP_001108343.1, SO:0001217, UniParc:UPI0002550E25, UniRef:UniRef100_A0A2S6DQR4, UniRef:UniRef50_W8TSW2, UniRef:UniRef90_W8TSW2
5	cds	169328	170035	+	KGFJFE_07110	pulO	prepilin peptidase	COG:COG1989, COG:NU, RefSeq:WP_000261102.1, SO:0001217, UniParc:UPI0001C1202C, UniRef:UniRef100_A0A2S6DQU5, UniRef:UniRef50_A0A2C9TU15, UniRef:UniRef90_A0A2C9TU15
5	cds	170032	170589	+	KGFJFE_07115	radC	DNA repair protein RadC	COG:COG2003, COG:L, SO:0001217, UniParc:UPI0002477E08, UniRef:UniRef100_A0A6K8FUY3, UniRef:UniRef50_A0A4Y9KG96, UniRef:UniRef90_A0A6B0AHC4
5	cds	170705	171790	+	KGFJFE_07120		transposase	RefSeq:WP_000867968.1, SO:0001217, UniParc:UPI00000B658B, UniRef:UniRef100_Q8KYA2, UniRef:UniRef50_P0A050, UniRef:UniRef90_Q8KYA2
5	cds	171787	173685	+	KGFJFE_07125		transposase	RefSeq:WP_000178563.1, SO:0001217, UniParc:UPI00027E5594, UniRef:UniRef100_A0A6K8FV18, UniRef:UniRef50_P0A053, UniRef:UniRef90_Q8KYA1
5	cds	173686	174069	+	KGFJFE_07130		transposase	RefSeq:WP_000517973.1, SO:0001217, UniParc:UPI0002477E07, UniRef:UniRef100_H9T7R7, UniRef:UniRef50_P0A047, UniRef:UniRef90_H9T7R7
5	cds	174386	175960	+	KGFJFE_07135	vga(A)	ABC-F type ribosomal protection protein Vga(A)	NCBIProtein:WP_063856936.1, RefSeq:WP_000698182.1, SO:0001217, UniParc:UPI0002477E06, UniRef:UniRef100_H9T7R8, UniRef:UniRef50_B7TGT5, UniRef:UniRef90_H9T7R8
5	cds	176253	176537	+	KGFJFE_07140		Membrane protein	RefSeq:WP_000171859.1, SO:0001217, UniParc:UPI00000D7835, UniRef:UniRef100_D7URR7, UniRef:UniRef50_D7URR7, UniRef:UniRef90_D7URR7
5	cds	177011	177484	+	KGFJFE_07145		DUF4930 domain-containing protein	RefSeq:WP_001236734.1, SO:0001217, UniParc:UPI00000D774A, UniRef:UniRef100_E1UZI5, UniRef:UniRef50_A0A364UQK4, UniRef:UniRef90_E1UZI5
5	cds	177875	178717	+	KGFJFE_07150	mreC	rod shape-determining protein MreC	COG:COG1792, COG:DZ, RefSeq:WP_000911033.1, SO:0001217, UniParc:UPI0001C1202B, UniRef:UniRef100_A0A224B3H6, UniRef:UniRef50_A0A7V7VHK6, UniRef:UniRef90_A0A0E1VGR6
5	cds	178717	179247	+	KGFJFE_07155	mreD	rod shape-determining protein MreD	COG:COG2891, COG:M, RefSeq:WP_001259929.1, SO:0001217, UniParc:UPI00003B1735, UniRef:UniRef100_A0A166MGE8, UniRef:UniRef50_A0A133Q2F2, UniRef:UniRef90_D7URR4
5	cds	179734	180042	+	KGFJFE_07160	rplU	50S ribosomal protein L21	COG:COG0261, COG:J, GO:0003735, GO:0005737, GO:0005840, GO:0006412, GO:0019843, RefSeq:WP_000457386.1, SO:0001217, UniParc:UPI00000D766C, UniRef:UniRef100_A7X364, UniRef:UniRef50_Q49Y85, UniRef:UniRef90_Q49Y85
5	cds	180048	180368	+	KGFJFE_07165	ysxB	ribosomal-processing cysteine protease Prp	COG:COG2868, COG:S, RefSeq:WP_000633692.1, SO:0001217, UniParc:UPI0000054263, UniRef:UniRef100_W8U5D2, UniRef:UniRef50_W8U5D2, UniRef:UniRef90_W8U5D2
5	cds	180380	180664	+	KGFJFE_07170	rpmA	50S ribosomal protein L27	COG:COG0211, COG:J, GO:0003735, GO:0005840, GO:0006412, RefSeq:WP_000916187.1, SO:0001217, UniParc:UPI0000133E1A, UniRef:UniRef100_A7X362, UniRef:UniRef50_Q8EPP8, UniRef:UniRef90_Q49Y83
5	cds	181151	182443	+	KGFJFE_07175	obgE	GTPase ObgE	COG:COG0536, COG:DL, EC:3.6.5.-, GO:0000287, GO:0003924, GO:0005525, GO:0005737, GO:0042254, RefSeq:WP_000496090.1, SO:0001217, UniParc:UPI0001C1202A, UniRef:UniRef100_A0A0E0VRA8, UniRef:UniRef50_C0ZAL7, UniRef:UniRef90_Q8CNZ7
5	cds	182453	182911	+	KGFJFE_07180	pheB	ACT domain-containing protein	COG:COG4492, COG:R, SO:0001217, UniParc:UPI0000054266, UniRef:UniRef100_P67641, UniRef:UniRef50_Q49Y81, UniRef:UniRef90_P67641
5	cds	182925	183527	+	KGFJFE_07185	ruvA	Holliday junction branch migration protein RuvA	COG:COG0632, COG:L, EC:3.6.4.12, GO:0003677, GO:0005524, GO:0006281, GO:0006310, GO:0009378, GO:0009379, GO:0009432, GO:0016887, RefSeq:WP_000271547.1, SO:0001217, UniParc:UPI00004B5C27, UniRef:UniRef100_Q2FG85, UniRef:UniRef50_Q4L6Y7, UniRef:UniRef90_Q2FG85
5	cds	183559	184563	+	KGFJFE_07190	ruvB	Holliday junction branch migration DNA helicase RuvB	COG:COG2255, COG:L, EC:3.6.4.12, GO:0003677, GO:0005524, GO:0006281, GO:0006310, GO:0009378, GO:0009432, GO:0016887, RefSeq:WP_001005766.1, SO:0001217, UniParc:UPI0001C12029, UniRef:UniRef100_A0A2S6DQ99, UniRef:UniRef50_Q5SL87, UniRef:UniRef90_Q2FG86
5	cds	184565	185590	+	KGFJFE_07195	queA	tRNA preQ1(34) S-adenosylmethionine ribosyltransferase-isomerase QueA	COG:COG0809, COG:J, EC:2.4.99.17, GO:0002099, GO:0005737, GO:0008616, GO:0051075, RefSeq:WP_001019177.1, SO:0001217, UniParc:UPI0001C12028, UniRef:UniRef100_A0A229LYS7, UniRef:UniRef50_Q891Z9, UniRef:UniRef90_Q2FG87
5	cds	185613	186752	+	KGFJFE_07200	tgt	tRNA guanosine(34) transglycosylase Tgt	COG:COG0343, COG:J, EC:2.4.2.29, GO:0008479, GO:0008616, GO:0046872, GO:0101030, KEGG:K00773, RefSeq:WP_001112045.1, SO:0001217, UniParc:UPI0000136CFD, UniRef:UniRef100_A7X354, UniRef:UniRef50_O32053, UniRef:UniRef90_Q5HNR2
5	cds	186771	187031	+	KGFJFE_07205	yajC	preprotein translocase subunit YajC	COG:COG1862, COG:U, KEGG:K03210, RefSeq:WP_001160682.1, SO:0001217, UniParc:UPI000005426C, UniRef:UniRef100_W8UX71, UniRef:UniRef50_W8UX71, UniRef:UniRef90_W8UX71
5	cds	187306	189585	+	KGFJFE_07210	secDF	protein translocase subunit SecDF	COG:COG0342, COG:U, RefSeq:WP_000749801.1, SO:0001217, UniParc:UPI0001C12027, UniRef:UniRef100_A0A2S6DQD1, UniRef:UniRef50_W8UA89, UniRef:UniRef90_W8UA89
5	cds	189788	192061	+	KGFJFE_07215	recJ	single-stranded-DNA-specific exonuclease RecJ	COG:COG4199, COG:L, RefSeq:WP_000595008.1, SO:0001217, UniParc:UPI0001C12026, UniRef:UniRef100_A0A2S6DGY4, UniRef:UniRef50_A0A2K4BX09, UniRef:UniRef90_A0A0D6HJB1
5	cds	192083	192601	+	KGFJFE_07220	apt	adenine phosphoribosyltransferase	COG:COG0503, COG:F, EC:2.4.2.7, GO:0003999, GO:0005737, GO:0006166, GO:0006168, GO:0044209, RefSeq:WP_000364542.1, SO:0001217, UniParc:UPI000005426F, UniRef:UniRef100_A7X350, UniRef:UniRef50_Q6LZG8, UniRef:UniRef90_Q49Y73
5	cds	193008	195218	+	KGFJFE_07225	relA	GTP pyrophosphokinase	COG:COG0317, COG:TK, EC:2.7.6.5, EC:3.1.7.2, GO:0005524, GO:0005525, GO:0008728, GO:0015970, GO:0016301, GO:0016310, KEGG:K01139, SO:0001217, UniParc:UPI0000054270, UniRef:UniRef100_Q6GG70, UniRef:UniRef50_Q931Q4, UniRef:UniRef90_Q931Q4
5	cds	195230	195682	+	KGFJFE_07230	dtd	D-aminoacyl-tRNA deacylase	COG:COG1490, COG:J, EC:3.1.1.96, GO:0000049, GO:0005737, GO:0019478, GO:0043908, GO:0051499, GO:0106026, KEGG:K07560, RefSeq:WP_000869979.1, SO:0001217, UniParc:UPI00003B1730, UniRef:UniRef100_Q6GG71, UniRef:UniRef50_Q49Y71, UniRef:UniRef90_Q6GG71
5	cds	195679	196554	+	KGFJFE_07235	lytH	putative cell wall amidase LytH	COG:COG0860, COG:M, EC:3.5.1.-, EC:3.5.1.28, GO:0005576, GO:0008745, GO:0009253, GO:0071555, KEGG:K01448, RefSeq:WP_000717800.1, SO:0001217, UniParc:UPI0000054273, UniRef:UniRef100_Q2FG95, UniRef:UniRef50_Q4L6X7, UniRef:UniRef90_Q2FG95
5	cds	197015	198277	+	KGFJFE_07240	hisS	histidine--tRNA ligase	COG:COG0124, COG:J, EC:6.1.1.21, GO:0004821, GO:0005524, GO:0005737, GO:0006427, RefSeq:WP_000590826.1, SO:0001217, UniParc:UPI000002FBCF, UniRef:UniRef100_A7X345, UniRef:UniRef50_O32039, UniRef:UniRef90_A7X345
5	cds	198293	200059	+	KGFJFE_07245	aspS	aspartate--tRNA ligase	COG:COG0173, COG:J, EC:6.1.1.12, GO:0003676, GO:0004815, GO:0005524, GO:0005737, GO:0006422, RefSeq:WP_000044794.1, SO:0001217, UniParc:UPI0001C11FF6, UniRef:UniRef100_A0A2W3HWV5, UniRef:UniRef50_A7GT84, UniRef:UniRef90_Q2FXU5
5	ncRNA	200137	200327	+	KGFJFE_07250	6S	6S / SsrS RNA	RFAM:RF00013, SO:0000655
5	cds	200520	201293	+	KGFJFE_07255	tcdA	tRNA threonylcarbamoyladenosine dehydratase	COG:COG1179, COG:J, KEGG:K22132, RefSeq:WP_000682648.1, SO:0001217, UniParc:UPI0001C11FF5, UniRef:UniRef100_A0A2S6DP62, UniRef:UniRef50_O32037, UniRef:UniRef90_W8TVS2
5	cds	201454	202728	-	KGFJFE_07260	rarA	recombinase RarA	COG:COG2256, COG:L, KEGG:K07478, RefSeq:WP_000102740.1, SO:0001217, UniParc:UPI00000D9E71, UniRef:UniRef100_A0A181DME1, UniRef:UniRef50_O34528, UniRef:UniRef90_A0A0H3JM92
5	cds	202813	203235	+	KGFJFE_07265	iscR	transcriptional regulator	COG:COG1959, COG:K, RefSeq:WP_000704122.1, SO:0001217, UniParc:UPI00000D7899, UniRef:UniRef100_A0A0D1J251, UniRef:UniRef50_O34527, UniRef:UniRef90_A0A0D1J251
5	cds	203335	203517	+	KGFJFE_07270	yjbJ	UPF0337 protein SAOUHSC_01730	COG:COG3237, COG:S, RefSeq:WP_000752909.1, SO:0001217, UniParc:UPI000005427C, UniRef:UniRef100_Q7A593, UniRef:UniRef50_Q49W17, UniRef:UniRef90_Q7A593
5	cds	203557	203703	+	KGFJFE_07275		SAS049 family protein	RefSeq:WP_000009235.1, SO:0001217, UniParc:UPI0001C11FF4, UniRef:UniRef100_A0A2S6DP83, UniRef:UniRef50_X5E0H3, UniRef:UniRef90_A0A2S6DP83
5	cds	203940	204953	-	KGFJFE_07280	ssuD	LLM class flavin-dependent oxidoreductase	COG:COG2141, COG:HR, RefSeq:WP_000985891.1, SO:0001217, UniParc:UPI0001C11FF3, UniRef:UniRef100_A0A2S6DGY1, UniRef:UniRef50_A0A0D6HHK7, UniRef:UniRef90_A0A0D6HHK7
5	cds	205264	206406	+	KGFJFE_07285	nifS	cysteine desulfurase NifS	COG:COG1104, COG:E, EC:2.8.1.7, KEGG:K04487, RefSeq:WP_000409167.1, SO:0001217, UniParc:UPI000005427F, UniRef:UniRef100_X5E4F8, UniRef:UniRef50_X5E4F8, UniRef:UniRef90_X5E4F8
5	cds	206407	207525	+	KGFJFE_07290	mnmA	tRNA 2-thiouridine(34) synthase MnmA	COG:COG0482, COG:J, EC:2.8.1.13, GO:0000049, GO:0005524, GO:0005737, GO:0006400, GO:0016783, RefSeq:WP_000066097.1, SO:0001217, UniParc:UPI000013748D, UniRef:UniRef100_A6U290, UniRef:UniRef50_Q812R6, UniRef:UniRef90_Q2YT57
5	ncRNA	207785	208000	-	KGFJFE_07295	S35	Staphylococcus sRNA 35 (srn_0335)	RFAM:RF02894, SO:0000655
5	cds	208213	208881	+	KGFJFE_07300	tPR	TPR domain-containing protein	COG:COG0457, COG:R, RefSeq:WP_000567020.1, SO:0001217, UniParc:UPI0001C11FF2, UniRef:UniRef100_A0A2S6DS10, UniRef:UniRef50_A0A0D6XQT5, UniRef:UniRef90_A0A0D1HSG4
5	cds	208883	211360	+	KGFJFE_07305	recD	ATP-dependent RecD-like DNA helicase	COG:COG0507, COG:L, EC:3.1.11.5, KEGG:K03581, RefSeq:WP_001283310.1, SO:0001217, UniParc:UPI0001C11FF1, UniRef:UniRef100_A0A2S6DGY0, UniRef:UniRef50_K9B570, UniRef:UniRef90_A0A0D6H7H2
5	cds	211700	214333	+	KGFJFE_07310	alaS	alanine--tRNA ligase	COG:COG0013, COG:J, EC:6.1.1.7, GO:0000049, GO:0004813, GO:0005524, GO:0005737, GO:0006419, GO:0008270, SO:0001217, UniParc:UPI0001C11FF0, UniRef:UniRef100_A0A0E0VR76, UniRef:UniRef50_O34526, UniRef:UniRef90_Q6GG85
5	cds	214396	214656	+	KGFJFE_07315		IreB family regulatory phosphoprotein	COG:COG4472, COG:S, RefSeq:WP_000426912.1, SO:0001217, UniParc:UPI00000D778B, UniRef:UniRef100_P60359, UniRef:UniRef50_P60359, UniRef:UniRef90_P60359
5	cds	214660	215088	+	KGFJFE_07320	ruvX	Holliday junction resolvase RuvX	COG:COG0816, COG:JLK, EC:3.1.-.-, GO:0000967, GO:0004518, GO:0005737, RefSeq:WP_000939059.1, SO:0001217, UniParc:UPI0000054286, UniRef:UniRef100_A6U285, UniRef:UniRef50_Q49Y54, UniRef:UniRef90_Q2YT62
5	cds	215103	215411	+	KGFJFE_07325		UPF0473 protein USA300HOU_1615	RefSeq:WP_000134779.1, SO:0001217, UniParc:UPI0000054287, UniRef:UniRef100_Q7A598, UniRef:UniRef50_Q49Y53, UniRef:UniRef90_Q7A598
5	cds	215696	216334	+	KGFJFE_07330	trmR	methyltransferase	COG:COG4122, COG:J, RefSeq:WP_000342266.1, SO:0001217, UniParc:UPI0000054288, UniRef:UniRef100_X5DW62, UniRef:UniRef50_S2XHV4, UniRef:UniRef90_X5DW62
5	cds	216337	217260	+	KGFJFE_07335	rlhA	peptidase U32	COG:COG0826, COG:J, RefSeq:WP_000137776.1, SO:0001217, UniParc:UPI0001C11FEF, UniRef:UniRef100_A0A0E0VR72, UniRef:UniRef50_O32035, UniRef:UniRef90_A0A077VZ27
5	cds	217272	218540	+	KGFJFE_07340	rlhA	collagenase-like protease	COG:COG0826, COG:J, EC:3.4.-.-, KEGG:K08303, RefSeq:WP_000848304.1, SO:0001217, UniParc:UPI000005428A, UniRef:UniRef100_A0A0D1IFH5, UniRef:UniRef50_O32034, UniRef:UniRef90_A0A0D1IFH5
5	cds	218540	219163	+	KGFJFE_07345	udk	uridine kinase	COG:COG0572, COG:F, EC:2.7.1.48, GO:0004849, GO:0005524, GO:0005737, GO:0016310, GO:0016773, GO:0044206, GO:0044211, RefSeq:WP_000648617.1, SO:0001217, UniParc:UPI000005428B, UniRef:UniRef100_A7X320, UniRef:UniRef50_Q9KDD8, UniRef:UniRef90_Q49Y49
5	cds	219191	219667	+	KGFJFE_07350	greA	transcription elongation factor GreA	COG:COG0782, COG:K, GO:0003677, GO:0032784, GO:0070063, RefSeq:WP_000431312.1, SO:0001217, UniParc:UPI000005428C, UniRef:UniRef100_A7X319, UniRef:UniRef50_P64285, UniRef:UniRef90_Q5HNU0
5	cds	219992	220726	+	KGFJFE_07355	pxpB	5-oxoprolinase subunit PxpB	COG:COG2049, COG:E, RefSeq:WP_000383176.1, SO:0001217, UniParc:UPI0002432078, UniRef:UniRef100_A0A6B5BFK5, UniRef:UniRef50_A0A380FZU7, UniRef:UniRef90_W8U5F9
5	cds	220716	221726	+	KGFJFE_07360	pxpC	allophanate hydrolase	COG:COG1984, COG:E, KEGG:K06350, RefSeq:WP_000023313.1, SO:0001217, UniParc:UPI0001C11FED, UniRef:UniRef100_A0A224B3D9, UniRef:UniRef50_B9DKK0, UniRef:UniRef90_A0A0D3Q842
5	cds	221728	222177	+	KGFJFE_07365	accB	acetyl-CoA carboxylase biotin carboxyl carrier protein subunit	COG:COG0511, COG:I, RefSeq:WP_001019333.1, SO:0001217, UniParc:UPI0001C11FEC, UniRef:UniRef100_A0A2S6DG05, UniRef:UniRef50_A0A2K4DJU9, UniRef:UniRef90_A0A0D6HJ22
5	cds	222191	223552	+	KGFJFE_07370	accC	acetyl-CoA carboxylase biotin carboxylase subunit	COG:COG0439, COG:I, RefSeq:WP_000942734.1, SO:0001217, UniParc:UPI0001C11FEB, UniRef:UniRef100_A0A229LYX4, UniRef:UniRef50_A0A7Z8GP24, UniRef:UniRef90_W8UXA3
5	cds	223552	224304	+	KGFJFE_07375	pxpA	5-oxoprolinase subunit PxpA	COG:COG1540, COG:E, EC:3.5.2.9, GO:0005524, GO:0005975, GO:0017168, RefSeq:WP_001217224.1, SO:0001217, UniParc:UPI0001C11FEA, UniRef:UniRef100_A0A2S6DG17, UniRef:UniRef50_Q9KBV3, UniRef:UniRef90_Q2FGC1
5	cds	224316	225548	+	KGFJFE_07380	mntH	divalent metal cation transporter	COG:COG1914, COG:P, RefSeq:WP_000533225.1, SO:0001217, UniParc:UPI0001C0BE7F, UniRef:UniRef100_A0A224B3D8, UniRef:UniRef50_A0A133Q2B0, UniRef:UniRef90_A0A0U1MM63
5	cds	225836	227056	+	KGFJFE_07385		Fic family protein	COG:COG3177, COG:K, RefSeq:WP_000542317.1, SO:0001217, UniParc:UPI0001C11FE9, UniRef:UniRef100_A0A2S6DIP0, UniRef:UniRef50_A0A0D6HJ55, UniRef:UniRef90_A0A0D6HJ55
5	cds	227384	228223	+	KGFJFE_07390	sel26	staphylococcal enterotoxin type 26	NCBIProtein:KAG18833.1, SO:0001217, UniParc:UPI0002550DBD, UniRef:UniRef100_A0A0E0VPJ5, UniRef:UniRef50_A0A0D6HI16, UniRef:UniRef90_A0A0D6HI16
5	cds	228426	228695	-	KGFJFE_07395		Membrane protein	RefSeq:WP_000829750.1, SO:0001217, UniParc:UPI0000054295, UniRef:UniRef100_X5DWF0, UniRef:UniRef50_X5DWF0, UniRef:UniRef90_X5DWF0
5	cds	229009	229695	+	KGFJFE_07400	mtnN	5'-methylthioadenosine/S-adenosylhomocysteine nucleosidase	COG:COG0775, COG:FH, EC:3.2.2.9, GO:0008782, GO:0008930, GO:0009164, GO:0019284, GO:0019509, RefSeq:WP_000579272.1, SO:0001217, UniParc:UPI0001C11FE7, UniRef:UniRef100_A0A0E0VPC5, UniRef:UniRef50_Q4L6V0, UniRef:UniRef90_Q6GGA2
5	cds	229715	230242	+	KGFJFE_07405	yqeG	YqeG family HAD IIIA-type phosphatase	COG:COG2179, COG:R, RefSeq:WP_000524902.1, SO:0001217, UniParc:UPI0000054297, UniRef:UniRef100_X5EIP1, UniRef:UniRef50_X5EIP1, UniRef:UniRef90_X5EIP1
5	cds	230243	231343	+	KGFJFE_07410	yqeH	ribosome biogenesis GTPase YqeH	COG:COG1161, COG:J, RefSeq:WP_001280151.1, SO:0001217, UniParc:UPI0001C11FE6, UniRef:UniRef100_A0A2S6DEF9, UniRef:UniRef50_A0A1M7BP43, UniRef:UniRef90_X5DXR3
5	cds	231357	232163	+	KGFJFE_07415	aroE	Shikimate dehydrogenase (NADP(+))	COG:COG0169, COG:E, EC:1.1.1.25, GO:0004764, GO:0008652, GO:0009073, GO:0009423, GO:0019632, GO:0050661, KEGG:K00014, RefSeq:WP_000666746.1, SO:0001217, UniParc:UPI0001C11FE5, UniRef:UniRef100_A0A2S6DEI1, UniRef:UniRef50_Q5HNV1, UniRef:UniRef90_Q2FGC8
5	cds	232167	232457	+	KGFJFE_07420	yhbY	ribosome assembly RNA-binding protein YhbY	COG:COG1534, COG:J, KEGG:K07574, RefSeq:WP_000955234.1, SO:0001217, UniParc:UPI0001B3AD9A, UniRef:UniRef100_A0A090LZQ0, UniRef:UniRef50_A0A2N0QIG4, UniRef:UniRef90_A0A090LZQ0
5	cds	232460	233029	+	KGFJFE_07425	nadD	nicotinate (nicotinamide) nucleotide adenylyltransferase	COG:COG1057, COG:H, EC:2.7.7.18, GO:0004515, GO:0005524, GO:0009435, RefSeq:WP_000725164.1, SO:0001217, UniParc:UPI0001C11FA1, UniRef:UniRef100_A0A2S6DEF3, UniRef:UniRef50_Q49Y35, UniRef:UniRef90_Q6GGA7
5	cds	233019	233603	+	KGFJFE_07430	nadD	nicotinate (nicotinamide) nucleotide adenylyltransferase	EC:3.6.1.41, GO:0000166, GO:0016787, GO:0046872, RefSeq:WP_001019324.1, SO:0001217, UniParc:UPI00000D767A, UniRef:UniRef100_Q2G297, UniRef:UniRef50_Q2G297, UniRef:UniRef90_Q2G297
5	cds	233604	233957	+	KGFJFE_07435	rsfS	ribosome silencing factor	COG:COG0799, COG:J, RefSeq:WP_001088020.1, SO:0001217, UniParc:UPI00000CA96B, UniRef:UniRef100_A0A7X1T3Z5, UniRef:UniRef50_A0A0M5TKI0, UniRef:UniRef90_X5DZ51
5	cds	233960	234676	+	KGFJFE_07440		SAM-dependent methyltransferase	COG:COG4976, COG:R, RefSeq:WP_000084838.1, SO:0001217, UniParc:UPI0001C11FA0, UniRef:UniRef100_A0A2S6DNM9, UniRef:UniRef50_X5DS94, UniRef:UniRef90_X5DS94
5	cds	234725	235402	+	KGFJFE_07445		competence protein ComE	RefSeq:WP_000284206.1, SO:0001217, UniParc:UPI0001C11F9F, UniRef:UniRef100_A0A7I8NJU1, UniRef:UniRef50_A0A077UHF2, UniRef:UniRef90_A0A6J9YF64
5	cds	235524	235955	+	KGFJFE_07450	comEB	ComE operon protein 2	COG:COG2131, COG:F, SO:0001217, UniParc:UPI00044A736A, UniRef:UniRef100_A0A0E0VPB5, UniRef:UniRef50_A0A074IUK4, UniRef:UniRef90_A0A380EKP3
5	cds	235960	238158	+	KGFJFE_07455	comEC	DNA internalization-related competence protein ComEC/Rec2	COG:COG2333, COG:U, KEGG:K02238, SO:0001217, UniRef:UniRef50_Q2FXY4, UniRef:UniRef90_Q2FXY4
5	cds	238215	239189	+	KGFJFE_07460	holA	DNA polymerase III subunit delta	COG:COG1466, COG:L, RefSeq:WP_001282570.1, SO:0001217, UniParc:UPI00003B1715, UniRef:UniRef100_A0A168ICC8, UniRef:UniRef50_A0A3G4QYF6, UniRef:UniRef90_A0A0H3JQ91
5	cds	239234	239485	-	KGFJFE_07465	rpsT	30S ribosomal protein S20	GO:0003735, GO:0005840, GO:0006412, GO:0019843, RefSeq:WP_001274017.1, SO:0001217, UniParc:UPI0000048018, UniRef:UniRef100_A7X2Y8, UniRef:UniRef50_Q49Y27, UniRef:UniRef90_A7X2Y8
5	cds	239831	241654	+	KGFJFE_07470	lepA	translation elongation factor 4	COG:COG0481, COG:J, EC:3.6.5.n1, GO:0003746, GO:0003924, GO:0005525, GO:0005886, GO:0043022, GO:0045727, RefSeq:WP_000368338.1, SO:0001217, UniParc:UPI000012E48A, UniRef:UniRef100_A7X2Y7, UniRef:UniRef50_B7G816, UniRef:UniRef90_Q49Y26
5	ncRNA	241779	242030	-	KGFJFE_07475	S35	Staphylococcus sRNA 35 (srn_0335)	RFAM:RF02894, SO:0000655
5	cds	242243	243400	+	KGFJFE_07480	hemW	radical SAM family heme chaperone HemW	COG:COG0635, COG:H, EC:1.3.98.3, KEGG:K02495, SO:0001217, UniParc:UPI0002431E98, UniRef:UniRef100_A0A7I8NJM1, UniRef:UniRef50_A0A023DAL6, UniRef:UniRef90_A0A7Z7W276
5	cds	243500	244477	+	KGFJFE_07485	hrcA	heat-inducible transcriptional repressor HrcA	COG:COG1420, COG:K, GO:0003677, GO:0045892, KEGG:K03705, RefSeq:WP_000627151.1, SO:0001217, UniParc:UPI0001C11F9B, UniRef:UniRef100_A0A2S6DI07, UniRef:UniRef50_Q49Y24, UniRef:UniRef90_Q6GGB8
5	cds	244509	245135	+	KGFJFE_07490	grpE	nucleotide exchange factor GrpE	COG:COG0576, COG:O, GO:0000774, GO:0005737, GO:0006457, GO:0042803, GO:0051087, RefSeq:WP_000182216.1, SO:0001217, UniParc:UPI0001C11F9A, UniRef:UniRef100_A0A224B2P4, UniRef:UniRef50_Q49Y23, UniRef:UniRef90_Q5HFH9
5	cds	245204	247036	+	KGFJFE_07495	dnaK	molecular chaperone DnaK	COG:COG0443, COG:O, GO:0005524, GO:0051082, GO:0140662, RefSeq:WP_000034716.1, SO:0001217, UniParc:UPI0000129601, UniRef:UniRef100_A7X2Y1, UniRef:UniRef50_Q49Y22, UniRef:UniRef90_A7X2Y1
5	cds	247172	248311	+	KGFJFE_07500	dnaJ	molecular chaperone DnaJ	COG:COG0484, COG:O, GO:0005524, GO:0005737, GO:0006260, GO:0006457, GO:0008270, GO:0009408, GO:0031072, GO:0051082, RefSeq:WP_001119021.1, SO:0001217, UniParc:UPI00000D7685, UniRef:UniRef100_A7X2Y0, UniRef:UniRef50_P95830, UniRef:UniRef90_Q6GGC1
5	cds	248315	249253	+	KGFJFE_07505	prmA	50S ribosomal protein L11 methyltransferase	COG:COG2264, COG:J, EC:2.1.1.-, GO:0005737, GO:0008276, RefSeq:WP_001104614.1, SO:0001217, UniParc:UPI0001B3AD8F, UniRef:UniRef100_A0A0U1MM03, UniRef:UniRef50_Q5HNW8, UniRef:UniRef90_Q2FGE5
5	cds	249255	250007	+	KGFJFE_07510	rsmE	16S rRNA (uracil(1498)-N(3))-methyltransferase	COG:COG1385, COG:J, RefSeq:WP_001190134.1, SO:0001217, UniParc:UPI0001C11F99, UniRef:UniRef100_A0A224B3B0, UniRef:UniRef50_A0A122ER25, UniRef:UniRef90_A0A122ER25
5	cds	250014	251360	+	KGFJFE_07515	mtaB	tRNA (N(6)-L-threonylcarbamoyladenosine(37)-C(2))-methylthiotransferase MtaB	COG:COG0621, COG:J, EC:2.8.4.5, KEGG:K18707, RefSeq:WP_000108667.1, SO:0001217, UniParc:UPI00000542B0, UniRef:UniRef100_W8UXD3, UniRef:UniRef50_P54462, UniRef:UniRef90_W8UXD3
5	cds	251652	251828	+	KGFJFE_07520	rpsU	30S ribosomal protein S21	GO:0003735, GO:0005840, GO:0006412, RefSeq:WP_000048060.1, SO:0001217, UniParc:UPI000004802C, UniRef:UniRef100_A7X2X5, UniRef:UniRef50_Q88VR5, UniRef:UniRef90_A7X2X5
5	cds	252048	252755	+	KGFJFE_07525	nfeD	serine protease	COG:COG1030, COG:O, SO:0001217, UniParc:UPI00000D76DF, UniRef:UniRef100_W8U5J3, UniRef:UniRef50_Q49Y17, UniRef:UniRef90_A0A0H3JQ86
5	cds	252773	253762	+	KGFJFE_07530	floA	flotillin-like protein FloA	COG:COG4864, COG:S, GO:0005886, GO:0016021, GO:0045121, RefSeq:WP_000492114.1, SO:0001217, UniParc:UPI00000542B3, UniRef:UniRef100_Q2FGF0, UniRef:UniRef50_P54466, UniRef:UniRef90_Q49Y16
5	cds	253779	254477	+	KGFJFE_07535		iron transporter	RefSeq:WP_000110603.1, SO:0001217, UniParc:UPI00000542B4, UniRef:UniRef100_X5DST2, UniRef:UniRef50_X5DST2, UniRef:UniRef90_X5DST2
5	cds	254781	255728	+	KGFJFE_07540	phoH	phosphate starvation-inducible protein PhoH	COG:COG1702, COG:T, KEGG:K06217, RefSeq:WP_001117767.1, SO:0001217, UniParc:UPI00000D7657, UniRef:UniRef100_A0A7U7EZD1, UniRef:UniRef50_P46343, UniRef:UniRef90_A0A115CVC0
5	cds	255729	256196	+	KGFJFE_07545	ybeY	rRNA maturation RNase YbeY	COG:COG0319, COG:J, EC:3.1.-.-, GO:0004222, GO:0004521, GO:0005737, GO:0006364, GO:0008270, RefSeq:WP_000494130.1, SO:0001217, UniParc:UPI00003B170D, UniRef:UniRef100_Q2YT09, UniRef:UniRef50_Q8CSD3, UniRef:UniRef90_Q6G8Z7
5	cds	256199	256543	+	KGFJFE_07550	ybeY	rRNA maturation RNase YbeY	RefSeq:WP_000819532.1, SO:0001217, UniParc:UPI00000542B7, UniRef:UniRef100_A0A380DVR3, UniRef:UniRef50_A0A380DVR3, UniRef:UniRef90_A0A380DVR3
5	cds	256554	256958	+	KGFJFE_07555	cdd	cytidine deaminase	COG:COG0295, COG:F, RefSeq:WP_000121871.1, SO:0001217, UniParc:UPI00003B170C, UniRef:UniRef100_A0A0U1MNR0, UniRef:UniRef50_B9THQ2, UniRef:UniRef90_A0A0U1MNR0
5	cds	256959	257858	+	KGFJFE_07560	era	GTPase Era	COG:COG1159, COG:J, GO:0003924, GO:0005525, GO:0005737, GO:0005886, GO:0042274, GO:0070181, RefSeq:WP_000134765.1, SO:0001217, UniParc:UPI000012A100, UniRef:UniRef100_A7X2W5, UniRef:UniRef50_P42182, UniRef:UniRef90_Q2FY06
5	cds	257886	258632	+	KGFJFE_07565	recO	DNA repair protein RecO	COG:COG1381, COG:L, GO:0006281, GO:0006310, KEGG:K03584, RefSeq:WP_014532490.1, SO:0001217, UniParc:UPI0001C11F97, UniRef:UniRef100_A0A0E0VPG9, UniRef:UniRef50_Q49Y09, UniRef:UniRef90_Q2FGF7
5	cds	258783	260174	-	KGFJFE_07570	glyQS	glycine--tRNA ligase	COG:COG0423, COG:J, EC:6.1.1.14, GO:0004820, GO:0005524, GO:0005737, GO:0006426, GO:0046983, KEGG:K01880, RefSeq:WP_001030080.1, SO:0001217, UniParc:UPI000002E8EC, UniRef:UniRef100_A7X2W2, UniRef:UniRef50_Q49Y08, UniRef:UniRef90_Q4L6R5
5	cds	260641	261132	+	KGFJFE_07575	glpR	transcriptional repressor CcpN	COG:COG1349, COG:KG, SO:0001217, UniParc:UPI00019F4D82, UniRef:UniRef100_A0A506TNK9, UniRef:UniRef50_O34994, UniRef:UniRef90_A0A168EW62
5	cds	261143	261961	+	KGFJFE_07580	ppsR	Putative pyruvate, phosphate dikinase regulatory protein	COG:COG1806, COG:T, EC:2.7.11.32, EC:2.7.4.27, GO:0004674, GO:0005524, GO:0006468, GO:0006470, GO:0016776, GO:0043531, RefSeq:WP_000411298.1, SO:0001217, UniParc:UPI00000D786D, UniRef:UniRef100_A7X2W0, UniRef:UniRef50_Q65H78, UniRef:UniRef90_Q2FGG0
5	cds	262022	263821	+	KGFJFE_07585	dnaG	DNA primase	COG:COG0358, COG:L, EC:2.7.7.101, GO:0000428, GO:0003677, GO:0003678, GO:0003896, GO:0005524, GO:0008270, GO:1990077, RefSeq:WP_001217255.1, SO:0001217, UniParc:UPI0001C11F96, UniRef:UniRef100_A0A2S6DT68, UniRef:UniRef50_O05338, UniRef:UniRef90_O05338
6	cds	79	1140	-	KGFJFE_07590	pfoR	Phosphotransferase system, EIIC	COG:COG3641, COG:T, KEGG:K07035, SO:0001217, UniRef:UniRef50_A0A0D3Q8L2, UniRef:UniRef90_A0A0D3Q8L2
6	tRNA	1686	1769	-	KGFJFE_07595	Leu_trna	tRNA-Leu	SO:0000264
6	tRNA	1808	1882	-	KGFJFE_07600	Gly_trna	tRNA-Gly	SO:0000260
6	tRNA	1896	1970	-	KGFJFE_07605	Gly_trna	(pseudo) (pseudo) tRNA-Gly	SO:0000260
6	tRNA	1986	2060	-	KGFJFE_07610	Gly_trna	tRNA-Gly	SO:0000260
6	tRNA	2068	2141	-	KGFJFE_07615	Cys_trna	tRNA-Cys	SO:0000258
6	tRNA	2147	2218	-	KGFJFE_07620	Gln_trna	tRNA-Gln	SO:0000261
6	tRNA	2230	2302	-	KGFJFE_07625	His_trna	tRNA-His	SO:0000262
6	tRNA	2305	2378	-	KGFJFE_07630	Trp_trna	tRNA-Trp	SO:0000271
6	tRNA	2394	2474	-	KGFJFE_07635	Tyr_trna	tRNA-Tyr	SO:0000272
6	tRNA	2480	2555	-	KGFJFE_07640	Thr_trna	tRNA-Thr	SO:0000270
6	tRNA	2563	2635	-	KGFJFE_07645	Phe_trna	tRNA-Phe	SO:0000267
6	tRNA	2654	2729	-	KGFJFE_07650	Asp_trna	tRNA-Asp	SO:0000256
6	tRNA	2739	2812	-	KGFJFE_07655	fMet_trna	tRNA-fMet	SO:0000266
6	tRNA	2827	2919	-	KGFJFE_07660	Ser_trna	tRNA-Ser	SO:0000269
6	tRNA	2958	3033	-	KGFJFE_07665	Asp_trna	tRNA-Asp	SO:0000256
6	tRNA	3044	3133	-	KGFJFE_07670	Ser_trna	tRNA-Ser	SO:0000269
6	tRNA	3143	3216	-	KGFJFE_07675	Ile2_trna	tRNA-Ile2	SO:0000263
6	tRNA	3245	3318	-	KGFJFE_07680	Met_trna	tRNA-Met	SO:0000266
6	tRNA	3340	3415	-	KGFJFE_07685	Ala_trna	tRNA-Ala	SO:0000254
6	tRNA	3433	3506	-	KGFJFE_07690	Pro_trna	tRNA-Pro	SO:0000268
6	tRNA	3516	3589	-	KGFJFE_07695	Arg_trna	tRNA-Arg	SO:0001036
6	tRNA	3608	3696	-	KGFJFE_07700	Leu_trna	tRNA-Leu	SO:0000264
6	tRNA	3707	3781	-	KGFJFE_07705	Gly_trna	tRNA-Gly	SO:0000260
6	tRNA	3785	3866	-	KGFJFE_07710	Leu_trna	tRNA-Leu	SO:0000264
6	tRNA	3870	3945	-	KGFJFE_07715	Lys_trna	tRNA-Lys	SO:0000265
6	tRNA	3951	4026	-	KGFJFE_07720	Thr_trna	tRNA-Thr	SO:0000270
6	tRNA	4043	4118	-	KGFJFE_07725	Val_trna	tRNA-Val	SO:0000273
6	rRNA	4130	4244	-	KGFJFE_07730	5S_rrna	5S ribosomal RNA	GO:0003735, GO:0005840, RFAM:RF00001, SO:0000652
6	cds	4802	6289	-	KGFJFE_07735	lysS	lysine--tRNA ligase	COG:COG1190, COG:J, EC:6.1.1.6, GO:0000287, GO:0003676, GO:0004824, GO:0005524, GO:0005737, GO:0006430, RefSeq:WP_001288202.1, SO:0001217, UniParc:UPI00000CA95E, UniRef:UniRef100_A7WYS8, UniRef:UniRef50_Q839A8, UniRef:UniRef90_A7WYS8
6	cds	6829	7305	-	KGFJFE_07740	folK	2-amino-4-hydroxy-6-hydroxymethyldihydropteridine diphosphokinase	COG:COG0801, COG:H, RefSeq:WP_000613718.1, SO:0001217, UniParc:UPI00005FE2A0, UniRef:UniRef100_A0A0C2H865, UniRef:UniRef50_X5EH84, UniRef:UniRef90_A0A0C2H865
6	cds	7302	7667	-	KGFJFE_07745	folB	dihydroneopterin aldolase	COG:COG1539, COG:H, EC:4.1.2.25, GO:0004150, GO:0016853, GO:0046654, GO:0046656, RefSeq:WP_001154301.1, SO:0001217, UniParc:UPI0001C11D00, UniRef:UniRef100_A0A0E0VMU9, UniRef:UniRef50_Q5HIG0, UniRef:UniRef90_Q5HIG0
6	cds	7645	8448	-	KGFJFE_07750	folP	dihydropteroate synthase	COG:COG0294, COG:H, EC:2.5.1.15, GO:0004156, GO:0046654, GO:0046656, GO:0046872, RefSeq:WP_000167935.1, SO:0001217, UniParc:UPI0001C11CFF, UniRef:UniRef100_A0A0E0VLF1, UniRef:UniRef50_P64141, UniRef:UniRef90_P64141
6	cds	8664	9596	-	KGFJFE_07755	cysK	cysteine synthase A	COG:COG0031, COG:E, EC:2.5.1.47, GO:0004124, GO:0006535, RefSeq:WP_000057594.1, SO:0001217, UniParc:UPI00000D7812, UniRef:UniRef100_Q5HIG2, UniRef:UniRef50_P37887, UniRef:UniRef90_Q5HRP1
6	cds	9775	10656	-	KGFJFE_07760	hslO	Hsp33 family molecular chaperone HslO	COG:COG1281, COG:O, GO:0005737, GO:0006457, GO:0051082, RefSeq:WP_000148602.1, SO:0001217, UniParc:UPI0001C11CFE, UniRef:UniRef100_A0A224AUQ7, UniRef:UniRef50_Q65PF0, UniRef:UniRef90_Q2FJC9
6	cds	10885	12978	-	KGFJFE_07765	ftsH	ATP-dependent zinc metalloprotease FtsH	COG:COG0465, COG:O, KEGG:K04083, RefSeq:WP_001167888.1, SO:0001217, UniParc:UPI000002EA3A, UniRef:UniRef100_A0A4T9YSX2, UniRef:UniRef50_P37476, UniRef:UniRef90_A0A0E7WS66
6	cds	13236	13775	-	KGFJFE_07770	hpt	hypoxanthine phosphoribosyltransferase	COG:COG0634, COG:F, EC:2.4.2.8, GO:0000166, GO:0004422, GO:0005737, GO:0006166, GO:0032263, GO:0032264, GO:0046872, GO:0052657, RefSeq:WP_000551288.1, SO:0001217, UniParc:UPI0001C11CFD, UniRef:UniRef100_A0A0E0VMU3, UniRef:UniRef50_P37472, UniRef:UniRef90_Q5HRP4
6	cds	13780	15075	-	KGFJFE_07775	tilS	tRNA(Ile)-lysidine synthase	COG:COG0037, COG:J, EC:6.3.4.19, GO:0005524, GO:0005737, GO:0006400, GO:0016879, RefSeq:WP_001176706.1, SO:0001217, UniParc:UPI0001C11CFC, UniRef:UniRef100_A0A224B0M7, UniRef:UniRef50_Q5HRP5, UniRef:UniRef90_Q99W94
6	cds	15255	15656	-	KGFJFE_07780	yabR	S1 domain-containing RNA-binding protein	COG:COG1098, COG:R, RefSeq:WP_000021445.1, SO:0001217, UniParc:UPI0000054639, UniRef:UniRef100_W8TRX1, UniRef:UniRef50_W8TRX1, UniRef:UniRef90_W8TRX1
6	cds	15761	16153	-	KGFJFE_07785	ftsB	cell division protein DivIC	COG:COG2919, COG:D, RefSeq:WP_000792417.1, SO:0001217, UniParc:UPI000005463B, UniRef:UniRef100_W8UT59, UniRef:UniRef50_W8UT59, UniRef:UniRef90_W8UT59
6	cds	16171	16434	-	KGFJFE_07790	hslR	Uncharacterized protein YabO	COG:COG1188, COG:J, KEGG:K04762, RefSeq:WP_001234988.1, SO:0001217, UniParc:UPI000005463C, UniRef:UniRef100_W8U6C6, UniRef:UniRef50_P37557, UniRef:UniRef90_W8U6C6
6	cds	16431	17624	-	KGFJFE_07795	yabN	nucleotide pyrophosphohydrolase	COG:COG3956, COG:R, KEGG:K02499, RefSeq:WP_000951452.1, SO:0001217, UniParc:UPI0001C11CFB, UniRef:UniRef100_A0A0E0VMT9, UniRef:UniRef50_A0A240AB46, UniRef:UniRef90_A0A380DL55
6	cds	17624	19150	-	KGFJFE_07800	spoVB	polysaccharide biosynthesis protein	COG:COG5841, COG:D, RefSeq:WP_000680753.1, SO:0001217, UniParc:UPI0001C11CFA, UniRef:UniRef100_A0A0E0VLE1, UniRef:UniRef50_A0A0D3Q551, UniRef:UniRef90_A0A0D3Q551
6	cds	19140	22646	-	KGFJFE_07805	mfd	transcription-repair coupling factor	COG:COG1197, COG:LK, EC:3.6.4.-, EC:5.6.2.4, GO:0000716, GO:0003684, GO:0004386, GO:0005524, GO:0005737, GO:0006355, GO:0016787, KEGG:K03723, RefSeq:WP_000154249.1, SO:0001217, UniParc:UPI0001C11CF9, UniRef:UniRef100_A0A2S6DBV2, UniRef:UniRef50_Q49V12, UniRef:UniRef90_Q99WA0
6	cds	22646	23218	-	KGFJFE_07810	pth	aminoacyl-tRNA hydrolase	COG:COG0193, COG:J, EC:3.1.1.29, GO:0004045, GO:0005737, GO:0006412, RefSeq:WP_000649791.1, SO:0001217, UniParc:UPI00000013BE, UniRef:UniRef100_A7WYQ5, UniRef:UniRef50_P37470, UniRef:UniRef90_A7WYQ5
6	cds	23529	24182	-	KGFJFE_07815	rplY	50S ribosomal protein L25/general stress protein Ctc	COG:COG1825, COG:J, GO:0003735, GO:0005840, GO:0006412, GO:0008097, RefSeq:WP_000157650.1, SO:0001217, UniParc:UPI00000D768D, UniRef:UniRef100_Q2FJE0, UniRef:UniRef50_Q2FJE0, UniRef:UniRef90_Q2FJE0
6	cds	24332	25297	-	KGFJFE_07820	prs	ribose-phosphate diphosphokinase	COG:COG0462, COG:F, EC:2.7.6.1, GO:0000287, GO:0004749, GO:0005524, GO:0005737, GO:0006015, GO:0009156, GO:0009165, GO:0016301, GO:0016310, RefSeq:WP_000933774.1, SO:0001217, UniParc:UPI0000054642, UniRef:UniRef100_P65236, UniRef:UniRef50_Q82ZA5, UniRef:UniRef90_Q49V09
6	cds	25444	26796	-	KGFJFE_07825	glmU	bifunctional UDP-N-acetylglucosamine diphosphorylase/glucosamine-1-phosphate N-acetyltransferase GlmU	COG:COG1207, COG:M, EC:2.3.1.157, EC:2.7.7.23, GO:0000287, GO:0000902, GO:0003977, GO:0005737, GO:0006048, GO:0008360, GO:0009245, GO:0009252, GO:0019134, GO:0071555, KEGG:K04042, RefSeq:WP_001252518.1, SO:0001217, UniParc:UPI0001C11CF8, UniRef:UniRef100_A0A0E0VLD2, UniRef:UniRef50_P14192, UniRef:UniRef90_Q2YVU6
6	cds	27138	27440	-	KGFJFE_07830	spoVG	septation regulator SpoVG	COG:COG2088, COG:D, GO:0000917, GO:0030435, KEGG:K06412, RefSeq:WP_000868999.1, SO:0001217, UniParc:UPI0000054645, UniRef:UniRef100_A6TYX2, UniRef:UniRef50_P28015, UniRef:UniRef90_Q5HRQ7
6	cds	27512	27892	-	KGFJFE_07835	ridA	reactive intermediate/imine deaminase	COG:COG0251, COG:V, RefSeq:WP_000691771.1, SO:0001217, UniParc:UPI0001C11CF7, UniRef:UniRef100_A0A2S6D5K2, UniRef:UniRef50_A0A0D6XNV1, UniRef:UniRef90_A0A2S6D5K2
6	cds	27909	28733	-	KGFJFE_07840	purR	pur operon repressor	COG:COG0503, COG:F, KEGG:K09685, RefSeq:WP_001269643.1, SO:0001217, UniParc:UPI0000054647, UniRef:UniRef100_A0A380DJ37, UniRef:UniRef50_A0A060MPM6, UniRef:UniRef90_A0A1L8Y8F7
6	cds	28747	29595	-	KGFJFE_07845	ispE	4-(cytidine 5'-diphospho)-2-C-methyl-D-erythritol kinase	COG:COG1947, COG:I, EC:2.7.1.148, GO:0005524, GO:0016114, GO:0016310, GO:0050515, KEGG:K00919, RefSeq:WP_000638878.1, SO:0001217, UniParc:UPI0001C11CF6, UniRef:UniRef100_A0A2S6DT04, UniRef:UniRef50_Q5HRR0, UniRef:UniRef90_Q6GJH6
6	cds	29906	30169	-	KGFJFE_07850		Biofilm formation stimulator VEG	COG:COG4466, COG:S, RefSeq:WP_001126664.1, SO:0001217, UniParc:UPI0000054649, UniRef:UniRef100_A0A0D1K364, UniRef:UniRef50_A0A0D1K364, UniRef:UniRef90_A0A0D1K364
6	cds	30269	31162	-	KGFJFE_07855	rsmA	16S rRNA (adenine(1518)-N(6)/adenine(1519)-N(6))-dimethyltransferase RsmA	COG:COG0030, COG:J, EC:2.1.1.182, GO:0003723, GO:0005737, GO:0052908, RefSeq:WP_000886500.1, SO:0001217, UniParc:UPI000012E0C1, UniRef:UniRef100_A7WYP0, UniRef:UniRef50_Q2YVV2, UniRef:UniRef90_Q2YVV2
6	cds	31173	31709	-	KGFJFE_07860	rnmV	ribonuclease M5	COG:COG1658, COG:J, EC:3.1.26.8, GO:0005737, GO:0006364, GO:0019843, GO:0043822, GO:0046872, KEGG:K05985, RefSeq:WP_000700080.1, SO:0001217, UniParc:UPI000005464C, UniRef:UniRef100_Q2G0T1, UniRef:UniRef50_Q2G0T1, UniRef:UniRef90_Q2G0T1
6	cds	31876	32649	-	KGFJFE_07865	tatD	hydrolase TatD	COG:COG0084, COG:N, EC:3.1.21.-, KEGG:K03424, RefSeq:WP_000904312.1, SO:0001217, UniParc:UPI0000047408, UniRef:UniRef100_W8U6D8, UniRef:UniRef50_P37545, UniRef:UniRef90_W8U6D8
6	cds	32680	34653	-	KGFJFE_07870	metG	methionine--tRNA ligase	COG:COG0143, COG:J, EC:6.1.1.10, GO:0000049, GO:0004825, GO:0005524, GO:0005737, GO:0006431, RefSeq:WP_001051139.1, SO:0001217, UniParc:UPI0001C11CF5, UniRef:UniRef100_A0A224AUP1, UniRef:UniRef50_P23920, UniRef:UniRef90_P67578
6	cds	34938	35777	-	KGFJFE_07875	rsmI	16S rRNA (cytidine(1402)-2'-O)-methyltransferase	COG:COG0313, COG:J, RefSeq:WP_000279915.1, SO:0001217, UniParc:UPI0001C12193, UniRef:UniRef100_A0A2S6DT22, UniRef:UniRef50_A0A380G2A0, UniRef:UniRef90_W8TP29
6	cds	35779	36027	-	KGFJFE_07880	yhbQ	UPF0213 protein SACOL0530	COG:COG2827, COG:L, RefSeq:WP_000377064.1, SO:0001217, UniParc:UPI000005464F, UniRef:UniRef100_Q2YVV7, UniRef:UniRef50_Q2YVV7, UniRef:UniRef90_Q2YVV7
6	cds	36020	36745	-	KGFJFE_07885	trmN6	SAM-dependent methyltransferase	COG:COG4123, COG:J, RefSeq:WP_000910693.1, SO:0001217, UniParc:UPI0001C12192, UniRef:UniRef100_A0A2S6DT13, UniRef:UniRef50_A0A380F8D9, UniRef:UniRef90_A0A0U1MFR2
6	cds	37019	37366	-	KGFJFE_07890	yabA	DNA replication initiation control protein YabA	COG:COG4467, COG:L, GO:0006260, RefSeq:WP_000375686.1, SO:0001217, UniParc:UPI00000D9CA0, UniRef:UniRef100_Q2YVV9, UniRef:UniRef50_Q49UZ5, UniRef:UniRef90_Q2YVV9
6	cds	37383	38186	-	KGFJFE_07895	yaaT	signal peptidase II	COG:COG1774, COG:T, RefSeq:WP_001134191.1, SO:0001217, UniParc:UPI0001AE83BC, UniRef:UniRef100_A0A0C2HX83, UniRef:UniRef50_A0A7U7IEC9, UniRef:UniRef90_A0A7U7IEC9
6	cds	38187	39113	-	KGFJFE_07900	holB	DNA polymerase III subunit delta'	COG:COG0470, COG:L, RefSeq:WP_000344326.1, SO:0001217, UniParc:UPI0001C12191, UniRef:UniRef100_A0A224B1G6, UniRef:UniRef50_A0A5F0TXJ7, UniRef:UniRef90_X5DU21
6	cds	39327	39656	-	KGFJFE_07905	darA	Cyclic-di-AMP receptor	COG:COG3870, COG:T, RefSeq:WP_000781979.1, SO:0001217, UniParc:UPI0000054655, UniRef:UniRef100_A0A0D1JF17, UniRef:UniRef50_A0A0D1JF17, UniRef:UniRef90_A0A0D1JF17
6	cds	39684	40301	-	KGFJFE_07910	tmk	dTMP kinase	COG:COG0125, COG:F, EC:2.7.4.9, GO:0004798, GO:0005524, GO:0006233, GO:0006235, GO:0016310, RefSeq:WP_001272126.1, SO:0001217, UniParc:UPI000012E109, UniRef:UniRef100_A7WYM2, UniRef:UniRef50_A7WYM2, UniRef:UniRef90_A7WYM2
6	cds	40303	41640	-	KGFJFE_07915	ldcC	lysine decarboxylase	COG:COG1982, COG:E, RefSeq:WP_000812828.1, SO:0001217, UniParc:UPI0001C12190, UniRef:UniRef100_A0A2S6DT38, UniRef:UniRef50_A0A2K4AI60, UniRef:UniRef90_A0A2K4AI60
6	rRNA	42596	42710	-	KGFJFE_07920	5S_rrna	5S ribosomal RNA	GO:0003735, GO:0005840, RFAM:RF00001, SO:0000652
6	rRNA	42784	45706	-	KGFJFE_07925	23S_rrna	23S ribosomal RNA	GO:0003735, GO:0005840, RFAM:RF02541, SO:0001001
6	rRNA	46057	47608	-	KGFJFE_07930	16S_rrna	16S ribosomal RNA	GO:0003735, GO:0005840, RFAM:RF00177, SO:0001000
6	cds	48463	49059	-	KGFJFE_07935	recR	recombination mediator RecR	COG:COG0353, COG:L, GO:0003677, GO:0006281, GO:0006310, GO:0046872, RefSeq:WP_000559156.1, SO:0001217, UniParc:UPI0000054500, UniRef:UniRef100_Q2FJG2, UniRef:UniRef50_P24277, UniRef:UniRef90_Q6GJJ3
6	cds	49066	49383	-	KGFJFE_07940		YbaB/EbfC family nucleoid-associated protein	GO:0003677, GO:0005737, GO:0043590, RefSeq:WP_001213992.1, SO:0001217, UniParc:UPI0000054501, UniRef:UniRef100_Q4L3D5, UniRef:UniRef50_Q49UY8, UniRef:UniRef90_Q49UY8
6	cds	49473	51170	-	KGFJFE_07945	dnaX	DNA polymerase III subunit gamma/tau	COG:COG2812, COG:L, RefSeq:WP_001109049.1, SO:0001217, UniParc:UPI0001C1218F, UniRef:UniRef100_A0A454H2X6, UniRef:UniRef50_A0A380CSL0, UniRef:UniRef90_A0A2K4AJ05
6	cds	51239	51763	-	KGFJFE_07950	yhbS	GNAT family N-acetyltransferase	COG:COG3153, COG:R, RefSeq:WP_001167828.1, SO:0001217, UniParc:UPI0000054503, UniRef:UniRef100_W8UT87, UniRef:UniRef50_A0A2G7HZP6, UniRef:UniRef90_W8UT87
6	ncRNA	52073	52342	-	KGFJFE_07955	Bacteria_large_SRP	Bacterial large signal recognition particle RNA	RFAM:RF01854, SO:0000655
6	ncRNA	52125	52224	-	KGFJFE_07960	Bacteria_small_SRP	Bacterial small signal recognition particle RNA	RFAM:RF00169, SO:0000655
6	cds	52404	53132	-	KGFJFE_07965	treR	trehalose operon repressor	COG:COG2188, COG:K, RefSeq:WP_001118673.1, SO:0001217, UniParc:UPI0001C1218E, UniRef:UniRef100_A0A0E0VMQ6, UniRef:UniRef50_A0A192F4G2, UniRef:UniRef90_A0A0S2JAW7
6	cds	53157	54797	-	KGFJFE_07970	treC	alpha,alpha-phosphotrehalase	COG:COG0366, COG:G, RefSeq:WP_000031489.1, SO:0001217, UniParc:UPI0001C1218D, UniRef:UniRef100_A0A2S6DG70, UniRef:UniRef50_A0A1C7FDU5, UniRef:UniRef90_A0A0E8IZU7
6	cds	54861	56288	-	KGFJFE_07975	treB	PTS trehalose transporter subunit IIBC	COG:COG1264, COG:G, EC:2.7.1.201, KEGG:K02819, RefSeq:WP_000279371.1, SO:0001217, UniParc:UPI0001C1218C, UniRef:UniRef100_A0A0E0VM20, UniRef:UniRef50_A0A0U1ME77, UniRef:UniRef90_A0A0U1ME77
6	tRNA	56760	56852	-	KGFJFE_07980	Ser_trna	tRNA-Ser	SO:0000269
6	cds	57122	58585	-	KGFJFE_07985	gltD	glutamate synthase	COG:COG0493, COG:ER, RefSeq:WP_000503590.1, SO:0001217, UniParc:UPI00000CAD83, UniRef:UniRef100_A0A0D1HNS8, UniRef:UniRef50_A0A0D6G8G4, UniRef:UniRef90_A0A0D6G8G4
6	cds	58603	63102	-	KGFJFE_07990	gltB	glutamate synthase large subunit	COG:COG0070, COG:E, RefSeq:WP_000551379.1, SO:0001217, UniParc:UPI0001C1218B, UniRef:UniRef100_A0A454H2W1, UniRef:UniRef50_A0A380FAI5, UniRef:UniRef90_A0A2X2M5G2
6	cds	63283	64167	+	KGFJFE_07995	lysR	LysR family transcriptional regulator	COG:COG0583, COG:K, RefSeq:WP_000403905.1, SO:0001217, UniParc:UPI0001C1218A, UniRef:UniRef100_A0A229LW02, UniRef:UniRef50_C5QPK0, UniRef:UniRef90_A0A0H2WXW3
6	cds	64288	65400	+	KGFJFE_08000		YibE/F-like protein	COG:COG5438, COG:S, RefSeq:WP_000877426.1, SO:0001217, UniParc:UPI0001C12189, UniRef:UniRef100_A0A7H2N257, UniRef:UniRef50_Q49UX9, UniRef:UniRef90_W8U1K0
6	cds	65397	66179	+	KGFJFE_08005		YibE/F-like protein	COG:COG5438, COG:S, RefSeq:WP_000994678.1, SO:0001217, UniParc:UPI000005450F, UniRef:UniRef100_A0A8G2HYJ6, UniRef:UniRef50_A0A380G3T8, UniRef:UniRef90_A0A2K4AJ06
6	cds	66346	66831	-	KGFJFE_08010	rimI	GNAT family N-acetyltransferase	COG:COG0456, COG:J, RefSeq:WP_000183663.1, SO:0001217, UniParc:UPI0001C12188, UniRef:UniRef100_A0A0E0VN10, UniRef:UniRef50_A0A2S6D5S9, UniRef:UniRef90_A0A2S6D5S9
6	cds	66821	67216	-	KGFJFE_08015	mutT	DNA mismatch repair protein MutT	COG:COG0494, COG:V, RefSeq:WP_000588520.1, SO:0001217, UniParc:UPI0001C12187, UniRef:UniRef100_A0A0E0VLI6, UniRef:UniRef50_S2XBR6, UniRef:UniRef90_T1Y6R5
6	cds	67366	67635	+	KGFJFE_08020		hypothetical protein	RefSeq:WP_001129473.1, SO:0001217, UniParc:UPI0000054512, UniRef:UniRef100_A0A0H3JKV9, UniRef:UniRef50_A0A0M2NRU6, UniRef:UniRef90_A0A0H3JKV9
6	cds	67822	68847	-	KGFJFE_08025	aaa	autolysin/adhesin Aaa	EC:3.5.1.28, GO:0000917, GO:0005576, GO:0008152, GO:0008745, GO:0009986, GO:0019835, GO:0042742, GO:0071555, RefSeq:WP_001825912.1, SO:0001217, UniParc:UPI000255096A, UniRef:UniRef100_A0A7I8NKV2, UniRef:UniRef50_Q6GJK9, UniRef:UniRef90_Q2YVT4
6	cds	69159	70001	-	KGFJFE_08030	gmpC	dipeptide ABC transporter glycylmethionine-binding lipoprotein	COG:COG1464, COG:P, RefSeq:WP_031918401.1, SO:0001217, UniParc:UPI000449EA13, UniRef:UniRef100_UPI000449EA13, UniRef:UniRef50_A0A133QFL3, UniRef:UniRef90_A0A6B1RUQ9
6	cds	70038	70697	-	KGFJFE_08035	metP	methionine ABC transporter permease	COG:COG2011, COG:E, RefSeq:WP_000467996.1, SO:0001217, UniParc:UPI0001C12184, UniRef:UniRef100_A0A2S6DSN1, UniRef:UniRef50_W8TS06, UniRef:UniRef90_W8TS06
6	cds	70701	71726	-	KGFJFE_08040	metN1	Methionine import ATP-binding protein MetN 1	COG:COG1135, COG:E, EC:7.4.2.11, GO:0005524, GO:0005886, GO:0033232, RefSeq:WP_000569276.1, SO:0001217, UniParc:UPI0003858387, UniRef:UniRef100_A0A0E0VLI2, UniRef:UniRef50_Q5HRU5, UniRef:UniRef90_Q99WE1
6	cds	71991	73133	-	KGFJFE_08045	metC	bifunctional cystathionine gamma-lyase/homocysteine desulfhydrase	COG:COG0626, COG:E, EC:4.4.1.1, EC:4.4.1.2, KEGG:K17217, RefSeq:WP_001036665.1, SO:0001217, UniParc:UPI0001C12182, UniRef:UniRef100_A0A0E0VMP3, UniRef:UniRef50_X5E0F1, UniRef:UniRef90_X5E0F1
6	cds	73126	74082	-	KGFJFE_08050	cysK	cysteine synthase	COG:COG0031, COG:E, SO:0001217, UniParc:UPI000255096D, UniRef:UniRef100_A0A0E0VL87, UniRef:UniRef50_A0A0D6XSU1, UniRef:UniRef90_A0A0U1ME23
6	cds	74248	75585	-	KGFJFE_08055	yocR	sodium-dependent transporter	COG:COG0733, COG:R, RefSeq:WP_000828720.1, SO:0001217, UniParc:UPI00045351F0, UniRef:UniRef100_A0A2S6DSM5, UniRef:UniRef50_B9E937, UniRef:UniRef90_Q2G0V5
6	cds	75958	76692	-	KGFJFE_08060	yvaK	carboxylesterase	COG:COG1647, COG:Q, RefSeq:WP_001220803.1, SO:0001217, UniParc:UPI0001C1217F, UniRef:UniRef100_A0A0E0VN01, UniRef:UniRef50_A0A380HAT1, UniRef:UniRef90_X5DUZ9
6	cds	76729	77403	-	KGFJFE_08065	pgpB	PAP2 family protein	COG:COG0671, COG:I, RefSeq:WP_000565777.1, SO:0001217, UniParc:UPI0001C1217E, UniRef:UniRef100_A0A0E0VLH5, UniRef:UniRef50_G5JLF2, UniRef:UniRef90_A0A133PZE0
6	cds	78087	78449	-	KGFJFE_08070	mpsC	Na+-translocating membrane putative-generating system (MpsC)	COG:C, COG:COG5609, RefSeq:WP_000831495.1, SO:0001217, UniParc:UPI000005451F, UniRef:UniRef100_A0A7I0YLB8, UniRef:UniRef50_A0A7U7PXA8, UniRef:UniRef90_A0A7U7PXA8
6	cds	78611	81316	-	KGFJFE_08075	dabA	putative inorganic carbon transporter subunit DabA	COG:C, COG:COG3002, GO:0005886, GO:0008270, KEGG:K09822, RefSeq:WP_000211533.1, SO:0001217, UniParc:UPI0001C1217C, UniRef:UniRef100_A0A2S6DSN3, UniRef:UniRef50_Q2G0W1, UniRef:UniRef90_Q2G0W1
6	cds	81329	82813	-	KGFJFE_08080	nuoL	NADH dehydrogenase subunit 5	COG:C, COG:COG1009, RefSeq:WP_000948292.1, SO:0001217, UniParc:UPI0001C12145, UniRef:UniRef100_A0A2S6DG36, UniRef:UniRef50_A0A0D6G9U1, UniRef:UniRef90_A0A0D6G9U1
6	sorf	83334	83399	+	KGFJFE_08085	psmA1	Phenol-soluble modulin alpha 1 peptide	GO:0019835, RefSeq:WP_014373781.1, SO:0001217, UniParc:UPI00015FD704, UniRef:UniRef100_P0C7X8, UniRef:UniRef50_P0C7X8, UniRef:UniRef90_P0C7X8
6	sorf	83431	83496	+	KGFJFE_08090	psmA2	Phenol-soluble modulin alpha 2 peptide	GO:0019835, RefSeq:WP_014373780.1, SO:0001217, UniParc:UPI00015FD703, UniRef:UniRef100_P0C7Z0, UniRef:UniRef50_P0C7Z0, UniRef:UniRef90_P0C7Z0
6	sorf	83548	83616	+	KGFJFE_08095	psmA3	Phenol-soluble modulin alpha 3 peptide	GO:0019835, RefSeq:WP_014373779.1, SO:0001217, UniParc:UPI000161A449, UniRef:UniRef100_P0C802, UniRef:UniRef50_P0C802, UniRef:UniRef90_P0C802
6	ncRNA	83652	83807	+	KGFJFE_08100	sau-41	Staphylococcus sRNA sau-41	RFAM:RF02390, SO:0000655
6	sorf	83680	83742	+	KGFJFE_08105	psmA4	Phenol-soluble modulin alpha 4 peptide	GO:0019835, RefSeq:WP_014532416.1, SO:0001217, UniParc:UPI000161A44A, UniRef:UniRef100_P0C815, UniRef:UniRef50_P0C815, UniRef:UniRef90_P0C815
6	cds	84401	85603	-	KGFJFE_08110	yejR	cobalamin biosynthesis protein CobW	COG:COG0523, COG:R, RefSeq:WP_001062981.1, SO:0001217, UniParc:UPI0001C12144, UniRef:UniRef100_A0A2S6DSM6, UniRef:UniRef50_P94400, UniRef:UniRef90_A0A0E7SEU0
6	cds	85801	85995	+	KGFJFE_08115		hypothetical protein	RefSeq:WP_000899734.1, SO:0001217, UniParc:UPI00003B140E, UniRef:UniRef100_A0A5F0HJ68, UniRef:UniRef50_A0A0E0VLZ7, UniRef:UniRef90_A0A5F0HJ68
6	cds	86318	86632	-	KGFJFE_08120		(pseudo) hypothetical protein	RefSeq:WP_000172540.1, SO:0001217, UniParc:UPI0001AE82CD, UniRef:UniRef100_A0A2S6DSL6, UniRef:UniRef50_A0A0E0VMY9, UniRef:UniRef50_A0A0H2CSG8, UniRef:UniRef90_A0A0E0VMY9, UniRef:UniRef90_A0A0H2CSG8
6	cds	86651	86974	-	KGFJFE_08125		Cytosolic protein	RefSeq:WP_000971498.1, SO:0001217, UniParc:UPI0000054529, UniRef:UniRef100_A0A068A5U0, UniRef:UniRef50_A0A380DJ03, UniRef:UniRef90_A0A380DJ03
6	cds	86971	88296	-	KGFJFE_08130		Lipase family protein	RefSeq:WP_000653713.1, SO:0001217, UniParc:UPI0002432EAD, UniRef:UniRef100_A0A6B5BEJ4, UniRef:UniRef50_A0A2K4AIX2, UniRef:UniRef90_A0A2S6D5X3
6	cds	88286	89101	-	KGFJFE_08135	lpl14	Uncharacterized lipoprotein MW0401	GO:0005886, SO:0001217, UniParc:UPI00003B1A5F, UniRef:UniRef100_Q8NY35, UniRef:UniRef50_Q7A7F8, UniRef:UniRef90_Q8NY35
6	cds	89267	89554	-	KGFJFE_08140		Membrane lipoprotein	SO:0001217, UniParc:UPI0001C12142, UniRef:UniRef100_A0A7I8NKQ2, UniRef:UniRef50_T1Y786, UniRef:UniRef90_T1Y786
6	cds	89619	90062	-	KGFJFE_08145		Lipoprotein	SO:0001217, UniParc:UPI00027E5867, UniRef:UniRef100_A0A7I8NKQ1, UniRef:UniRef50_A0A2X2JYE8, UniRef:UniRef90_A0A2X2JYE8
6	cds	90081	90584	-	KGFJFE_08150		Membrane lipoprotein	SO:0001217, UniParc:UPI0001C12140, UniRef:UniRef100_A0A0E0VMY4, UniRef:UniRef50_A0A380DJF9, UniRef:UniRef90_A0A0E0VMY4
6	cds	90663	90881	-	KGFJFE_08155		tandem-type lipoprotein	SO:0001217, UniParc:UPI00027E5866, UniRef:UniRef100_A0A7I8NKQ5, UniRef:UniRef50_Q7A7G1, UniRef:UniRef90_A0A7I8NKQ5
6	cds	90942	91721	-	KGFJFE_08160		tandem-type lipoprotein	RefSeq:WP_001058898.1, SO:0001217, UniParc:UPI0001C1213E, UniRef:UniRef100_A0A2S6DG37, UniRef:UniRef50_Q2YVR0, UniRef:UniRef90_A0A0E0VMN1
6	cds	91749	92534	-	KGFJFE_08165		Uncharacterized lipoprotein SAB0392	GO:0005886, RefSeq:WP_000456132.1, SO:0001217, UniParc:UPI0001C1213D, UniRef:UniRef100_A0A0E0VL64, UniRef:UniRef50_Q8NY39, UniRef:UniRef90_Q2YVQ8
6	cds	92582	93364	-	KGFJFE_08170		tandem-type lipoprotein	RefSeq:WP_000540897.1, SO:0001217, UniParc:UPI00025509CD, UniRef:UniRef100_A0A2S6DG27, UniRef:UniRef50_Q7A7G1, UniRef:UniRef90_A0A2S6DG27
6	cds	93412	94224	-	KGFJFE_08175	lpl2	Uncharacterized lipoprotein SA0397	GO:0005886, SO:0001217, UniParc:UPI0001C1213B, UniRef:UniRef100_A0A0E0VMX9, UniRef:UniRef50_Q8NY39, UniRef:UniRef90_Q7A7G5
6	cds	94561	94869	+	KGFJFE_08180	spn	myeloperoxidase inhibitor SPIN	RefSeq:WP_000669524.1, SO:0001217, UniParc:UPI00000D9C7F, UniRef:UniRef100_A0A2L2E3D0, UniRef:UniRef50_A0A2L2E3D0, UniRef:UniRef90_A0A2L2E3D0
6	cds	94979	96466	-	KGFJFE_08185		FKLRK protein	RefSeq:WP_001208904.1, SO:0001217, UniParc:UPI0001C1213A, UniRef:UniRef100_A0A2S6DRG4, UniRef:UniRef50_A0A0D6GBG7, UniRef:UniRef90_A0A2S6DRG4
6	cds	96488	97168	-	KGFJFE_08190		superantigen-like protein SSL11	KEGG:K23587, RefSeq:WP_000769159.1, SO:0001217, UniParc:UPI0001C12139, UniRef:UniRef100_A0A2S6DG25, UniRef:UniRef50_A8E1U5, UniRef:UniRef90_A0A2S6DG25
6	cds	97570	98748	-	KGFJFE_08195		restriction endonuclease subunit S	RefSeq:WP_000072568.1, SO:0001217, UniParc:UPI0001C12138, UniRef:UniRef100_A0A2S6DG38, UniRef:UniRef50_A0A2S6DG38, UniRef:UniRef90_A0A2S6DG38
6	cds	98741	100297	-	KGFJFE_08200		type I restriction-modification system subunit M	EC:2.1.1.72, KEGG:K03427, RefSeq:WP_000028652.1, SO:0001217, UniParc:UPI0001C12137, UniRef:UniRef100_A0A454H367, UniRef:UniRef50_B1BVR9, UniRef:UniRef90_A0A2P0A6Y7
6	cds	100559	101242	-	KGFJFE_08205		superantigen-like protein SSL10	RefSeq:WP_021285993.1, SO:0001217, UniParc:UPI00038697FA, UniRef:UniRef100_UPI00038697FA, UniRef:UniRef50_Q2G2X7, UniRef:UniRef90_A0A5S9ETH0
6	cds	101609	102307	-	KGFJFE_08210		superantigen-like protein SSL9	RefSeq:WP_000778482.1, SO:0001217, UniParc:UPI0001C12135, UniRef:UniRef100_A0A229LTQ3, UniRef:UniRef50_A0A0D6G9V6, UniRef:UniRef90_A0A229LTQ3
6	cds	102648	103343	-	KGFJFE_08215		superantigen-like protein SSL7	RefSeq:WP_000769826.1, SO:0001217, UniParc:UPI0001C12134, UniRef:UniRef100_A0A2S6DG28, UniRef:UniRef50_Q2G2Y0, UniRef:UniRef90_Q9ZFS5
6	cds	103790	104494	-	KGFJFE_08220		superantigen-like protein SSL5	KEGG:K23587, RefSeq:WP_000784257.1, SO:0001217, UniParc:UPI0001C12133, UniRef:UniRef100_A0A0E0VLY1, UniRef:UniRef50_Q2G1S6, UniRef:UniRef90_A0A5S9I3A8
6	cds	104855	105808	-	KGFJFE_08225		superantigen-like protein SSL3	RefSeq:WP_001242996.1, SO:0001217, UniParc:UPI0001C12132, UniRef:UniRef100_A0A0E0VLE5, UniRef:UniRef50_Q2G0X7, UniRef:UniRef90_A0A0E0VLE5
6	cds	106155	107186	-	KGFJFE_08230		superantigen-like protein SSL3	RefSeq:WP_000702189.1, SO:0001217, UniParc:UPI0001C12131, UniRef:UniRef100_A0A0E0VL48, UniRef:UniRef50_Q2G0X7, UniRef:UniRef90_A0A5S9C5E6
6	cds	107473	108174	-	KGFJFE_08235		superantigen-like protein SSL2	RefSeq:WP_000782833.1, SO:0001217, UniParc:UPI0001C12130, UniRef:UniRef100_A0A454H310, UniRef:UniRef50_A0A7H9C1A9, UniRef:UniRef90_A0A5S9C5C2
6	cds	108458	109138	-	KGFJFE_08240		superantigen-like protein SSL1	KEGG:K11042, RefSeq:WP_000668997.1, SO:0001217, UniParc:UPI0001C1212F, UniRef:UniRef100_A0A0E0VMW5, UniRef:UniRef50_Q2G0X9, UniRef:UniRef90_A0A0E0VMW5
6	cds	109610	110455	+	KGFJFE_08245	ybjT	NAD(P)-dependent oxidoreductase	COG:COG0702, COG:R, RefSeq:WP_001021484.1, SO:0001217, UniParc:UPI0001C1212E, UniRef:UniRef100_A0A2S6DRK2, UniRef:UniRef50_A0A0D0RS60, UniRef:UniRef90_X5DZU0
6	cds	110474	110833	+	KGFJFE_08250		DUF1304 domain-containing protein	COG:COG3759, COG:S, RefSeq:WP_001021573.1, SO:0001217, UniParc:UPI0001C1212D, UniRef:UniRef100_A0A224AUJ6, UniRef:UniRef50_A0A0D6XNS7, UniRef:UniRef90_A0A389VBI1
6	ncRNA-region	111082	111141	-			Staphylococcus aureus small RNA TEG147	RFAM:RF03535, SO:0005836
6	cds	111360	111512	+	KGFJFE_08255		(pseudo) hypothetical protein	RefSeq:WP_000248841.1, SO:0001217, UniParc:UPI0001C1212C, UniRef:UniRef100_A0A0E0VLX2, UniRef:UniRef50_A0A7U7JSJ7, UniRef:UniRef90_A0A0E0VLX2
6	cds	111773	112045	+	KGFJFE_08260	insE	Transposase InsE and inactivated derivatives	COG:COG2963, COG:X, RefSeq:WP_000159786.1, SO:0001217, UniParc:UPI0001C1212B, UniRef:UniRef100_A0A2S6DG06, UniRef:UniRef50_A0A2C9TSB8, UniRef:UniRef90_A0A2C9TSB8
6	cds	112444	113148	+	KGFJFE_08265		growth inhibitor PemK	RefSeq:WP_000041886.1, SO:0001217, UniParc:UPI0001C1212A, UniRef:UniRef100_A0A2S6DCQ0, UniRef:UniRef50_A0A2S6DCQ0, UniRef:UniRef90_A0A2S6DCQ0
6	ncRNA	113180	113277	+	KGFJFE_08270	sau-63	Staphylococcus sRNA sau-63	RFAM:RF02394, SO:0000655
6	cds	113541	114077	+	KGFJFE_08275		hypothetical protein	RefSeq:WP_000551778.1, SO:0001217, UniParc:UPI0001C12129, UniRef:UniRef100_A0A224AZP6, UniRef:UniRef50_A0A0D1GKJ1, UniRef:UniRef90_A0A0D1GKJ1
6	cds	114524	115081	-	KGFJFE_08280		hypothetical protein	SO:0001217, UniRef:UniRef50_A0A0E1VF78, UniRef:UniRef90_A0A8F5DPL6
6	cds	115624	116136	-	KGFJFE_08285		Pathogenicity island protein	RefSeq:WP_031587966.1, SO:0001217, UniParc:UPI000451FD22, UniRef:UniRef100_A0A2Z4N9M0, UniRef:UniRef50_A0A7Z7VTM0, UniRef:UniRef90_A0A2Z4N9M0
6	cds	116229	116342	-	KGFJFE_08290		hypothetical protein	SO:0001217, UniParc:UPI00026C22B4, UniRef:UniRef100_A0A8F5DNI4, UniRef:UniRef50_A0A8F5DNI4, UniRef:UniRef90_A0A8F5DNI4
6	cds	116339	116569	-	KGFJFE_08295		hypothetical protein	RefSeq:WP_001834646.1, SO:0001217, UniParc:UPI00026C22B3, UniRef:UniRef100_A0A8F5DQG0, UniRef:UniRef50_A0A8F5DQG0, UniRef:UniRef90_A0A8F5DQG0
6	cds	116847	118337	-	KGFJFE_08300	vwb	von Willebrand factor binding protein Vwb	RefSeq:WP_031587993.1, SO:0001217, UniParc:UPI00044E2E0C, UniRef:UniRef100_A0A2Z4N9L8, UniRef:UniRef50_A0A7U7PYH9, UniRef:UniRef90_E2FYX5
6	cds	118619	119002	-	KGFJFE_08305		Staphylococcal complement inhibitor SCIN	KEGG:K14199, RefSeq:WP_000580567.1, SO:0001217, UniParc:UPI00026C22B1, UniRef:UniRef100_A0A2Z4N9L9, UniRef:UniRef50_Q2FWV6, UniRef:UniRef90_A0A380DW03
6	cds	119122	119496	-	KGFJFE_08310		A-deaminase domain-containing protein	RefSeq:WP_031587998.1, SO:0001217, UniParc:UPI00044B8285, UniRef:UniRef100_A0A8F5HW87, UniRef:UniRef50_A0A2Z4N9M2, UniRef:UniRef90_A0A2Z4N9M2
6	cds	119986	121044	-	KGFJFE_08315		Phage capsid protein	RefSeq:WP_031588018.1, SO:0001217, UniParc:UPI0004521385, UniRef:UniRef100_A0A345AME4, UniRef:UniRef50_A0A2C6WMW9, UniRef:UniRef90_E2FZQ5
6	cds	121031	121237	-	KGFJFE_08320		Pathogenicity island protein	RefSeq:WP_000884055.1, SO:0001217, UniParc:UPI00000D9D0F, UniRef:UniRef100_I7GSC8, UniRef:UniRef50_I7GSC8, UniRef:UniRef90_I7GSC8
6	cds	121462	121806	-	KGFJFE_08325		pathogenicity island protein	RefSeq:WP_001082128.1, SO:0001217, UniParc:UPI0001DA1FF4, UniRef:UniRef100_A0A346TC56, UniRef:UniRef50_I7HD05, UniRef:UniRef90_I7HD05
6	cds	122477	124849	-	KGFJFE_08330		DNA primase	RefSeq:WP_031593609.1, SO:0001217, UniParc:UPI00044790CC, UniRef:UniRef100_A0A2Z4N9K7, UniRef:UniRef50_E2FZQ1, UniRef:UniRef90_I7H3R8
6	cds	124940	125233	-	KGFJFE_08335		pathogenicity island protein	RefSeq:WP_001103957.1, SO:0001217, UniParc:UPI0001DA2294, UniRef:UniRef100_E2FYW6, UniRef:UniRef50_E2FYW6, UniRef:UniRef90_E2FYW6
6	cds	125234	125458	-	KGFJFE_08340		hypothetical protein	RefSeq:WP_031774950.1, SO:0001217, UniParc:UPI0001E5AB81, UniRef:UniRef100_E2FYW5, UniRef:UniRef50_A0A133QNW9, UniRef:UniRef90_E2FZP9
6	cds	125644	125904	-	KGFJFE_08345		hypothetical protein	RefSeq:WP_031588030.1, SO:0001217, UniParc:UPI00045237BC, UniRef:UniRef100_A0A2Z4N9K9, UniRef:UniRef50_A0A1W6BM50, UniRef:UniRef90_Q9F0K0
6	cds	125901	126140	-	KGFJFE_08350		XRE family transcriptional regulator	RefSeq:WP_031588042.1, SO:0001217, UniParc:UPI000447A921, UniRef:UniRef100_A0A2Z4N9K8, UniRef:UniRef50_E2FYW3, UniRef:UniRef90_E2FYW3
6	cds	126273	126659	+	KGFJFE_08355		XRE family transcriptional regulator	RefSeq:WP_031588064.1, SO:0001217, UniParc:UPI0004522399, UniRef:UniRef100_A0A2Z4N9L3, UniRef:UniRef50_E2FYW2, UniRef:UniRef90_A0A517KMK8
6	cds	126743	127879	+	KGFJFE_08360		site-specific integrase	RefSeq:WP_031588067.1, SO:0001217, UniParc:UPI00044CF8B2, UniRef:UniRef100_A0A2Z4N9K6, UniRef:UniRef50_A0A0D6XPV4, UniRef:UniRef90_E2FYW1
6	cds	127973	129514	-	KGFJFE_08365	guaA	glutamine-hydrolyzing GMP synthase	EC:6.3.5.2, GO:0003922, GO:0005524, GO:0006541, GO:0016462, KEGG:K01951, RefSeq:WP_000424968.1, SO:0001217, UniParc:UPI000012BD70, UniRef:UniRef100_Q6GC81, UniRef:UniRef50_P29727, UniRef:UniRef90_Q49UU9
6	cds	129539	131005	-	KGFJFE_08370	guaB	IMP dehydrogenase	COG:COG3448, COG:T, EC:1.1.1.205, GO:0000166, GO:0003938, GO:0006177, GO:0046872, KEGG:K00088, RefSeq:WP_000264071.1, SO:0001217, UniParc:UPI0000054548, UniRef:UniRef100_Q2FJM6, UniRef:UniRef50_Q49UU8, UniRef:UniRef90_Q2FJM6
6	cds	131043	132311	-	KGFJFE_08375	pbuX	xanthine permease	COG:COG2233, COG:F, KEGG:K16169, RefSeq:WP_000793023.1, SO:0001217, UniParc:UPI00000D9C61, UniRef:UniRef100_W8UTD9, UniRef:UniRef50_A0A2A5JY22, UniRef:UniRef90_A0A0D6GAI6
6	cds	132311	132889	-	KGFJFE_08380	xpt	xanthine phosphoribosyltransferase	COG:COG0503, COG:F, EC:2.4.2.22, GO:0000310, GO:0005737, GO:0006166, GO:0032265, GO:0046110, RefSeq:WP_000421402.1, SO:0001217, UniParc:UPI0001C120E2, UniRef:UniRef100_A0A2S6DNT9, UniRef:UniRef50_B9E8Y3, UniRef:UniRef90_Q6GJQ9
6	ncRNA-region	133120	133222	-			Purine riboswitch	RFAM:RF00167, SO:0000035
6	cds	133369	133809	+	KGFJFE_08385		UPF0355 protein MW0363	SO:0001217, UniParc:UPI00019CD645, UniRef:UniRef100_Q6GJR0, UniRef:UniRef50_Q4L382, UniRef:UniRef90_Q99WJ2
6	cds	133952	134614	+	KGFJFE_08390		hypothetical protein	RefSeq:WP_000394698.1, SO:0001217, UniParc:UPI000005454C, UniRef:UniRef100_W8TPA6, UniRef:UniRef50_Q49UU4, UniRef:UniRef90_A0A0H3JT97
6	cds	134732	135688	+	KGFJFE_08395		Uncharacterized protein SAV0385	RefSeq:WP_000956144.1, SO:0001217, UniParc:UPI0001C120E1, UniRef:UniRef100_A0A2S6DEW1, UniRef:UniRef50_Q8CQQ7, UniRef:UniRef90_P60855
6	cds	136682	138070	+	KGFJFE_08400	tcyP	L-cystine transporter	COG:COG1823, COG:E, RefSeq:WP_000991001.1, SO:0001217, UniParc:UPI0001C120E0, UniRef:UniRef100_A0A0E0VLC3, UniRef:UniRef50_A0A0D6XR12, UniRef:UniRef90_X5E2G5
6	cds	138150	138905	-	KGFJFE_08405	nfsA	oxygen-insensitive NADPH nitroreductase	EC:1.6.-.-, GO:0016491, RefSeq:WP_001279664.1, SO:0001217, UniParc:UPI0001C120DF, UniRef:UniRef100_A0A2S6DM91, UniRef:UniRef50_Q8CMQ4, UniRef:UniRef90_Q99WJ6
6	cds	139397	139966	+	KGFJFE_08410	ahpC	alkyl hydroperoxide reductase subunit C	COG:COG0450, COG:V, EC:1.11.1.26, GO:0004601, GO:0005737, GO:0006979, GO:0051920, GO:0102039, KEGG:K24119, RefSeq:WP_000052781.1, SO:0001217, UniParc:UPI0000054552, UniRef:UniRef100_Q2FJN4, UniRef:UniRef50_K0J4Q8, UniRef:UniRef90_Q2FJN4
6	cds	139982	141505	+	KGFJFE_08415	ahpF	alkyl hydroperoxide reductase subunit F	COG:COG3634, COG:V, EC:1.8.1.-, GO:0000302, GO:0008785, GO:0050660, GO:0051287, RefSeq:WP_000930498.1, SO:0001217, UniParc:UPI0001C120DD, UniRef:UniRef100_A0A229LYY6, UniRef:UniRef50_P26829, UniRef:UniRef90_O05204
6	cds	141620	143242	+	KGFJFE_08420		hypothetical protein	RefSeq:WP_000887769.1, SO:0001217, UniParc:UPI0001C120DC, UniRef:UniRef100_A0A0E0VMU5, UniRef:UniRef50_A0A0E0VMU5, UniRef:UniRef90_A0A0E0VMU5
6	cds	143314	143940	+	KGFJFE_08425		hypothetical protein	RefSeq:WP_000746687.1, SO:0001217, UniParc:UPI0000054555, UniRef:UniRef100_X5E2Q9, UniRef:UniRef50_Q4L374, UniRef:UniRef90_A0A2K4AIP1
6	cds	144207	144593	+	KGFJFE_08430		Membrane spanning protein	SO:0001217, UniParc:UPI000445E9A9, UniRef:UniRef100_A0A7I8NKU8, UniRef:UniRef50_A0A0U1MWT0, UniRef:UniRef90_A0A0U1MWT0
6	cds	144649	145230	-	KGFJFE_08435	phoE	histidine phosphatase family protein	COG:COG0406, COG:G, RefSeq:WP_000158385.1, SO:0001217, UniParc:UPI0001C120DA, UniRef:UniRef100_A0A0E0VLV0, UniRef:UniRef50_C5QPF3, UniRef:UniRef90_A0A0D6GCQ1
6	ncRNA	145377	145480	+	KGFJFE_08440	sRNA71	Staphylococcus sRNA71 small RNA	RFAM:RF03534, SO:0000655
6	cds	145658	145909	-	KGFJFE_08445	yeaQ	GlsB/YeaQ/YmgE family stress response membrane protein	COG:COG2261, COG:R, RefSeq:WP_000466741.1, SO:0001217, UniParc:UPI0001B3AD9D, UniRef:UniRef100_A0A0U1MXN2, UniRef:UniRef50_A0A133Q829, UniRef:UniRef90_A0A0D6WE86
6	cds	146203	146466	+	KGFJFE_08450		transcriptional regulator	RefSeq:WP_001055897.1, SO:0001217, UniParc:UPI0000054559, UniRef:UniRef100_A0A077ULH2, UniRef:UniRef50_A0A1B1G7Z1, UniRef:UniRef90_A0A077ULH2
6	cds	146604	147209	-	KGFJFE_08455	ykoI	peptidase	COG:COG3212, COG:O, SO:0001217, UniParc:UPI0002550FA1, UniRef:UniRef100_A0A2S6DUQ2, UniRef:UniRef50_A0A192F0G1, UniRef:UniRef90_A0A0D6GCD0
6	cds	147356	147724	-	KGFJFE_08460		DUF1093 domain-containing protein	RefSeq:WP_000849160.1, SO:0001217, UniParc:UPI0001C120D8, UniRef:UniRef100_A0A2S6DEX0, UniRef:UniRef50_A0A0D3Q4R4, UniRef:UniRef90_A0A0D3Q4R4
6	cds	148090	148371	-	KGFJFE_08465		Exotoxin	SO:0001217, UniParc:UPI0002550FA2, UniRef:UniRef100_A0A0E0VLU5, UniRef:UniRef50_A0A0E0VLU5, UniRef:UniRef90_A0A0E0VLU5
6	sorf	148676	148762	+	KGFJFE_08470		integrase	SO:0001217, UniParc:UPI000332C4BE, UniRef:UniRef100_A0A6B5BUF1, UniRef:UniRef50_A0A380DLN9, UniRef:UniRef90_A0A0G2LP74
6	cds	149216	149458	-	KGFJFE_08475	rpsR	30S ribosomal protein S18	COG:COG0238, COG:J, GO:0003735, GO:0005840, GO:0006412, GO:0019843, KEGG:K02963, RefSeq:WP_000897044.1, SO:0001217, UniParc:UPI000004802A, UniRef:UniRef100_A7WY61, UniRef:UniRef50_Q49UQ2, UniRef:UniRef90_Q49UQ2
6	cds	149510	150013	-	KGFJFE_08480	ssb	Single-stranded DNA-binding protein 1	COG:COG0629, COG:L, GO:0003697, GO:0006260, GO:0006281, GO:0006310, RefSeq:WP_000934799.1, SO:0001217, UniParc:UPI0000054560, UniRef:UniRef100_Q5HIS8, UniRef:UniRef50_P37455, UniRef:UniRef90_Q5HIS8
6	cds	150034	150330	-	KGFJFE_08485	rpsF	30S ribosomal protein S6	COG:COG0360, COG:J, GO:0003735, GO:0005840, GO:0006412, GO:0019843, RefSeq:WP_001261460.1, SO:0001217, UniParc:UPI0000048022, UniRef:UniRef100_A7WY58, UniRef:UniRef50_Q839Z0, UniRef:UniRef90_A7WY58
6	cds	150574	150765	+	KGFJFE_08490		hypothetical protein	RefSeq:WP_001052481.1, SO:0001217, UniParc:UPI0001C120D6, UniRef:UniRef100_A0A2S6DEX6, UniRef:UniRef50_A0A0N1ELA4, UniRef:UniRef90_A0A0D1FAW8
6	cds	150851	151948	-	KGFJFE_08495	ychF	redox-regulated ATPase YchF	COG:COG0012, COG:J, KEGG:K06942, RefSeq:WP_001218732.1, SO:0001217, UniParc:UPI0000054562, UniRef:UniRef100_A0A0D1HHC7, UniRef:UniRef50_B6JIP2, UniRef:UniRef90_A0A0D1HHC7
6	cds	151960	152163	-	KGFJFE_08500		DUF951 domain-containing protein	COG:COG4481, COG:S, RefSeq:WP_000157348.1, SO:0001217, UniParc:UPI00000CAD14, UniRef:UniRef100_W8U6M3, UniRef:UniRef50_W8U6M3, UniRef:UniRef90_W8U6M3
6	cds	152193	153074	-	KGFJFE_08505	mscS	mechanosensitive ion channel protein MscS	COG:COG0668, COG:M, RefSeq:WP_000373073.1, SO:0001217, UniParc:UPI00000CAC6A, UniRef:UniRef100_A0A2L2E8Z5, UniRef:UniRef50_X5DXG8, UniRef:UniRef90_X5DXG8
6	cds	153228	154073	-	KGFJFE_08510	spo0J	chromosome partitioning protein ParB	COG:COG1475, COG:D, KEGG:K03497, RefSeq:WP_001825659.1, SO:0001217, UniParc:UPI0002550FA4, UniRef:UniRef100_A0A2S6DUP6, UniRef:UniRef50_A0A0D3Q4U5, UniRef:UniRef90_A0A0D3Q4U5
6	ncRNA-region	154302	154671	+			T-box leader	RFAM:RF00230, SO:0000140
6	cds	154737	155840	+	KGFJFE_08515	metC	cystathionine gamma-synthase	COG:COG0626, COG:E, RefSeq:WP_000655690.1, SO:0001217, UniParc:UPI0001C120D3, UniRef:UniRef100_A0A2S6DUR8, UniRef:UniRef50_X1WUI5, UniRef:UniRef90_A0A0U1MXC9
6	cds	155837	156997	+	KGFJFE_08520	metC	cystathionine gamma-synthase	COG:COG0626, COG:E, RefSeq:WP_000175863.1, SO:0001217, UniParc:UPI0001C120D2, UniRef:UniRef100_A0A2S6DUP4, UniRef:UniRef50_Q4L332, UniRef:UniRef90_A0A0U1MYP1
6	cds	156966	158807	+	KGFJFE_08525	metF	bifunctional homocysteine S-methyltransferase/methylenetetrahydrofolate reductase	COG:COG0685, COG:E, RefSeq:WP_000077324.1, SO:0001217, UniParc:UPI0001C120D1, UniRef:UniRef100_A0A454H362, UniRef:UniRef50_A0A0D6GBI3, UniRef:UniRef90_A0A0D6GBI3
6	cds	158804	161032	+	KGFJFE_08530	metE	5-methyltetrahydropteroyltriglutamate--homocysteine S-methyltransferase	COG:COG0620, COG:E, EC:2.1.1.14, GO:0003871, GO:0008270, GO:0009086, GO:0032259, KEGG:K00549, RefSeq:WP_000207616.1, SO:0001217, UniParc:UPI0001C120D0, UniRef:UniRef100_A0A224B0C4, UniRef:UniRef50_Q4L330, UniRef:UniRef90_Q6GJW2
6	cds	161075	161827	+	KGFJFE_08535		metal-dependent hydrolase	COG:COG1878, COG:E, RefSeq:WP_000150224.1, SO:0001217, UniParc:UPI0001C120CF, UniRef:UniRef100_A0A224AUG2, UniRef:UniRef50_W8TPD6, UniRef:UniRef90_W8TPD6
6	cds	161910	163091	-	KGFJFE_08540	paaJ	putative acetyl-CoA acyltransferase	COG:COG0183, COG:I, EC:2.3.1.9, GO:0003985, GO:0005737, RefSeq:WP_000199081.1, SO:0001217, UniParc:UPI0001C120CE, UniRef:UniRef100_A0A2S6DUQ1, UniRef:UniRef50_Q5HS07, UniRef:UniRef90_Q99WM3
6	cds	163732	164904	+	KGFJFE_08545		IS256-like element IS256 family transposase	COG:COG3328, COG:X, GO:0003677, GO:0004803, GO:0006313, RefSeq:WP_000195429.1, SO:0001217, UniParc:UPI0000001098, UniRef:UniRef100_P59787, UniRef:UniRef50_P59787, UniRef:UniRef90_P59787
6	cds	164962	166095	+	KGFJFE_08550	ltrA	low temperature requirement protein A	COG:COG4292, COG:S, RefSeq:WP_000245675.1, SO:0001217, UniParc:UPI0001C120CD, UniRef:UniRef100_A0A2S6DUN3, UniRef:UniRef50_A0A0D3Q499, UniRef:UniRef90_A0A0D3Q499
6	cds	166464	167093	-	KGFJFE_08555		ABC-2 transporter permease	RefSeq:WP_000677721.1, SO:0001217, UniParc:UPI0001C11B17, UniRef:UniRef100_A0A229LYP3, UniRef:UniRef50_Q2G1V6, UniRef:UniRef90_Q2G1V6
6	cds	167093	167935	-	KGFJFE_08560	ccmA	ABC transporter ATP-binding protein	COG:COG1131, COG:V, RefSeq:WP_000209546.1, SO:0001217, UniParc:UPI0001C11B16, UniRef:UniRef100_A0A0E0VKZ9, UniRef:UniRef50_A0A2K4AIL6, UniRef:UniRef90_A0A2K4AIL6
6	cds	167960	168673	-	KGFJFE_08565		DUF3169 domain-containing protein	RefSeq:WP_000698763.1, SO:0001217, UniParc:UPI0001C11B15, UniRef:UniRef100_A0A2S6DUM6, UniRef:UniRef50_A0A0D3Q479, UniRef:UniRef90_A0A0D3Q479
6	cds	168670	168873	-	KGFJFE_08570	xRE	transcriptional regulator	COG:COG1476, COG:K, RefSeq:WP_001246006.1, SO:0001217, UniParc:UPI0001C11B14, UniRef:UniRef100_A0A2S6DEU0, UniRef:UniRef50_Q8E5Z6, UniRef:UniRef90_A0A0U1MXG4
6	cds	169114	169503	+	KGFJFE_08575	ybcV	DUF1398 domain-containing protein	COG:COG5562, COG:X, RefSeq:WP_000886015.1, SO:0001217, UniParc:UPI0001C11B13, UniRef:UniRef100_A0A2S6DES7, UniRef:UniRef50_Q4A0M7, UniRef:UniRef90_A0A391AFN4
6	cds	169612	169827	+	KGFJFE_08580	tatA	twin-arginine translocase TatA/TatE family subunit	COG:COG1826, COG:U, RefSeq:WP_000632271.1, SO:0001217, UniParc:UPI00000D78AF, UniRef:UniRef100_A0A7U9J3U1, UniRef:UniRef50_A0A2T4PLR2, UniRef:UniRef90_G5JHL6
[truncated: 1,088 more rows]

## Sheet: 21554_1
#Annotated with Bakta (v1.5.1): https://github.com/oschwengers/bakta
[truncated: 2,942 more rows]
