# Supplementary material for: Genomics Insight into cfr-Mediated Linezolid-Resistant LA-MRSA in Italian Pig Holdings
Source: Antibiotics (Basel). 2023 Mar 7;12(3):530. doi: 10.3390/antibiotics12030530 (PMC10044604; doi:10.3390/antibiotics12030530)
Supplement: Supplementary file 1 [file antibiotics-12-00530-s001.zip › MobileElementFinder Results_Supplentary Table S2.xlsx]

## Sheet: 21554_1
Sample name: 21554-1_staph
Date: 2022-07-19_11:09
Contig: 1 length=1678816 depth=1.00x
Virulence results
Gene name	VirulenceFinder db	Protien function	Accession	Position in contig	Coverage	Identity
lukE	S. aureus	leukocidin E component	HF937103.1	215906-216841	1	1
lukE	S. aureus	leukocidin E component	BA000033.2	215906-216841	1	1
lukD	S. aureus	leukocidin D component	CP006838.1	216843-217825	1	99.9%
lukD	S. aureus	leukocidin D component	CP010300.1	216843-217825	1	99.9%
lukD	S. aureus	leukocidin D component	CP011526.1	216843-217825	1	99.9%
lukD	S. aureus	leukocidin D component	CP010402.1	216843-217825	1	99.9%
lukD	S. aureus	leukocidin D component	CP007674.1	216843-217825	1	99.9%
lukD	S. aureus	leukocidin D component	LN831036.1	216843-217825	1	99.9%
lukD	S. aureus	leukocidin D component	CP010402.1	216843-217825	1	99.9%
splE	S. aureus	serine protease splE	CP007674.1	232804-233520	1	1
splE	S. aureus	serine protease splE	AP009351.1	232804-233520	1	1
splB	S. aureus	serine protease splB	AP014942.1	230307-231029	1	1
splA	S. aureus	serine protease splA	BA000033.2	229475-230182	1	1
Tn554
Family	None
Type	Unit transposon
Reference db	tn_registry
Accession	X03216.1
Position in contig	407883-414568
Strand	forward
Truncation description	5p truncation: 3464 nt3p truncation: 3310 nt
Alignment coverage	98.68%; 6686 / 6691
Sequence identity	99.92%
Num Substitutions	1
E-value	0
ResFinder results
Gene name	Phenotype	Accession	Position in contig	Coverage	Identity
ant(9)-Ia	spectinomycin	X02588	411525-412307	1	1
erm(A)	erythromycin, pristinamycin ia, virginiamycin s, quinupristin, lincomycin, clindamycin	X03216	412433-413164	1	99.86%
Contig: 2 length=1181290 depth=1.32x
Plasmid results
Plasmid name	Database	Accession	Position in contig	Coverage	Identity
rep7c	Gram Positive	BX571857	832036-832856	1	1
Resistance results
Gene name	Phenotype	Accession	Position in contig	Coverage	Identity
mecA	cefoxitin, piperacillin, meropenem, amoxicillin+clavulanic acid, imipenem, piperacillin+tazobactam, ceftazidime, ampicillin+clavulanic acid, ampicillin, amoxicillin, ertapenem, cefixime, cefotaxime, cefepime	NC_007168	724753-726759	1	1
Virulence results
Gene name	VirulenceFinder db	Protien function	Accession	Position in contig	Coverage	Identity
hlgC	S. aureus	gamma-hemolysin component C	BA000033.2	350570-351517	1	99.89%
hlgA	S. aureus	gamma-hemolysin chain II precursor	CP010943.1	349073-350002	1	99.89%
hlgA	S. aureus	gamma-hemolysin chain II precursor	CP010944.1	349073-350002	1	99.89%
hlgC	S. aureus	gamma-hemolysin component C	CP010526.1	350570-351517	1	99.89%
hlgB	S. aureus	gamma-hemolysin component B precursor	BA000033.2	351519-352495	1	1
seh	S. aureus	enterotoxin H	BX571857.1	753539-754264	1	1
aur	S. aureus	aureolysin	BA000033.2	587048-588577	1	99.93%
Contig: 3 length=44826 depth=3.26x circular=true
Resistance results
Gene name	Phenotype	Accession	Position in contig	Coverage	Identity
cfr	florfenicol, chloramphenicol, linezolid, lincomycin, clindamycin, virginiamycin m, dalfopristin, pristinamycin iia, tiamulin	AM408573	23694-24743	1	1
fexA	florfenicol, chloramphenicol	AJ549214	32661-34088	1	1
ISSau9
Synonyms	IS21-558
Family	IS21
Type	Insertion sequence
Reference db	isfinder
Accession	AM086211
Position in contig	20752-23203
Strand	forward
Alignment coverage	99.75%; 2452 / 2446
Sequence identity	99.43%
Num Substitutions	8
E-value	0
Contig: 4 length=28216 depth=2.70x circular=true
Plasmid results
Plasmid name	Database	Accession	Position in contig	Coverage	Identity
rep20	Gram Positive	CP003193	1-936	1	99.89%
Resistance results
Gene name	Phenotype	Accession	Position in contig	Coverage	Identity
aadD	tobramycin, amikacin	M19465	8744-9505	1	1
bleO	bleomycin	AF051917	8123-8521	1	1
blaZ	piperacillin, penicillin, ampicillin, amoxicillin	JBTH01000015	11322-12170	1	1
Contig: 5 length=4498 depth=20.92x circular=true
Plasmid results
Plasmid name	Database	Accession	Position in contig	Coverage	Identity
rep7a	Gram Positive	AM990993	3022-3771	1	1
Resistance results
Gene name	Phenotype	Accession	Position in contig	Coverage	Identity
tet(K)	tetracycline, doxycycline	U38656	1481-2860	1	1
Contig: 6 length=3048 depth=39.96x circular=true
Plasmid results
Plasmid name	Database	Accession	Position in contig	Coverage	Identity
rep21	Gram Positive	AM990995	1954-905	1	98.86%

## Sheet: 76669_3
Sample name:		76669-3_staph
Date:		2022-07-19_11:11
Contig: 1 length=357993 depth=1.00x
ISSau8
Synonyms	ISRX
Family	ISL3
Type	Insertion sequence
Reference db	isfinder
Accession	NC_007622
Position in contig	151638-153134
Strand	forward
Truncation description	5p truncation: 1466 nt3p truncation: 80 nt
Alignment coverage	96.73%; 1497 / 1498
Sequence identity	98.69%
Num Substitutions	18
E-value	0
ISSau1
Family	IS30
Type	Insertion sequence
Reference db	isfinder
Accession	NC_002952
Position in contig	298185-299254
Strand	forward
Alignment coverage	100%; 1070 / 1070
Sequence identity	99.72%
Num Substitutions	3
E-value	0
Contig: 2 length=332357 depth=0.94x
IS256
Synonyms	IS256L,IS256R,IS256E
Family	IS256
Type	Insertion sequence
Reference db	isfinder
Accession	M18086
Position in contig	96768-98091
Strand	forward
Alignment coverage	100%; 1324 / 1324
Sequence identity	1
Num Substitutions	0
E-value	0
Contig: 3 length=327173 depth=1.20x
Plasmid results
Plasmid name	Database	Accession	Position in contig	Coverage	Identity
rep7a	Gram Positive	AM990993	312214-312963	1	1
Resistance results
Gene name	Phenotype	Accession	Position in contig	Coverage	Identity
mecA	ampicillin, cefixime, cefotaxime, cefepime, meropenem, piperacillin, amoxicillin, piperacillin+tazobactam, ceftazidime, imipenem, amoxicillin+clavulanic acid, cefoxitin, ampicillin+clavulanic acid, ertapenem	NC_007168	294686-296692	1	9.99502e+13
tet(K)	tetracycline, doxycycline	U38656	308676-310055	1	1
Virulence results
Gene name	VirulenceFinder db	Protien function	Accession	Position in contig	Coverage	Identity
aur	S. aureus	aureolysin	CP003808.1	157495-159024	1	1
IS256
Synonyms	IS256L,IS256R,IS256E
Family	IS256
Type	Insertion sequence
Reference db	isfinder
Accession	M18086
Position in contig	99370-100693
Strand	reverse
Alignment coverage	100%; 1324 / 1324
Sequence identity	1
Num Substitutions	0
E-value	0
Contig: 4 length=275293 depth=0.86x
IS256
Synonyms	IS256L,IS256R,IS256E
Family	IS256
Type	Insertion sequence
Reference db	isfinder
Accession	M18086
Position in contig	264636-265959
Strand	reverse
Alignment coverage	100%; 1324 / 1324
Sequence identity	1
Num Substitutions	0
E-value	0
IS256
Synonyms	IS256L,IS256R,IS256E
Family	IS256
Type	Insertion sequence
Reference db	isfinder
Accession	M18086
Position in contig	140623-141946
Strand	forward
Alignment coverage	100%; 1324 / 1324
Sequence identity	1
Num Substitutions	0
E-value	0
Contig: 5 length=264062 depth=0.96x
Resistance results
Gene name	Phenotype	Accession	Position in contig	Coverage	Identity
vga(A)V	tiamulin, virginiamycin m, dalfopristin, pristinamycin iia, clindamycin, lincomycin	AF186237	174386-175960	1	99.81%
IS256
Synonyms	IS256L,IS256R,IS256E
Family	IS256
Type	Insertion sequence
Reference db	isfinder
Accession	M18086
Position in contig	39455-40778
Strand	reverse
Alignment coverage	100%; 1324 / 1324
Sequence identity	1
Num Substitutions	0
E-value	0
Contig: 6 length=234637 depth=1.11x
IS256
Synonyms	IS256L,IS256R,IS256E
Family	IS256
Type	Insertion sequence
Reference db	isfinder
Accession	M18086
Position in contig	163631-164954
Strand	forward
Alignment coverage	100%; 1324 / 1324
Sequence identity	1
Num Substitutions	0
E-value	0
Contig: 7 length=231245 depth=1.23x
IS256
Synonyms	IS256L,IS256R,IS256E
Family	IS256
Type	Insertion sequence
Reference db	isfinder
Accession	M18086
Position in contig	88094-89417
Strand	forward
Alignment coverage	100%; 1324 / 1324
Sequence identity	1
Num Substitutions	0
E-value	0
Contig: 8 length=195664 depth=1.09x
ISSau1
Family	IS30
Type	Insertion sequence
Reference db	isfinder
Accession	NC_002952
Position in contig	21983-23052
Strand	reverse
Alignment coverage	100%; 1070 / 1070
Sequence identity	99.72%
Num Substitutions	3
E-value	0
Contig: 9 length=160836 depth=0.98x
Resistance results
Gene name	Phenotype	Accession	Position in contig	Coverage	Identity
cfr	linezolid, tiamulin, virginiamycin m, dalfopristin, pristinamycin iia, chloramphenicol, florfenicol, clindamycin, lincomycin	AM408573	30227-31275	99.91%	99.91%
fexA	chloramphenicol, florfenicol	AJ549214	33942-35369	1	1
ISSau9
Synonyms	IS21-558
Family	IS21
Type	Insertion sequence
Reference db	isfinder
Accession	AM086211
Position in contig	27285-29736
Strand	forward
Alignment coverage	99.75%; 2452 / 2446
Sequence identity	99.43%
Num Substitutions	8
E-value	0
Contig: 10 length=126359 depth=0.93x
IS256
Synonyms	IS256L,IS256R,IS256E
Family	IS256
Type	Insertion sequence
Reference db	isfinder
Accession	M18086
Position in contig	84609-85932
Strand	reverse
Alignment coverage	100%; 1324 / 1324
Sequence identity	1
Num Substitutions	0
E-value	0
Contig: 11 length=115044 depth=0.97x
Plasmid results
Plasmid name	Database	Accession	Position in contig	Coverage	Identity
repUS43	Gram Positive	CP003584	2687-3892	1	1
Resistance results
Gene name	Phenotype	Accession	Position in contig	Coverage	Identity
tet(M)	minocycline, tetracycline, doxycycline	AM990992	12166-14085	1	1
Tn6009
Family	None
Type	Integrative Conjugative Element
Reference db	tn_registry
Accession	EU399632
Position in contig	16013-17901
Strand	forward
Alignment coverage	100%; 1889 / 1889
Sequence identity	99.95%
Num Substitutions	1
E-value	0
Contig: 12 length=78904 depth=1.05x
Virulence results
Gene name	VirulenceFinder db	Protien function	Accession	Position in contig	Coverage	Identity
hlgB	S. aureus	gamma-hemolysin component B precursor	CP003808.1	72923-73899	1	1
hlgC	S. aureus	gamma-hemolysin component C	CP003808.1	73901-74848	1	1
hlgA	S. aureus	gamma-hemolysin chain II precursor	CP003808.1	75416-76345	1	99.89%
Contig: 13 length=66499 depth=1.02x
ISSau1
Family	IS30
Type	Insertion sequence
Reference db	isfinder
Accession	NC_002952
Position in contig	49867-50936
Strand	reverse
Alignment coverage	100%; 1070 / 1070
Sequence identity	99.72%
Num Substitutions	3
E-value	0
Contig: 16 length=9830 depth=1.52x
Resistance results
Gene name	Phenotype	Accession	Position in contig	Coverage	Identity
dfrG	trimethoprim	AB205645	8986-9483	1	1
blaZ	ampicillin, piperacillin, amoxicillin, penicillin	JBTH01000015	5396-6244	1	1
